# Supplementary material for: Functional Tuning of Intrinsically Disordered Regions in Human Proteins by Composition Bias
Source: Biomolecules. 2022 Oct 15;12(10):1486. doi: 10.3390/biom12101486 (PMC9599065; doi:10.3390/biom12101486)
Supplement: Supplementary file 1 [file biomolecules-12-01486-s001.zip]

Archive with 3 entries (3 files):
- Supplementary File S1.csv
- Supplementary File S2.csv
- Supplementary File S3.csv
