# Supplementary material for: Functional Tuning of Intrinsically Disordered Regions in Human Proteins by Composition Bias
Source: Biomolecules. 2022 Oct 15;12(10):1486. doi: 10.3390/biom12101486 (PMC9599065; doi:10.3390/biom12101486)
Supplement: Supplementary file 1 [file biomolecules-12-01486-s001.zip › Supplementary File S1.csv]

UniProtID	features
A0A024R1R8	K:8-64;IDR:1-64
A0A024RBG1
A0A024RCN7
A0A075B6H5
A0A075B6H7
A0A075B6H8
A0A075B6H9	S:16-109
A0A075B6I0
A0A075B6I1	S:17-95
A0A075B6I3
A0A075B6I4
A0A075B6I6
A0A075B6I7
A0A075B6I9
A0A075B6J1
A0A075B6J2
A0A075B6J6
A0A075B6J9	S:12-117
A0A075B6K0
A0A075B6K2
A0A075B6K4
A0A075B6K5
A0A075B6K6
A0A075B6L2
A0A075B6L6
A0A075B6N1
A0A075B6N2
A0A075B6N3
A0A075B6N4
A0A075B6P5
A0A075B6Q5
A0A075B6R0
A0A075B6R2
A0A075B6R9
A0A075B6S0
A0A075B6S2
A0A075B6S4
A0A075B6S5
A0A075B6S6
A0A075B6S9
A0A075B6T6
A0A075B6T7
A0A075B6T8
A0A075B6U4
A0A075B6U6
A0A075B6U7
A0A075B6U8
A0A075B6U9
A0A075B6V0
A0A075B6V1
A0A075B6V2
A0A075B6V3
A0A075B6V5
A0A075B6V6
A0A075B6V7
A0A075B6V8
A0A075B6V9
A0A075B6W1
A0A075B6W2
A0A075B6W3
A0A075B6W4
A0A075B6W5
A0A075B6W6
A0A075B6W7
A0A075B6W8
A0A075B6W9
A0A075B6X0
A0A075B6X3
A0A075B6X4
A0A075B6X5
A0A075B6X7
A0A075B6X8
A0A075B6X9
A0A075B6Y0
A0A075B6Y1
A0A075B6Y2
A0A075B6Y3
A0A075B6Y4
A0A075B6Y5
A0A075B6Y8
A0A075B6Y9
A0A075B6Z0
A0A075B6Z1
A0A075B6Z2
A0A075B6Z3
A0A075B6Z4
A0A075B6Z5
A0A075B6Z8
A0A075B6Z9
A0A075B700
A0A075B702
A0A075B704
A0A075B706
A0A075B708
A0A075B709
A0A075B710
A0A075B711
A0A075B712
A0A075B713
A0A075B714
A0A075B734
A0A075B759
A0A075B767
A0A075B7B6
A0A075B7B8
A0A075B7B9
A0A075B7D0
A0A075B7D4
A0A075B7D8
A0A075B7E0
A0A075B7E8
A0A075B7F0
A0A075B7F1
A0A087WSX0
A0A087WSY4
A0A087WSY6
A0A087WSZ0
A0A087WSZ9
A0A087WT01
A0A087WT02
A0A087WT03
A0A087WTH1
A0A087WTH5
A0A087WU04
A0A087WUL8	E:72-292;K:557-586;K:801-830;K:1045-1074;K:1289-1318;K:1533-1562;K:1777-1806;K:2021-2050;K:2265-2294;K:2509-2538;K:2753-2782;K:2997-3026;K:3241-3270;K:3485-3514;K:3729-3758;IDR:109-148;IDR:155-238;IDR:247-298;IDR:560-598;IDR:804-842;IDR:1048-1086;IDR:1292-1330;IDR:1536-1574;IDR:1780-1818;IDR:2024-2062;IDR:2268-2306;IDR:2512-2550;IDR:2756-2794;IDR:3000-3038;IDR:3244-3282;IDR:3488-3526;IDR:3732-3766
A0A087WUM9	IDR:72-103
A0A087WUV0	E:84-173;IDR:1-35;IDR:78-120
A0A087WV53
A0A087WV62
A0A087WVF3	P:358-417;IDR:348-453
A0A087WW49
A0A087WW87
A0A087WWA1
A0A087WWU0	E:4-39;IDR:1-41
A0A087WX78	P:3-34;G:310-352;IDR:1-112;IDR:301-387
A0A087WXM9	S:26-332;IDR:4-117
A0A087WXS9	P:358-417;IDR:348-453
A0A087WYE8
A0A087WZ39
A0A087X096
A0A087X0K7
A0A087X0M5
A0A087X179	P:358-417;IDR:349-453
A0A087X1C1	IDR:1-38
A0A087X1C5
A0A087X1G2	P:358-417;IDR:349-453
A0A087X1L8
A0A096LNP1
A0A096LNW5
A0A096LP01
A0A096LP49	R:640-681;K:244-280;IDR:4-39;IDR:54-118;IDR:166-212;IDR:218-282;IDR:419-453;IDR:455-540;IDR:543-674;IDR:925-967;IDR:989-1038
A0A096LP55	E:4-70;IDR:1-32
A0A096LPG2
A0A096LPH7
A0A096LPI5
A0A096LPK6
A0A096LPK9
A0A0A0MRZ7
A0A0A0MRZ8
A0A0A0MRZ9
A0A0A0MS00
A0A0A0MS01
A0A0A0MS02
A0A0A0MS03
A0A0A0MS04
A0A0A0MS05
A0A0A0MS06
A0A0A0MS14
A0A0A0MS15
A0A0A0MT36
A0A0A0MT69
A0A0A0MT70
A0A0A0MT76
A0A0A0MT78
A0A0A0MT82
A0A0A0MT84
A0A0A0MT85
A0A0A0MT86
A0A0A0MT87
A0A0A0MT89
A0A0A0MT92
A0A0A0MT93
A0A0A0MT94
A0A0A0MT96
A0A0A0MT97
A0A0A0MT99
A0A0A0MTA1
A0A0A0MTA2
A0A0A0MTA3
A0A0A0MTA4
A0A0A0MTA7
A0A0A6YYC5
A0A0A6YYD4
A0A0A6YYG2
A0A0A6YYG3
A0A0A6YYJ7
A0A0A6YYK1
A0A0A6YYK4
A0A0A6YYK6
A0A0A6YYK7
A0A0A6YYL3	E:321-537;IDR:328-492
A0A0B4J1T7
A0A0B4J1U3
A0A0B4J1U4
A0A0B4J1U6
A0A0B4J1U7
A0A0B4J1V0
A0A0B4J1V1
A0A0B4J1V2
A0A0B4J1V6
A0A0B4J1V7
A0A0B4J1W7	K:111-177;P:273-351;IDR:128-174
A0A0B4J1X5
A0A0B4J1X8
A0A0B4J1Y8
A0A0B4J1Y9
A0A0B4J1Z2
A0A0B4J200
A0A0B4J234
A0A0B4J235
A0A0B4J237
A0A0B4J238
A0A0B4J240
A0A0B4J241
A0A0B4J244
A0A0B4J245
A0A0B4J248
A0A0B4J249
A0A0B4J262
A0A0B4J263
A0A0B4J264
A0A0B4J265
A0A0B4J266
A0A0B4J268
A0A0B4J271
A0A0B4J272
A0A0B4J273
A0A0B4J274
A0A0B4J275
A0A0B4J276
A0A0B4J277
A0A0B4J279
A0A0B4J280
A0A0B4J2A2
A0A0B4J2B6
A0A0B4J2B8
A0A0B4J2D5
A0A0B4J2D9
A0A0B4J2E0
A0A0B4J2E5	E:238-268;IDR:235-266
A0A0B4J2F0
A0A0B4J2F2	S:435-549;P:667-712;IDR:439-477
A0A0B4J2H0
A0A0C4DGP1
A0A0C4DH24
A0A0C4DH25
A0A0C4DH26
A0A0C4DH27
A0A0C4DH28
A0A0C4DH29
A0A0C4DH30
A0A0C4DH31
A0A0C4DH32
A0A0C4DH33
A0A0C4DH34
A0A0C4DH35
A0A0C4DH36
A0A0C4DH38
A0A0C4DH39
A0A0C4DH41
A0A0C4DH42
A0A0C4DH43
A0A0C4DH55
A0A0C4DH59
A0A0C4DH62
A0A0C4DH63
A0A0C4DH67
A0A0C4DH68
A0A0C4DH69
A0A0C4DH72
A0A0C4DH73
A0A0C4DH90
A0A0C5B5G6
A0A0D9SF12
A0A0G2JKD1	S:19-504;T:20-496;IDR:23-63;IDR:98-500
A0A0G2JKW9	P:2-22;IDR:1-36
A0A0G2JLE6	C:5-195
A0A0G2JLG4
A0A0G2JLJ8
A0A0G2JLM5
A0A0G2JLQ3
A0A0G2JMD5
A0A0G2JMH3
A0A0G2JMH6
A0A0G2JMI3
A0A0G2JMM0
A0A0G2JMP0
A0A0G2JMS6
A0A0G2JN01
A0A0G2JN53	P:64-113;IDR:25-185
A0A0G2JN68	S:125-234;IDR:309-375
A0A0G2JND7
A0A0G2JNF4
A0A0G2JNG1
A0A0G2JNH3
A0A0G2JNJ9
A0A0G2JNQ3	E:184-293;D:252-293;IDR:135-293
A0A0G2JP03
A0A0G2JP20
A0A0G2JPB7
A0A0G2JPC4	S:125-234;IDR:309-375
A0A0G2JPF8	E:184-293;IDR:135-187;IDR:208-293
A0A0G2JPN4
A0A0G2JQ47
A0A0G2JQF1
A0A0G2JQZ4	IDR:23-141
A0A0G2JRQ6
A0A0G2JS06
A0A0J9YVP2	Y:1-7
A0A0J9YVP9
A0A0J9YVS3
A0A0J9YVY3
A0A0J9YW14
A0A0J9YW22
A0A0J9YW62
A0A0J9YWD0
A0A0J9YWL9	Q:895-949;P:229-272;IDR:166-198;IDR:235-265;IDR:271-802;IDR:821-952
A0A0J9YWN2
A0A0J9YWP8
A0A0J9YWU9
A0A0J9YWX3
A0A0J9YX06
A0A0J9YX35
A0A0J9YX57	S:26-185;IDR:1-177
A0A0J9YX75
A0A0J9YX94	G:116-228;A:425-524;A:106-232;E:118-223;IDR:98-227;IDR:437-578
A0A0J9YXA8
A0A0J9YXG5
A0A0J9YXM7
A0A0J9YXN1
A0A0J9YXQ4	G:120-294;A:110-292;A:493-590;IDR:104-296;IDR:507-582;IDR:601-647
A0A0J9YXV3	G:83-268;IDR:110-144;IDR:209-279;IDR:289-419
A0A0J9YXX1
A0A0J9YXY3
A0A0J9YY54	P:198-272;IDR:158-195;IDR:215-273;IDR:295-675
A0A0J9YY99
A0A0K0K1A3
A0A0K0K1A5
A0A0K0K1B3
A0A0K0K1C0
A0A0K0K1C4
A0A0K0K1D8
A0A0K0K1E9
A0A0K0K1G6
A0A0K0K1G8
A0A0K2S4Q6
A0A0M3HER8	E:160-469;R:194-319;IDR:35-87;IDR:140-182;IDR:430-524
A0A0U1RQB9
A0A0U1RQE8
A0A0U1RQF7	IDR:67-123
A0A0U1RQG5	E:56-322;A:179-282;G:29-74;IDR:1-111;IDR:156-324
A0A0U1RQI7	T:52-844;IDR:15-79;IDR:98-171
A0A0U1RQS6	A:14-176
A0A0U1RR11	P:77-91;IDR:1-30;IDR:69-98;IDR:236-272
A0A0U1RR37	E:133-160;IDR:17-55;IDR:73-107;IDR:121-164
A0A0U1RRA0
A0A0U1RRE5	P:49-66;IDR:1-68
A0A0U1RRI6	P:90-106;A:2-66;IDR:1-42;IDR:80-110;IDR:251-287
A0A0U1RRK4	IDR:1-108
A0A0U1RRL7	P:12-57;Q:12-51;IDR:1-63
A0A0U1RRN3
A0A0X1KG70
A0A126GWB0
A0A126GWI2
A0A140G945
A0A140T8X8	S:19-534;T:20-526;IDR:23-63;IDR:98-530
A0A140TA62	Q:264-382
A0A140TA64	C:5-210
A0A140TA67	C:4-174;T:12-83
A0A183
A0A191URJ7
A0A1B0GTB2
A0A1B0GTC6
A0A1B0GTD5
A0A1B0GTE1
A0A1B0GTG8
A0A1B0GTH6	S:21-657
A0A1B0GTH9
A0A1B0GTI1	Q:113-136;S:11-110;IDR:1-87;IDR:91-160
A0A1B0GTI8
A0A1B0GTJ6	P:239-269;IDR:78-111;IDR:131-176;IDR:236-265
A0A1B0GTK4
A0A1B0GTK5
A0A1B0GTL2	R:136-162
A0A1B0GTQ1
A0A1B0GTQ4	L:5-57
A0A1B0GTR0
A0A1B0GTR3	K:3-104;IDR:1-108
A0A1B0GTR4	P:11-99;Q:1-108;C:9-65
A0A1B0GTS1	IDR:1-72;IDR:225-276
A0A1B0GTU1	K:300-576;D:161-176;S:687-769;IDR:100-201;IDR:220-434;IDR:444-510;IDR:711-777
A0A1B0GTU2
A0A1B0GTW7	L:1-16
A0A1B0GTY4	K:100-176
A0A1B0GTZ2	K:27-188;IDR:122-169
A0A1B0GU29
A0A1B0GU33
A0A1B0GU71
A0A1B0GUA5
A0A1B0GUA6	S:33-197;IDR:16-78
A0A1B0GUA7
A0A1B0GUA9	E:47-193;IDR:1-193
A0A1B0GUC4	P:56-79;IDR:29-89
A0A1B0GUI7
A0A1B0GUJ8	K:173-203;IDR:159-204
A0A1B0GUL7
A0A1B0GUQ0
A0A1B0GUS0	P:80-96;IDR:71-102
A0A1B0GUS4
A0A1B0GUT2
A0A1B0GUU1
A0A1B0GUV1	P:28-52;IDR:22-53
A0A1B0GUV7
A0A1B0GUV8
A0A1B0GUW6	P:271-438;S:158-1114;H:295-363;A:257-427;IDR:141-449;IDR:601-635;IDR:665-894;IDR:916-949;IDR:952-997;IDR:1166-1196
A0A1B0GUW7
A0A1B0GUX0	P:50-93
A0A1B0GUY1	S:103-284;IDR:33-285
A0A1B0GUZ9
A0A1B0GV03	Q:59-544;E:148-547;IDR:1-87;IDR:212-606
A0A1B0GV22
A0A1B0GV85	S:241-393;IDR:241-278;IDR:295-340;IDR:362-433
A0A1B0GV90
A0A1B0GV96	IDR:1-52
A0A1B0GVB3
A0A1B0GVD1
A0A1B0GVG4	A:16-180;IDR:44-77;IDR:112-170;IDR:184-234
A0A1B0GVG6	E:5-49;IDR:1-80;IDR:89-124
A0A1B0GVH4
A0A1B0GVH6	S:7-200;IDR:111-142
A0A1B0GVH7
A0A1B0GVK7
A0A1B0GVL6	L:17-64
A0A1B0GVM2
A0A1B0GVM5
A0A1B0GVM6	IDR:10-43
A0A1B0GVN3
A0A1B0GVQ0
A0A1B0GVQ3	Q:8-139;P:60-119;IDR:1-164
A0A1B0GVR7	IDR:63-95
A0A1B0GVS7
A0A1B0GVT2
A0A1B0GVV1
A0A1B0GVX0
A0A1B0GVY2	C:35-157;P:11-118
A0A1B0GVY4	E:33-70;K:42-58
A0A1B0GVZ2
A0A1B0GVZ6	IDR:126-198
A0A1B0GVZ9
A0A1B0GW15
A0A1B0GW35
A0A1B0GW54
A0A1B0GW55	A:156-410;P:244-338;IDR:138-186;IDR:189-367;IDR:383-421
A0A1B0GW64	P:99-124;V:44-63
A0A1B0GWB2	P:18-186;A:3-95;IDR:1-116
A0A1B0GWG4	L:35-60
A0A1B0GWH4	IDR:1-72;IDR:225-276
A0A1B0GWH6
A0A1B0GWI6	G:12-58;IDR:5-72;IDR:76-252;IDR:273-337;IDR:345-451;IDR:453-491
A0A1B0GWK0
A0A1B0GX31
A0A1B0GX49
A0A1B0GX51
A0A1B0GX56
A0A1B0GX68
A0A1B0GX78
A0A1B0GX95
A0A1B0GXF2
A0A1W2PN81	V:237-315
A0A1W2PNU3	P:4-215;S:2-122;IDR:1-113
A0A1W2PP81	IDR:1-100
A0A1W2PP97
A0A1W2PPD8	IDR:427-494
A0A1W2PPE2	IDR:1-101
A0A1W2PPE3	R:57-113;IDR:1-43;IDR:125-166
A0A1W2PPF3	Q:12-164;IDR:275-316
A0A1W2PPG7
A0A1W2PPH5	E:30-93;IDR:1-100
A0A1W2PPK0	Q:278-350;IDR:1-31
A0A1W2PPL8	IDR:55-98
A0A1W2PPM0
A0A1W2PPM1	Q:305-404;IDR:1-35
A0A1W2PPW3	E:30-92;IDR:1-94
A0A1W2PQ09	E:30-93;IDR:1-100
A0A1W2PQ27
A0A1W2PQ64
A0A1W2PQ72	S:127-263;IDR:213-274
A0A1W2PQ73	IDR:257-354
A0A1W2PQC6
A0A1W2PQD8
A0A1W2PQF6
A0A1W2PQJ5
A0A1W2PQL4
A0A1W2PQM1
A0A1W2PQU2	L:6-76
A0A1W2PR19
A0A1W2PR48	IDR:1-79;IDR:81-114
A0A1W2PR64	IDR:1-100
A0A1W2PR75
A0A1W2PR80	S:93-384;IDR:30-70;IDR:73-224;IDR:245-298;IDR:303-420
A0A1W2PR82	E:25-51;IDR:17-89
A0A1W2PR95	E:293-327;IDR:275-340
A0A1W2PRE2
A0A1W2PRG0
A0A1W2PRN1	Q:52-190;IDR:58-96;IDR:128-175
A0A1W2PRN6	IDR:1-100
A0A1W2PRP0	P:134-189;R:126-143;IDR:124-198
A0A1W2PRS3
A0A1W2PRV1	IDR:1-100
A0A1W2PS18	P:5-60;IDR:1-61
A0A1Y8EI39
A0A1Y8EKQ5
A0A286YEU6
A0A286YEV6	C:3-105;G:2-42
A0A286YEX9	G:2-42;C:3-46
A0A286YEY9	C:3-88;G:2-24
A0A286YF01	C:3-96;G:2-33
A0A286YF18	P:118-138;IDR:104-135
A0A286YF46	C:3-85;G:2-22
A0A286YF58	A:4-206;R:240-294;IDR:160-207;IDR:245-304
A0A286YF60	C:3-100;G:2-37
A0A286YF77	C:3-105;G:2-34
A0A286YFB4	C:3-120;G:2-57
A0A286YFG1	C:3-108;G:2-39
A0A286YFK9
A0A2R8Y2Y2	P:149-186;P:6-37;IDR:1-36;IDR:154-192
A0A2R8Y422	K:78-113
A0A2R8Y4L2	G:150-272;IDR:133-166;IDR:220-275
A0A2R8Y4L6
A0A2R8Y4M2
A0A2R8Y4M4	L:166-196
A0A2R8Y4Y8
A0A2R8Y556
A0A2R8Y5M8
A0A2R8Y619
A0A2R8Y747	P:102-132;IDR:19-59;IDR:92-143
A0A2R8Y7D0
A0A2R8Y7Y5	S:33-159;IDR:29-177
A0A2R8YCE0
A0A2R8YCJ5
A0A2R8YCY7
A0A2R8YD15
A0A2R8YE69	E:100-503;P:695-775;IDR:467-498;IDR:506-745
A0A2R8YED5	L:26-49
A0A2R8YEG4
A0A2R8YEH3
A0A2R8YEV3
A0A2R8YFL7
A0A2R8YFM6
A0A2R8YFR7	E:39-403;P:724-856;P:511-542;S:434-1151;IDR:75-118;IDR:135-458;IDR:464-1077
A0A2Z4LIS9	A:32-94;G:154-207;D:144-153;IDR:1-168;IDR:182-239
A0A376A8Z9
A0A3B3IRQ3	G:7-116;Y:5-104
A0A3B3IRS2	G:7-96;Y:5-84
A0A3B3IRV3
A0A3B3IT33
A0A3B3IT34	P:18-41
A0A3B3IT45
A0A3B3IT52
A0A3B3IU46	N:44-90;IDR:23-71
A0A3B3IU63	E:81-126;R:136-146
A0A494BZU2
A0A494BZU4
A0A494BZZ5
A0A494C030	G:4-146;IDR:1-227
A0A494C071	A:176-1465;IDR:97-221;IDR:276-308;IDR:364-420;IDR:422-456;IDR:541-589;IDR:638-690;IDR:880-911;IDR:988-1397;IDR:1455-1495;IDR:1515-1589;IDR:1593-1751
A0A494C086	R:276-355;E:69-169;IDR:1-91
A0A494C0B9	G:4-31;S:4-38;IDR:1-38
A0A494C0I6	R:36-67
A0A494C0N9	P:154-177;A:43-213;IDR:19-49;IDR:146-232
A0A494C0Y3	P:154-177;A:43-211;IDR:19-50;IDR:146-232
A0A494C0Z2	IDR:2-55
A0A494C103
A0A494C162	H:64-113;R:80-104;IDR:1-114
A0A494C176	L:1-32;P:9-22
A0A494C191	IDR:1-55
A0A494C193	R:8-111;IDR:4-113
A0A494C1I1	IDR:9-84
A0A494C1R9
A0A499FJF3
A0A4W9AIG4
A0A539
A0A576
A0A577
A0A578
A0A584
A0A589
A0A590UJ96	R:3-78;IDR:1-123;IDR:129-159;IDR:182-239;IDR:424-485;IDR:685-718;IDR:746-897;IDR:916-1004
A0A590UK24	K:3-92;IDR:1-94
A0A590UK83
A0A597
A0A599
A0A5A2
A0A5A6
A0A5B0
A0A5B6
A0A5B7
A0A5B9
A0A5F9Z9Y6
A0A5F9ZGZ6	E:39-403;IDR:75-118;IDR:135-456
A0A5F9ZH02
A0A5F9ZH88
A0A5F9ZHI8	S:26-217;K:310-356;IDR:97-131
A0A5F9ZHS0
A0A5F9ZHS7	IDR:228-289
A0A5F9ZHU2
A0A5H1ZRR4
A0A5K1VDZ0
A0A5S8K742
A0A669KAW2
A0A669KB60
A0A6I8PS25
A0A6I8PU40	A:65-117
A0A6Q8PFC9
A0A6Q8PFD8
A0A6Q8PFQ6
A0A6Q8PGL7
A0A6Q8PGS0	IDR:1-68
A0A6Q8PGZ6	R:7-38;Q:11-27;IDR:1-65;IDR:75-110
A0A6Q8PGZ7
A0A6Q8PHA8
A0A6Q8PHG4	IDR:430-463
A0A6Q8PHR7	G:17-36;IDR:1-45
A0A6Q8PHS2	IDR:1-50
A0AUZ9	S:462-769
A0AV02
A0AV96	A:487-581
A0AVF1
A0AVI2
A0AVI4
A0AVK6	S:351-848;IDR:454-488;IDR:521-623;IDR:762-843
A0AVT1
A0FGR8	S:669-761;IDR:1-35;IDR:37-103;IDR:648-765
A0FGR9	T:634-662;IDR:604-678
A0JD32
A0JD36
A0JD37
A0JLT2	P:14-53;K:172-224;IDR:3-56;IDR:107-143;IDR:147-244
A0JNW5	S:907-1191;IDR:267-298;IDR:1058-1090;IDR:1133-1183
A0JP26	E:358-574;IDR:365-529
A0M8Q6
A0MZ66	E:2-351;E:571-630;P:353-369;S:427-562;IDR:273-558;IDR:574-631
A0N4X2
A0N4X5
A0N4Z3
A0N4Z7
A0N4Z8
A0PG75
A0PJE2
A0PJK1
A0PJW6
A0PJW8	IDR:2-46
A0PJX0
A0PJX2	E:13-43;IDR:15-53
A0PJX4	S:151-174
A0PJX8
A0PJY2	P:433-468;IDR:421-475
A0PJZ0
A0PJZ3	P:32-77;R:68-93;IDR:33-92
A0PK00
A0PK05
A0PK11
A0ZSE6
A1A4F0
A1A4G5	E:67-166;IDR:126-178
A1A4S6	S:629-748;K:114-156;IDR:574-609;IDR:622-677;IDR:680-736
A1A4V9	E:239-307;IDR:237-270
A1A4Y4
A1A519	E:272-307;E:144-202;S:11-116;IDR:1-47;IDR:70-106;IDR:160-222;IDR:266-310
A1A580
A1A5B4	V:331-396
A1A5C7	IDR:1-65
A1A5D9	Q:45-471;IDR:277-359
A1E959	Q:62-176;IDR:236-279
A1IGU5
A1KXE4
A1KZ92
A1L020	P:70-107;S:393-434;A:55-117;G:59-68;IDR:49-113;IDR:414-458
A1L0T0
A1L157
A1L162	E:2-154;D:30-58;IDR:29-76;IDR:100-156
A1L167
A1L168
A1L170	IDR:13-51;IDR:54-139;IDR:142-230;IDR:238-272
A1L188
A1L190
A1L1A6	IDR:1-32
A1L390	S:432-711;S:4-67;IDR:1-67;IDR:431-600;IDR:672-708;IDR:755-807;IDR:857-889;IDR:946-983;IDR:987-1046;IDR:1056-1136;IDR:1141-1214
A1L3X0
A1L3X4	C:5-48
A1L429	E:30-116;IDR:10-117
A1L443	P:302-392;P:156-179;IDR:149-201;IDR:292-442;IDR:507-756
A1L453
A1L4H1	T:601-1446;P:985-1488;P:412-465;IDR:151-196;IDR:406-471;IDR:593-770;IDR:885-1489;IDR:1543-1573
A1L4K1	E:2-286
A1L4L8
A1L4Q6
A1X283	P:729-806;P:623-655;P:552-582;IDR:272-377;IDR:447-484;IDR:499-596;IDR:598-847
A1XBS5	E:266-286
A1YPR0	D:132-182;E:135-176;P:298-306;IDR:129-220;IDR:277-306
A1Z1Q3	E:243-422;K:4-71;IDR:241-425
A2A288	P:357-441;IDR:285-347;IDR:360-446
A2A2V5	S:71-107
A2A2Y4	E:388-503;L:531-550
A2A2Z9	K:254-927;E:538-636;IDR:256-331;IDR:524-554
A2A368	S:2-104;IDR:79-109
A2A3K4	S:482-603;IDR:485-580
A2A3L6	IDR:1-36;IDR:417-492;IDR:526-573
A2A3N6	IDR:453-487;IDR:712-752;IDR:785-862
A2AJT9	K:168-419;IDR:1-168;IDR:170-302;IDR:322-351;IDR:371-404
A2CJ06	E:508-529;IDR:375-484;IDR:486-529
A2IDD5	IDR:108-167;IDR:350-384
A2NJV5
A2PYH4	S:1282-1360;IDR:1106-1142
A2RRD8
A2RRH5
A2RRL7
A2RRP1	T:1410-1425
A2RTX5	E:77-127;IDR:85-120
A2RTY3
A2RU14
A2RU30	Q:461-514;IDR:401-435;IDR:461-521
A2RU37
A2RU48
A2RU49
A2RU54	IDR:1-153
A2RU67	IDR:13-44;IDR:48-89
A2RUB1	S:462-558;IDR:608-658
A2RUB6	E:216-554;K:656-737;Q:453-558;IDR:111-141;IDR:442-522;IDR:576-618;IDR:648-686;IDR:688-765;IDR:785-836
A2RUC4
A2RUG3
A2RUH7	IDR:1-48
A2RUQ5
A2RUR9	E:210-1314;Q:1004-1091;IDR:60-202;IDR:204-263;IDR:412-510;IDR:512-603;IDR:1049-1082
A2RUS2	IDR:1-30
A2RUT3
A2RUU4
A2VCK2	IDR:222-265;IDR:296-349
A2VDF0
A2VDJ0	S:907-1389;K:1086-1223;IDR:1090-1206
A2VEC9	P:2311-2398;P:1526-1568;IDR:1529-1558;IDR:2290-2391
A3KFT3	I:198-226
A3KMH1	G:1565-1586;IDR:1533-1586
A3KN74
A3KN83	S:686-847;D:731-775;T:69-148;E:223-244;K:780-793;IDR:21-50;IDR:115-158;IDR:161-207;IDR:688-867;IDR:872-904
A3QJZ6
A3QJZ7
A4D0S4	Q:1574-1679
A4D0T2
A4D0T7
A4D0V7
A4D0Y5
A4D126
A4D161
A4D1B5
A4D1E1	S:655-1053;S:205-423;K:82-114;IDR:491-522;IDR:983-1015;IDR:1073-1103
A4D1E9	G:25-43
A4D1F6	S:2-109;IDR:1-103
A4D1N5
A4D1P6	S:232-364;E:179-220;IDR:262-402
A4D1S0	P:18-121;IDR:1-180
A4D1S5
A4D1T9
A4D1U4	G:29-40;IDR:12-66
A4D1Z8
A4D250
A4D256
A4D263
A4D2B0	IDR:234-266
A4D2B8	IDR:140-216
A4D2G3
A4D2H0	E:100-503;P:695-775;IDR:467-498;IDR:506-744
A4D2P6	P:750-812;P:639-662;S:484-783;IDR:226-269;IDR:525-560;IDR:562-600;IDR:621-672;IDR:693-835
A4FU01
A4FU28	E:100-503;P:695-775;IDR:467-498;IDR:506-745
A4FU49	E:361-628;S:162-290;P:228-358;IDR:1-59;IDR:115-392;IDR:396-583
A4FU69	E:486-752;E:2-159;IDR:1-32;IDR:36-87;IDR:477-682
A4GXA9	IDR:7-56
A4IF30	S:71-159
A4QMS7	IDR:1-33;IDR:70-99
A4QN01
A4QPB2
A4QPH2
A4UGR9	Q:2351-2796;P:2113-2201;P:278-310;S:2-276;S:2177-2354;S:2856-3006;S:3235-3374;E:84-224;K:2570-2681;IDR:1-33;IDR:95-191;IDR:200-231;IDR:233-314;IDR:1772-1860;IDR:1862-1935;IDR:1946-2002;IDR:2030-2158;IDR:2161-2273;IDR:2276-2314;IDR:2317-2370;IDR:2387-2422;IDR:2456-2489;IDR:2509-2538;IDR:2576-2718;IDR:2858-3030;IDR:3043-3072
A5A3E0	E:358-689;IDR:365-607
A5D6W6
A5D8T8
A5D8V6	P:171-353;IDR:158-237;IDR:239-350
A5D8V7	Q:148-460;K:292-325;IDR:5-70
A5D8W1
A5LHX3	IDR:254-300
A5PKW4	P:445-466;P:66-94;P:319-343;P:249-265;D:349-366;IDR:20-101;IDR:113-196;IDR:199-231;IDR:246-285;IDR:288-409;IDR:415-555;IDR:897-944;IDR:970-1024
A5PL33	P:759-792;P:913-1002;P:636-707;S:330-498;IDR:20-63;IDR:76-208;IDR:212-264;IDR:273-508;IDR:518-567;IDR:630-814;IDR:816-1030
A5PLK6
A5PLL1	IDR:220-253;IDR:405-438
A5PLL7
A5PLN7	S:17-281;P:98-149;IDR:16-86;IDR:89-160;IDR:167-210;IDR:234-271;IDR:502-531;IDR:559-618;IDR:622-670;IDR:686-736
A5PLN9
A5X5Y0	IDR:362-413
A5YKK6	T:1036-1085;T:1333-1351;IDR:720-770;IDR:1314-1351
A5YM69	E:39-403;IDR:75-116;IDR:135-418;IDR:421-452
A5YM72	A:272-376
A6BM72
A6H8M9	T:635-678
A6H8Y1	E:377-1984;E:204-240;S:18-141;S:2425-2610;K:338-407;K:134-183;IDR:1-148;IDR:150-246;IDR:379-446;IDR:454-507;IDR:538-567;IDR:594-689;IDR:691-793;IDR:847-900;IDR:902-1236;IDR:1251-1349;IDR:1355-1726;IDR:1759-1799;IDR:1802-1897;IDR:1940-1986;IDR:2053-2096;IDR:2127-2172;IDR:2179-2208;IDR:2210-2262;IDR:2401-2501;IDR:2518-2582
A6H8Z2	S:22-194;IDR:1-205
A6NC05	IDR:56-86
A6NC42
A6NC51
A6NC57	E:269-898;IDR:265-361
A6NC62
A6NC78	Q:104-416;K:97-289;G:500-532;E:339-477;IDR:1-76;IDR:263-310;IDR:329-468;IDR:490-535
A6NC86
A6NC97
A6NC98	Q:259-1300;E:726-951;E:30-44;A:719-822;IDR:422-467;IDR:471-817;IDR:829-869;IDR:1316-1476
A6NCC3	Q:104-416;G:500-532;E:237-477;IDR:1-76;IDR:275-311;IDR:326-470;IDR:491-535;IDR:546-611
A6NCE7
A6NCF5
A6NCF6	S:31-102;IDR:21-71
A6NCI4	IDR:728-781
A6NCI5
A6NCI8	S:5-837;K:472-623;IDR:491-527;IDR:536-639;IDR:642-841;IDR:843-894
A6NCJ1
A6NCK2	Q:116-247
A6NCL1
A6NCL2	L:8-18
A6NCL7	K:437-493;P:19-25;E:29-85;IDR:1-48;IDR:54-83;IDR:338-494
A6NCM1	K:332-479;K:793-818;E:259-372;IDR:337-379
A6NCN2
A6NCN8
A6NCQ9
A6NCS4	IDR:11-137
A6NCS6	A:7-215
A6NCV1	L:192-226
A6NCW0	IDR:382-417;IDR:466-527
A6NCW7	IDR:382-414;IDR:468-528
A6ND01
A6ND36	P:470-511;IDR:75-109;IDR:440-518;IDR:520-823
A6ND48
A6ND91
A6NDA9
A6NDB9	E:307-599;R:8-49;P:613-653;IDR:51-86;IDR:93-211;IDR:284-345;IDR:354-666
A6NDD5	E:88-152;IDR:83-117;IDR:122-155
A6NDE4	S:44-494;H:238-384;IDR:61-348;IDR:370-419
A6NDE8	E:30-116;IDR:10-117
A6NDG6
A6NDH6
A6NDI0
A6NDK9	Q:15-491;E:228-608;IDR:1-76;IDR:87-121;IDR:272-301;IDR:426-561;IDR:563-595;IDR:620-692
A6NDL7
A6NDL8
A6NDN3	Q:15-491;E:332-608;IDR:1-76;IDR:87-121;IDR:427-561;IDR:563-595;IDR:620-692
A6NDN8
A6NDP7
A6NDR6	IDR:96-168;IDR:222-252
A6NDS4	P:358-417;IDR:348-447
A6NDU8
A6NDV4	P:11-40;IDR:1-38
A6NDX4
A6NDX5	N:483-543
A6NDY0	E:34-117;IDR:2-71;IDR:91-149;IDR:228-267
A6NDY2	IDR:1-52;IDR:70-293;IDR:312-397
A6NDZ8	IDR:128-182
A6NE01	Q:812-1645;K:459-1000;P:1814-1943;IDR:412-447;IDR:505-583;IDR:590-635;IDR:805-843;IDR:865-1006;IDR:1028-1061;IDR:1354-1400;IDR:1764-1845;IDR:1879-1913
A6NE02
A6NE21	IDR:1-52;IDR:70-293;IDR:312-385
A6NE52	E:1091-1144;P:1578-1600;P:516-524;P:1509-1528
A6NE82	IDR:126-184
A6NEC2
A6NED2	IDR:245-276
A6NEE1	E:119-391;IDR:254-292
A6NEF3	E:160-507;R:194-402;A:496-564;IDR:35-87;IDR:140-182;IDR:468-520;IDR:522-562
A6NEH6	Q:99-154;IDR:1-107
A6NEH8	IDR:125-159
A6NEK1
A6NEL2	A:94-280;IDR:81-186;IDR:208-329;IDR:393-509
A6NEL3
A6NEM1	E:160-365;A:354-422;IDR:35-87;IDR:140-182;IDR:326-378;IDR:380-420
A6NEN9	K:117-183;IDR:135-183
A6NEQ0	S:44-494;H:238-384;IDR:61-348;IDR:370-417
A6NEQ2	A:109-217;P:383-388;G:177-210;IDR:106-158;IDR:171-220;IDR:225-254
A6NER0	P:358-417;IDR:348-453
A6NER3	E:30-116;IDR:4-117
A6NES4
A6NET4
A6NEV1	P:194-256;IDR:194-223;IDR:226-265
A6NEW6	IDR:1-52;IDR:70-293;IDR:312-397
A6NEY3	E:160-450;R:194-388;IDR:35-87;IDR:140-182
A6NEY8
A6NF01	S:14-817;P:150-390;T:345-531;IDR:1-120;IDR:126-364;IDR:543-573
A6NF34	P:383-419;IDR:383-416
A6NF36
A6NF83	IDR:46-97
A6NF89
A6NFA0	S:119-242;IDR:208-251;IDR:273-336
A6NFA1	P:361-407;IDR:350-416;IDR:420-496
A6NFC5
A6NFC9	H:279-291;IDR:260-320
A6NFD8
A6NFE2	D:58-104
A6NFE3
A6NFF2
A6NFH5
A6NFI3	E:16-265;G:654-674;A:939-998;IDR:1-154;IDR:279-321;IDR:505-604;IDR:928-981
A6NFK2	E:147-196;IDR:152-187
A6NFN3	P:4-40;IDR:1-108
A6NFN9
A6NFQ2
A6NFQ7
A6NFR6	S:153-237;IDR:123-272
A6NFT4	Q:14-244;R:94-139
A6NFU0	C:398-408
A6NFU8
A6NFX1	P:4-24;IDR:1-32
A6NFY4
A6NFY7	IDR:63-115
A6NFZ4
A6NG13
A6NGA9
A6NGB0	Q:52-217;R:59-138;IDR:97-143
A6NGB7	A:2-179;IDR:194-236
A6NGB9	P:2-384;IDR:1-417;IDR:424-483
A6NGC4
A6NGD5	IDR:145-191;IDR:200-347
A6NGE4	E:61-116;S:2-76;IDR:1-127;IDR:563-600
A6NGE7
A6NGG3
A6NGG8	S:282-1252;S:95-158;P:1018-1095;IDR:52-149;IDR:356-402;IDR:414-541;IDR:559-608;IDR:682-711;IDR:812-1119;IDR:1123-1171;IDR:1181-1288
A6NGH7	E:24-270;S:25-124;IDR:19-50;IDR:77-126
A6NGH8
A6NGJ6	Q:181-263
A6NGK3	E:29-115;IDR:1-116
A6NGN4
A6NGN9
A6NGQ2
A6NGR9	IDR:1-104
A6NGS2	E:91-116;IDR:10-43;IDR:86-130
A6NGU5
A6NGU7
A6NGW2	L:1-24
A6NGY1	S:13-186;IDR:21-96;IDR:247-282
A6NGY3	IDR:1-59
A6NGY5
A6NGZ8
A6NH00
A6NH11
A6NH13	S:59-131;IDR:46-148
A6NH21	C:33-47
A6NH52
A6NH57
A6NHA9	I:24-47
A6NHC0
A6NHG4
A6NHG9
A6NHJ4	IDR:125-155
A6NHL2
A6NHM9
A6NHN0	G:110-335;IDR:26-68;IDR:110-192;IDR:195-338
A6NHN6	K:348-441;K:104-209;P:247-358;IDR:154-192;IDR:239-276;IDR:296-413
A6NHP3	R:298-363;E:69-92;IDR:1-91
A6NHQ2	G:9-83;IDR:1-100
A6NHQ4	P:136-237;P:272-308;IDR:56-246;IDR:265-310;IDR:332-361
A6NHR8
A6NHR9	G:6-24;IDR:1975-2004
A6NHS1
A6NHS7	T:161-221
A6NHT5	P:2-52;A:57-92;A:287-326;S:133-263;IDR:1-61;IDR:126-229
A6NHX0
A6NHY2
A6NHZ5
A6NI03	Q:181-231
A6NI15	S:10-89;IDR:102-140
A6NI28	S:586-836;IDR:608-670;IDR:673-726;IDR:752-787
A6NI47	E:358-507;IDR:365-508
A6NI56	Q:62-328
A6NI61
A6NI72	Q:282-363;IDR:286-323;IDR:331-383
A6NI73
A6NI79	E:15-267;IDR:3-52
A6NI86	E:160-455;R:194-305;IDR:35-87;IDR:140-182;IDR:416-510
A6NI87	IDR:4-47
A6NIE6	D:164-178
A6NIE9	P:2-29
A6NIH7
A6NIJ5	S:166-296;IDR:1-48;IDR:70-293;IDR:312-397
A6NIJ9	L:192-224
A6NIK2
A6NIL9
A6NIM6
A6NIN4	E:105-139;IDR:112-144
A6NIR3	S:79-469;IDR:26-56;IDR:89-118;IDR:205-239
A6NIU2
A6NIV6	K:532-560;IDR:531-560
A6NIX2	G:26-155;P:161-189;IDR:20-149;IDR:162-204
A6NIY4	R:276-363;IDR:1-91
A6NIZ1
A6NJ08	IDR:128-182
A6NJ46	IDR:108-143;IDR:196-239
A6NJ64	P:262-381;K:85-224;K:328-390;IDR:135-189;IDR:251-397
A6NJ69
A6NJ78
A6NJ88	K:85-114;IDR:72-110
A6NJB7	P:257-334;P:97-139;IDR:1-70;IDR:88-145;IDR:195-244
A6NJG2	IDR:1-32
A6NJG6	IDR:55-86
A6NJI1	IDR:1-75
A6NJI9
A6NJJ6	P:12-80;IDR:1-80
A6NJL1	IDR:148-190;IDR:201-349
A6NJQ4	IDR:1-52;IDR:70-293;IDR:312-397
A6NJR5	E:29-52
A6NJT0	A:253-521;P:404-523;P:244-302;K:154-217;IDR:156-323;IDR:325-354;IDR:394-531
A6NJU9	P:247-570;P:752-1132;R:1026-1136;R:104-194;IDR:154-192;IDR:238-584;IDR:741-1138
A6NJV1
A6NJW4
A6NJW9
A6NJY1
A6NJY4	L:17-64
A6NJZ3	L:182-226
A6NJZ7	Q:27-197;Q:529-788;S:214-356;S:746-831;R:29-137;P:326-338;IDR:299-367;IDR:692-825;IDR:1290-1335;IDR:1345-1376
A6NK02	Q:149-215
A6NK06	A:162-225
A6NK44
A6NK53
A6NK58
A6NK59
A6NK75
A6NK89	E:292-389;S:192-221;R:41-51;A:296-323;IDR:47-81;IDR:135-173;IDR:187-228;IDR:283-315;IDR:437-506
A6NK97
A6NKB5	S:300-803;S:1874-2084;IDR:92-165;IDR:215-253;IDR:293-537;IDR:541-580;IDR:588-660;IDR:716-763;IDR:1877-2010;IDR:2049-2100
A6NKC0	IDR:1-52;IDR:70-293;IDR:312-397
A6NKC9	IDR:173-232;IDR:252-321;IDR:353-401
A6NKD2
A6NKD9	G:162-216;IDR:159-276;IDR:307-350
A6NKF1	P:12-118;A:123-195;IDR:1-53;IDR:57-118
A6NKF2	E:51-118;P:240-338;P:388-407;IDR:1-99;IDR:228-293;IDR:304-362
A6NKF7	P:135-153;IDR:1-30
A6NKG5	E:3-162;E:1024-1049;D:570-605;IDR:1-162;IDR:563-610;IDR:1247-1285
A6NKH3
A6NKK0
A6NKL6	S:92-587;A:215-347;P:476-517;K:13-47;IDR:81-141;IDR:284-314;IDR:382-621
A6NKN8	IDR:1-68
A6NKP2	L:389-412;IDR:1-33
A6NKQ9
A6NKT7	S:1462-1631;S:1210-1323;S:765-1035;IDR:825-867;IDR:1213-1255;IDR:1307-1336
A6NKU9	IDR:1-75
A6NKW6
A6NKX1
A6NKX4
A6NL05	IDR:13-51
A6NL08
A6NL26
A6NL46	R:291-339;IDR:64-129;IDR:132-185;IDR:211-288;IDR:290-340
A6NL82
A6NL88	G:144-184;G:49-70;A:11-79;H:475-483;P:431-471;IDR:139-179;IDR:221-282;IDR:358-391;IDR:411-538
A6NL99
A6NLC5	S:154-239;IDR:196-250
A6NLC8	E:30-93;IDR:1-100
A6NLE4
A6NLF2	P:113-193;R:119-159;G:469-511;IDR:76-271;IDR:460-546
A6NLI5
A6NLJ0	IDR:111-173;IDR:195-241
A6NLP5	E:30-55
A6NLU0
A6NLU5	A:159-248;IDR:157-263
A6NLW8	IDR:73-102;IDR:167-198
A6NLX3	E:52-79;IDR:1-58
A6NLX4	P:138-146
A6NM03
A6NM10	IDR:261-295
A6NM11	Q:118-391;T:540-835;I:1582-1604;N:1384-1421;E:464-524;IDR:58-157;IDR:161-823;IDR:1179-1237;IDR:1290-1328;IDR:1369-1436
A6NM28	IDR:88-143;IDR:364-416
A6NM36
A6NM43
A6NM45
A6NM62	S:753-1151;K:587-761;IDR:496-532;IDR:825-866;IDR:885-1023;IDR:1043-1105;IDR:1164-1195
A6NM66
A6NM76
A6NMA1	IDR:41-72
A6NMB1
A6NMB9	P:180-257;A:435-636;G:114-165;IDR:1-36;IDR:90-133;IDR:214-258;IDR:292-326
A6NMD0	P:63-101;IDR:22-62
A6NMD2	Q:104-416;K:97-289;G:500-532;IDR:1-76;IDR:96-129;IDR:273-311;IDR:329-468;IDR:490-535
A6NMK7
A6NMK8	S:211-398;P:498-515;IDR:19-84;IDR:213-399
A6NML5
A6NMN3	Q:238-283;IDR:31-60
A6NMS3
A6NMS7	Q:118-391;T:540-835;I:1582-1604;E:464-524;IDR:58-157;IDR:161-823;IDR:1178-1237;IDR:1290-1327;IDR:1383-1434
A6NMT0	E:326-339;K:192-243;IDR:56-99;IDR:239-343
A6NMU1	F:250-266
A6NMX2	E:5-35;IDR:12-47
A6NMY6
A6NMZ2
A6NMZ5	Y:100-108
A6NMZ7	G:1392-1725;IDR:1397-1724
A6NN06	IDR:1-66
A6NN14	K:118-1102
A6NN73	Q:96-389;G:462-504;K:80-280;E:328-439;IDR:1-80;IDR:86-126;IDR:327-375;IDR:387-434;IDR:454-576
A6NN90	IDR:1-34;IDR:105-139;IDR:142-220;IDR:547-582
A6NN92
A6NNA2	S:160-581;R:169-565;K:169-241;G:304-329;IDR:1-55;IDR:65-132;IDR:154-597
A6NNA5	IDR:90-139;IDR:204-263
A6NNB3
A6NNC1	S:56-849;IDR:1-187;IDR:191-533;IDR:536-796;IDR:812-853
A6NND4
A6NNE9	P:22-91;IDR:1-162
A6NNF4
A6NNH2	IDR:1-47;IDR:54-141;IDR:143-459
A6NNJ1	IDR:1-52;IDR:70-293;IDR:312-397
A6NNL0	P:425-514;P:278-291;IDR:272-324;IDR:419-517;IDR:523-564;IDR:612-702;IDR:707-763;IDR:783-878
A6NNL5
A6NNM3	Q:27-197;Q:529-788;S:214-356;S:746-831;R:29-137;P:326-338;IDR:299-367;IDR:692-825;IDR:1290-1335;IDR:1345-1376
A6NNM8	Q:424-639;IDR:515-558
A6NNN8
A6NNP5	Q:113-178;IDR:151-214
A6NNS2
A6NNT2	A:547-675;P:306-426;D:476-541;Q:951-975;IDR:294-397;IDR:406-567;IDR:1106-1141
A6NNV3	E:29-52
A6NNW6	P:188-230;IDR:176-229
A6NNX1
A6NNY8
A6NNZ2	E:401-442
A6NP11
A6NP61	IDR:138-215
A6PVC2	IDR:1-30;IDR:704-758
A6PVI3
A6PVL3
A6PVS8	K:395-585
A6PVY3	E:35-51
A6QL63	A:116-330;H:330-342;G:262-312;IDR:260-299;IDR:324-353
A6QL64	S:263-1344;Q:1408-1911;K:806-1172;K:1380-1564;IDR:296-328;IDR:438-619;IDR:638-670;IDR:677-1207;IDR:1278-1326
A6XGL0
A7E2F4	Q:124-433;G:489-534;S:10-122;E:287-466;K:121-164;IDR:1-32;IDR:35-108;IDR:121-159;IDR:283-327;IDR:362-414;IDR:416-459;IDR:480-525;IDR:537-606
A7E2S9	IDR:216-258
A7E2U8	IDR:214-248
A7E2V4	S:1015-1269;G:579-603;G:48-65;A:1427-1490;P:1513-1599;IDR:517-763;IDR:1008-1233;IDR:1433-1470
A7E2Y1	E:916-1968;IDR:1087-1131;IDR:1476-1522;IDR:1569-1598;IDR:1672-1719;IDR:1783-1835;IDR:1868-1916;IDR:1927-1983
A7KAX9	S:649-1450;E:2-70;T:1255-1303;P:1031-1036;IDR:673-712;IDR:746-789;IDR:822-859;IDR:900-1087;IDR:1095-1367;IDR:1799-2012;IDR:2014-2066
A7MBM2	S:2-136;S:1173-1316;L:493-551;P:14-90;IDR:1-97;IDR:1228-1288;IDR:1294-1342;IDR:1352-1396
A7MCY6	P:343-434;P:185-192;Q:107-177;Q:225-281;IDR:209-253;IDR:256-287;IDR:316-486
A7MD48	S:87-609;R:106-224;R:399-598;K:109-172;IDR:27-611
A7XYQ1	P:346-552;P:740-763;S:547-619;A:671-738;IDR:1-35;IDR:302-515;IDR:541-725;IDR:727-771;IDR:787-820
A8CG34	S:260-1215;P:131-191;P:584-766;T:739-924;A:2-65;IDR:123-207;IDR:255-298;IDR:301-332;IDR:341-513;IDR:519-756;IDR:936-966;IDR:1138-1180
A8K010	R:9-53;IDR:1-54
A8K0R7	S:464-642;IDR:455-571;IDR:598-655
A8K0S8	P:25-46;IDR:22-55;IDR:189-252;IDR:307-336
A8K0Z3	P:303-330;IDR:292-371;IDR:373-465
A8K2U0
A8K4G0
A8K554
A8K5M9	IDR:26-56
A8K7I4	P:867-885;T:570-602
A8K830	S:8-141
A8K855	IDR:193-224
A8K8P3	Q:1150-1225;Q:166-914;IDR:966-1082;IDR:1096-1149
A8K8V0	IDR:88-127
A8K979
A8MPP1	E:66-227;K:291-314
A8MPS7
A8MPX8	IDR:555-585
A8MPY1
A8MQ03	C:118-141;IDR:61-92
A8MQ11
A8MQ14
A8MQ27	S:436-487
A8MQB3
A8MQT2	Q:96-405;S:30-94;G:461-506;E:259-438;K:93-136;IDR:1-77;IDR:93-131;IDR:255-299;IDR:334-386;IDR:388-431;IDR:452-497;IDR:509-578
A8MRT5	P:247-566;P:873-1098;R:1021-1131;R:104-194;IDR:154-192;IDR:238-584;IDR:862-1133
A8MSI8
A8MT19
A8MT33	E:11-233;IDR:206-242
A8MT65
A8MT66	IDR:16-46
A8MT69
A8MT70	S:462-784;K:13-132;E:194-409;IDR:333-373
A8MTA8	E:124-177;IDR:56-86;IDR:124-168
A8MTB9
A8MTI9
A8MTJ3
A8MTJ6	S:242-410;A:21-125;P:79-126;IDR:230-308;IDR:327-388
A8MTL0
A8MTL3	S:135-271;IDR:141-175;IDR:185-227;IDR:230-266
A8MTL9
A8MTQ0	P:2-42;IDR:1-45
A8MTT3
A8MTW9	IDR:22-69
A8MTY0
A8MTY7	C:4-169;T:12-78
A8MTZ0
A8MTZ7	IDR:231-269
A8MU10	IDR:59-88
A8MU46	E:2-262;S:270-339;IDR:1-356
A8MU93	S:2-117;IDR:1-118
A8MUA0	R:295-335;IDR:68-130;IDR:133-192;IDR:205-289;IDR:291-341
A8MUH7	IDR:230-262;IDR:364-402
A8MUI8	R:295-335;IDR:68-116;IDR:213-286
A8MUK1	IDR:382-417;IDR:469-527
A8MUL3
A8MUM7
A8MUN3
A8MUP2
A8MUP6
A8MUU1
A8MUU9	T:4-500;R:16-275;IDR:1-493
A8MUV8
A8MUX0	C:45-373;S:2-392
A8MUZ8
A8MV23
A8MV24
A8MV57
A8MV65	H:219-248;E:61-82;P:157-210;IDR:173-208;IDR:229-261
A8MV72	R:265-306;IDR:40-100;IDR:183-259;IDR:261-311
A8MV81
A8MVA2	C:4-160;T:12-83
A8MVJ9	K:172-221
A8MVM7	K:57-102;S:449-568;IDR:449-502
A8MVS1
A8MVS5	S:166-225;IDR:183-225
A8MVU1	Q:257-338;IDR:261-366
A8MVW0	G:588-607;P:711-722;P:562-592;P:381-397;P:474-480;L:316-337;S:727-810;IDR:412-521;IDR:552-610;IDR:665-826
A8MVW5
A8MVX0	Q:1-138;Q:766-814;A:679-760;IDR:89-209;IDR:212-249;IDR:475-548;IDR:703-781;IDR:787-826
A8MVZ5
A8MW92	S:159-677;K:529-580;IDR:219-279;IDR:292-379;IDR:386-583;IDR:830-859;IDR:868-932
A8MW95	Q:127-248;IDR:19-76
A8MW99	S:68-119
A8MWA4
A8MWA6	IDR:1-50;IDR:70-309;IDR:311-397
A8MWD9
A8MWE9
A8MWK0
A8MWL6
A8MWL7
A8MWP4	P:19-74;IDR:1-66;IDR:73-117;IDR:153-228
A8MWP6
A8MWV9
A8MWX3	P:316-343;IDR:44-73;IDR:305-384;IDR:386-477
A8MWY0
A8MX19	S:132-209;IDR:1-50;IDR:70-304;IDR:312-397
A8MX34	C:101-191;S:36-334
A8MX76
A8MX80	R:295-335;E:73-101;IDR:62-130;IDR:216-289;IDR:291-341
A8MXD5
A8MXE2
A8MXJ8	IDR:1-50;IDR:70-304;IDR:312-397
A8MXK1
A8MXK9
A8MXQ7	Q:287-402;R:74-138;E:86-132;IDR:1-81;IDR:84-133
A8MXT2	S:26-105;IDR:1-109
A8MXU0
A8MXV4	P:143-162
A8MXV6	IDR:75-142;IDR:148-187
A8MXY4
A8MXZ1	IDR:1-50;IDR:70-304;IDR:312-397
A8MXZ3	C:4-250;T:12-228
A8MY62
A8MYA2	P:436-479;IDR:18-67;IDR:106-153;IDR:163-247;IDR:258-298;IDR:300-490
A8MYB1	E:36-211
A8MYJ7
A8MYP8	IDR:49-78;IDR:110-139
A8MYU2
A8MYV0	E:224-359;IDR:276-355
A8MYX2	IDR:120-168
A8MYZ0	IDR:41-71
A8MYZ5
A8MYZ6	A:214-429;P:473-485;IDR:3-82;IDR:196-235;IDR:285-345
A8MZ25	IDR:1-78
A8MZ26
A8MZ36	Q:1-84;IDR:4-43;IDR:100-181;IDR:223-257
A8MZ59	IDR:65-130
A8MZ97	E:108-139;I:15-36;IDR:105-162
A8MZA4	E:164-724;Q:248-722;P:5-37;H:7-36;IDR:1-114;IDR:311-356;IDR:593-654;IDR:656-724
A8MZF0	P:39-245;IDR:1-186;IDR:200-251;IDR:295-328
A8MZG2	IDR:17-57;IDR:128-159
A8MZH6
A8TX70	G:1410-1728;Q:1518-1608;IDR:1401-1446;IDR:1449-1703
A9QM74
A9UHW6
A9YTQ3	IDR:1-44;IDR:368-437;IDR:449-524;IDR:563-611
A9Z1Z3	L:1761-1780;K:1653-1684;IDR:352-410;IDR:461-506;IDR:1034-1068
B0FP48	I:203-225
B0I1T2
B0YJ81
B1AJZ9	Q:258-1402;E:659-974;P:98-143;K:367-467;IDR:105-141;IDR:649-719;IDR:721-755;IDR:758-841;IDR:953-989;IDR:1086-1126;IDR:1377-1412
B1AK53	P:428-620;P:684-730;E:767-826;S:338-409;R:754-828;IDR:334-372;IDR:377-787;IDR:794-833
B1AK76
B1AKI9	IDR:30-94;IDR:113-155;IDR:173-218
B1AL46	P:425-514;P:278-291;IDR:272-324;IDR:419-455;IDR:457-517;IDR:523-564;IDR:611-764;IDR:783-878
B1AL88	Q:66-100;G:136-153;IDR:67-112;IDR:116-157
B1AMM8
B1ANH7
B1ANS9	S:720-751;IDR:727-776
B1ANY3	IDR:26-67
B1APH4
B1ATL7	P:249-276;IDR:14-61
B2CW77
B2RBV5	IDR:1-37
B2RC85	S:669-746;IDR:1-71
B2RD01
B2RN74
B2RNN3	G:26-194;IDR:18-188
B2RPK0	E:139-211;K:3-185;IDR:116-156;IDR:158-211
B2RTY4	S:2361-2468;S:1294-1666;E:2304-2396;Q:1488-1528;IDR:1302-1336;IDR:1358-1391;IDR:1485-1522;IDR:1641-1675;IDR:1681-1786;IDR:1797-1838;IDR:2308-2341;IDR:2358-2390;IDR:2486-2535
B2RU33	E:358-532;IDR:365-537
B2RUY7
B2RUZ4
B2RV13
B2RXF0	Q:184-202;IDR:1-40
B2RXF5	P:127-252;IDR:162-196;IDR:216-283
B2RXH2	G:433-458;IDR:462-502
B2RXH4	S:182-354;IDR:150-358;IDR:371-420;IDR:644-673
B2RXH8	E:184-293;D:252-293;IDR:135-293
B3EWF7	G:58-133;IDR:1-142;IDR:147-193
B3EWG3
B3EWG5
B3EWG6
B3GLJ2
B3KNS4	IDR:35-83
B3KS81	S:2-713;R:71-633;IDR:1-715
B3KU38	S:71-427;E:151-197;IDR:63-344;IDR:379-435
B3SHH9	L:99-151
B4DH59	E:3-223;E:408-665;K:788-817;IDR:39-81;IDR:86-169;IDR:178-228;IDR:791-825
B4DJY2
B4DS77	IDR:222-280;IDR:300-421
B4DU55
B4DX44
B4DXR9
B4DYI2	P:126-234;S:678-947;IDR:57-90;IDR:114-277;IDR:379-414;IDR:449-510;IDR:515-569;IDR:735-1010
B4DZS4	IDR:1-36
B4E2M5
B5MCN3
B5MCY1
B5MD39
B5ME19	E:114-304;K:258-288;D:216-242;IDR:153-308
B6A8C7
B6SEH8
B6SEH9
B7U540
B7Z1M9	IDR:50-80;IDR:91-126;IDR:128-191
B7Z368	P:12-33;G:101-112;IDR:1-55
B7Z3J9
B7Z6K7
B7Z8K6	IDR:82-113
B7ZAQ6
B7ZBB8	IDR:1-74
B7ZC32
B7ZLF3
B7ZW38	E:184-293;IDR:135-187;IDR:207-293
B8ZZ34	P:282-342;IDR:164-253;IDR:276-310;IDR:322-370
B9A014
B9A064
B9A6J9	P:390-417;IDR:349-453
B9EJG8
C4AMC7	P:301-328;K:375-398;IDR:290-463
C9J069	P:68-114;P:822-879;A:594-657;IDR:20-49;IDR:56-216;IDR:449-501;IDR:534-611;IDR:614-659;IDR:857-889
C9J1S8
C9J202
C9J2P7	IDR:382-417;IDR:469-523
C9J302
C9J3I9
C9J3V5
C9J442
C9J6K1
C9J798
C9J7I0	IDR:4-80
C9JA33	E:3-124;IDR:232-285;IDR:313-365
C9JBD0
C9JC47	Q:51-112;IDR:174-223;IDR:226-282;IDR:318-349
C9JCN9
C9JDP6
C9JDV5
C9JE40	E:16-60;Q:153-233;IDR:2-74
C9JFL3	P:17-80;G:12-74;H:8-82;IDR:20-82
C9JG80	P:247-612;P:878-1103;R:1026-1136;K:126-209;IDR:154-192;IDR:238-626;IDR:867-1138
C9JH25	S:104-325;S:764-874;IDR:110-152;IDR:296-335;IDR:767-796;IDR:839-874
C9JI98	A:2-175
C9JJ37
C9JJH3	IDR:382-417;IDR:469-527
C9JL84	T:216-407;IDR:265-297;IDR:330-412
C9JLJ4	IDR:382-417;IDR:469-527
C9JLR9	P:492-572;E:510-554;E:188-200;E:373-401;R:222-262;IDR:1-102;IDR:182-228;IDR:306-428;IDR:452-590
C9JLW8
C9JN71	IDR:62-96
C9JPN9	IDR:382-417;IDR:469-527
C9JQI7	K:539-655
C9JQL5
C9JR72	A:45-206
C9JRZ8
C9JSJ3	S:401-506;S:156-251;K:512-542;IDR:138-175;IDR:178-255;IDR:403-434;IDR:447-539
C9JTQ0	A:112-279;IDR:181-380
C9JUS6
C9JVI0	IDR:382-417;IDR:469-527
C9JVW0	P:57-88;IDR:106-142
C9JXX5
D3DTV9
D3W0D1
D6R901	IDR:382-417;IDR:469-527
D6R9N7	IDR:382-417;IDR:469-527
D6RA61	IDR:382-417;IDR:469-527
D6RBM5
D6RBQ6	IDR:382-417;IDR:469-527
D6RCP7	IDR:382-417;IDR:469-527
D6REC4	Q:55-336;G:367-409
D6RF30	Q:104-393;K:97-289;G:475-507;IDR:1-76;IDR:96-129;IDR:274-311;IDR:329-443;IDR:464-510;IDR:521-586
D6RGH6	P:143-178;IDR:158-187
D6RGX4	IDR:1-48;IDR:70-293;IDR:312-397;IDR:415-464
D6RIA3	S:153-1528;G:319-343;P:1536-1599;P:473-498;A:1698-1756;A:48-99;IDR:144-390;IDR:405-509;IDR:748-926;IDR:990-1020;IDR:1085-1147;IDR:1152-1212;IDR:1227-1259;IDR:1301-1360;IDR:1367-1404;IDR:1408-1474;IDR:1478-1567;IDR:1576-1617
D6RJB6	IDR:382-417;IDR:469-527
E0CX11
E2RYF6	T:24-1651;S:24-1645;G:1714-1772;H:1729-1773;IDR:62-136;IDR:139-1526;IDR:1543-1572;IDR:1603-1646
E2RYF7	T:66-243;IDR:23-251
E5RG02
E5RHQ5	P:273-574;P:888-1155;R:1078-1159;R:104-194;IDR:154-192;IDR:267-587;IDR:888-1161
E5RIL1	I:203-225
E5RJ46	IDR:32-73
E5RJM6	A:97-245;E:2-27;IDR:1-35;IDR:365-399
E5RQL4
E7ERA6	IDR:3-43
E7ETH6
E7EU14
E7EW31	P:790-1007;P:548-700;IDR:1-112;IDR:117-239;IDR:251-679;IDR:693-883
E9PAV3	P:850-1880;P:41-113;S:29-1945;A:900-1316;E:1988-2045;IDR:1-105;IDR:494-523;IDR:533-610;IDR:651-716;IDR:729-1849;IDR:1851-1946
E9PB15	D:151-162
E9PGG2	IDR:193-308;IDR:314-354
E9PI22	IDR:1-82
E9PIF3	P:266-351;K:130-196;IDR:151-193
E9PJ23	P:265-360;K:350-413;K:122-227;IDR:172-210;IDR:257-294;IDR:298-412
E9PJI5	K:111-177;P:273-351;IDR:128-174
E9PKD4	K:111-177;P:273-332;IDR:128-174;IDR:282-335
E9PQ18
E9PQ53
E9PQR5	P:265-381;K:122-227;K:371-420;IDR:172-210;IDR:299-417
E9PQX1
E9PRG8	K:7-117;IDR:1-34;IDR:47-123
F2Z333	P:15-46
F2Z398
F2Z3F1
F2Z3M2
F5GYI3	P:188-258;E:95-122;IDR:88-145;IDR:178-229
F5H284
F5H4A9	G:112-171;IDR:109-152;IDR:202-247
F5H4B4	K:83-130;S:333-367;IDR:343-373;IDR:509-567
F8VTS6
F8W0I5	P:247-444;P:668-893;R:816-926;R:104-194;IDR:154-192;IDR:238-458;IDR:657-928
F8W1W9	P:262-378;K:119-224;K:368-417;IDR:169-207;IDR:296-414
F8WBI6	Q:104-491;G:500-532;E:237-404;IDR:1-76;IDR:275-311;IDR:326-470;IDR:492-535;IDR:547-611
F8WCM5	P:153-183;IDR:143-194
F8WFD2	K:111-177;P:247-332;IDR:132-174
G2XKQ0
G3V0H7
G3V211
G5E9R7	C:2-160;P:154-230;S:2-122
G9CGD6	S:598-804;IDR:363-404;IDR:608-648;IDR:669-721;IDR:735-807;IDR:866-899
H0UI37
H0Y354
H0Y7S4
H0YKK7	E:160-483;R:194-319;IDR:35-87;IDR:140-182;IDR:444-538
H0YL09
H0YL14
H0YM25	E:127-810;Q:211-808;IDR:1-77;IDR:273-304;IDR:568-810
H3BMG3
H3BN30
H3BNL1
H3BNL8
H3BPF8	Q:104-409;K:88-289;IDR:1-80;IDR:102-134;IDR:335-376;IDR:406-463;IDR:485-528
H3BPM6
H3BQB6	K:142-195;IDR:1-109;IDR:166-204
H3BQJ8
H3BQL2	Q:104-416;K:97-289;G:499-531;IDR:1-76;IDR:96-129;IDR:274-311;IDR:329-467;IDR:488-534;IDR:545-610
H3BQW9	IDR:1-94
H3BR10
H3BRN8
H3BS89
H3BSY2	Q:104-491;K:97-289;G:500-532;IDR:1-76;IDR:273-311;IDR:329-472;IDR:492-535
H3BTG2
H3BU77	IDR:13-55
H3BUK9	E:321-537;IDR:328-492
H3BV12	Q:104-491;G:500-532;E:339-404;IDR:1-76;IDR:275-311;IDR:326-470;IDR:492-535;IDR:547-611
H3BV60	P:186-268;P:40-56;P:139-151;A:257-309;IDR:182-266
H7BZ55	Q:403-1653;IDR:30-95;IDR:367-399;IDR:1214-1261;IDR:1303-1361;IDR:1504-1611
H7C241
H7C350	IDR:1-31;IDR:51-137
I0J062	P:140-180;IDR:36-215
I1YAP6
I3L0S3	IDR:72-114
I3L1E1	P:18-35;P:140-176;IDR:1-55;IDR:86-186
I3L273	P:483-497;P:59-367;S:99-350;IDR:25-377;IDR:478-507
I3L3R5	E:87-265;H:214-221;IDR:92-266
I6L899	Q:104-490;G:499-531;E:338-403;IDR:1-76;IDR:342-469;IDR:491-534;IDR:546-610
J3KSC0
J3QSS5	S:102-301;Q:51-102;IDR:1-307
K7EIQ3
K7EJ46
K9M1U5
L0R819	IDR:1-32
M0QZC1	P:160-178;P:231-292;E:36-47;IDR:10-56;IDR:253-324
M0QZD8	P:701-723;IDR:693-736
M0R2J8	S:59-159;IDR:1125-1158
M5A8F1
O00110
O00115
O00116	A:2-77;IDR:51-87
O00124	E:70-190;IDR:137-193
O00139	E:597-697;K:146-186;P:64-82;IDR:65-189
O00141
O00142
O00144
O00148	IDR:5-35
O00151	S:117-187;IDR:99-133;IDR:161-195
O00154	IDR:343-380
O00155
O00159
O00160	IDR:914-1051
O00161	IDR:108-160;IDR:173-204
O00165	E:29-40;IDR:21-64;IDR:99-134;IDR:136-205;IDR:218-263
O00167	S:63-266;IDR:203-264
O00168
O00170
O00175
O00178	IDR:568-668
O00180
O00182	P:150-226
O00186
O00187
O00189
O00192	T:93-136;IDR:32-167;IDR:178-363;IDR:871-962
O00193	D:108-168;E:131-167;IDR:1-182
O00194
O00198
O00203	E:665-809;S:661-864;IDR:659-821
O00204	P:305-364;IDR:295-365
O00206
O00212
O00213	E:142-172;S:203-299;IDR:37-122;IDR:124-262;IDR:266-306;IDR:311-365
O00214
O00217
O00219
O00220	V:240-264;IDR:17-86
O00221	G:22-62;S:135-222;IDR:1-71;IDR:78-214
O00222
O00230
O00231
O00232
O00233	IDR:92-142
O00237	E:523-559
O00238
O00241
O00244
O00253	C:101-119
O00254
O00255	P:488-554;IDR:460-564;IDR:577-610
O00257	H:378-400;A:499-522;IDR:91-206;IDR:209-254;IDR:275-464
O00258
O00264
O00267	E:2-139;P:844-968;G:676-699;S:725-978;IDR:1-118;IDR:665-710;IDR:731-981
O00268	P:75-401;A:34-587;Q:907-1003;T:486-728;G:171-193;IDR:22-455;IDR:467-519;IDR:525-554;IDR:562-592;IDR:724-774;IDR:957-1001;IDR:1015-1053
O00270
O00273	Q:159-213
O00287	A:3-68;Q:228-266;G:118-136;K:155-181;IDR:1-36;IDR:70-135
O00291	Q:388-644
O00292
O00294	K:29-280;E:113-137;IDR:1-314
O00295	IDR:138-208;IDR:214-265
O00299
O00300
O00303	P:4-87;A:2-81;IDR:1-83
O00305	S:2-65;S:401-481;IDR:1-47;IDR:56-86;IDR:425-520
O00308	S:153-301;IDR:148-354
O00311
O00321	IDR:106-147
O00322
O00327	S:511-601;IDR:26-84;IDR:452-498;IDR:509-573
O00329	K:399-413;P:292-311
O00330	P:233-269;P:144-165;IDR:141-173;IDR:222-276
O00337
O00338
O00339
O00341
O00358	A:164-361;P:182-243;IDR:1-51
O00370	K:306-397
O00391	IDR:552-642
O00398
O00399
O00400
O00401	P:277-392;D:484-505;K:186-200;IDR:175-505
O00408	P:33-42
O00409	S:302-417;E:363-455;IDR:305-490
O00410	E:802-835;D:314-335
O00411	Q:127-225;IDR:17-57
O00418	S:377-479;IDR:9-45;IDR:353-407;IDR:421-471
O00421
O00422
O00423	S:6-174;IDR:69-179
O00425	P:377-398;IDR:160-190
O00429	IDR:515-601
O00442
O00443
O00444	S:255-455;IDR:340-398;IDR:402-433;IDR:438-484;IDR:490-545
O00445	P:3-29
O00451
O00453
O00458	G:13-33;IDR:1-47
O00459	Q:426-620;P:258-311;P:86-126;IDR:85-120;IDR:254-286
O00461	E:51-695;Q:35-514;IDR:122-164;IDR:169-696
O00462
O00463
O00468	P:1280-1337;P:998-1050;S:962-1132;T:1258-1316;IDR:972-1101;IDR:1267-1337
O00469
O00470	S:191-265;H:37-55;IDR:24-67;IDR:187-280;IDR:333-376
O00471	Q:51-102
O00472	K:446-498;P:364-389;IDR:170-203;IDR:286-316;IDR:336-518
O00476
O00478	IDR:518-582
O00479	K:3-84;IDR:1-90
O00481	Q:272-305
O00482	IDR:1-30
O00483
O00487
O00488	IDR:1-57;IDR:80-134
O00499	P:285-349;A:425-513;IDR:274-362;IDR:369-491
O00501
O00505	IDR:1-40
O00506	IDR:291-355
O00507	IDR:1-74;IDR:2469-2555
O00512	S:3-340;S:788-1052;P:231-342;P:908-1158;IDR:1-183;IDR:185-481;IDR:483-1014;IDR:1017-1377;IDR:1379-1426
O00515	S:181-512;E:21-241;IDR:2-256;IDR:260-421;IDR:480-514
O00519	G:215-241
O00522
O00526
O00533	IDR:692-724
O00534
O00541	E:446-588;E:292-325;K:507-586;IDR:445-540
O00548	IDR:652-699
O00555	H:2207-2219;E:720-1033;E:1196-1212;G:13-44;Q:1962-2325;R:929-1033;IDR:803-1221;IDR:1972-2506
O00559	E:153-207;K:174-207;IDR:170-206
O00560
O00562	S:257-684;IDR:252-366;IDR:379-417;IDR:609-657
O00566	E:69-498;K:555-680;IDR:101-169;IDR:171-202;IDR:211-245;IDR:275-336;IDR:338-368;IDR:559-603
O00567	K:437-593;S:460-581;IDR:450-594
O00570	A:136-366;G:14-44;G:139-180;H:222-249;K:62-134;IDR:3-89;IDR:213-254
O00571	G:582-656;S:582-631;S:22-138;IDR:17-51
O00574
O00584
O00585	IDR:86-134
O00587
O00590	L:47-99
O00591
O00592	T:15-365;S:22-322;IDR:16-217;IDR:235-348
O00602	G:52-106;IDR:61-111
O00622
O00623
O00624
O00625
O00626
O00628
O00629	IDR:1-35
O00631
O00634	G:529-545;R:563-576
O00635
O00712	P:360-411;K:35-90;S:254-338;IDR:250-382
O00716	A:14-97;G:120-129;IDR:91-180;IDR:348-389
O00743
O00744
O00746
O00748
O00750	P:156-178;IDR:35-65;IDR:78-120;IDR:138-192;IDR:249-315
O00754
O00755
O00757
O00762	IDR:1-31
O00763	S:27-223;IDR:30-162
O00764
O00767
O14490	S:150-746;T:620-636;T:519-563;P:913-926;IDR:152-202;IDR:348-377;IDR:536-639;IDR:899-959
O14492	A:530-625;P:520-535;S:539-598;IDR:382-411;IDR:558-625
O14493
O14494
O14495
O14497	S:2-1360;Q:372-606;Q:1327-1430;P:1553-1633;P:476-570;P:1867-1903;P:16-21;P:676-729;G:76-134;G:272-285;E:1760-1804;A:323-353;A:2-55;IDR:1-157;IDR:159-220;IDR:223-339;IDR:344-1013;IDR:1112-1642;IDR:1746-1805;IDR:1839-1944
O14498
O14503	IDR:182-267;IDR:271-301
O14508
O14511	S:20-156;S:488-848;P:651-666;P:59-76;P:721-727;IDR:16-95;IDR:496-530;IDR:558-598;IDR:639-682;IDR:698-850
O14512	P:82-204;P:303-361;Q:179-187;G:224-256;G:141-148;IDR:39-70;IDR:80-207;IDR:221-279
O14513	S:330-1880;E:40-234;K:1513-1573;P:927-933;IDR:148-181;IDR:552-610;IDR:730-1469;IDR:1538-1614;IDR:1665-1704;IDR:1719-1890
O14514	P:1384-1455;IDR:1287-1551
O14519
O14520
O14521
O14522	IDR:790-847
O14523	S:463-703;IDR:364-539;IDR:560-635;IDR:643-681
O14524
O14525	S:265-393;IDR:312-380
O14526	S:332-616;P:480-533;IDR:291-350;IDR:368-620
O14529	E:1259-1334;P:440-535;P:978-994;P:1412-1437;S:960-1033;S:1379-1450;S:642-823;G:531-548;IDR:108-167;IDR:413-496;IDR:515-556;IDR:634-686;IDR:704-761;IDR:806-857;IDR:964-1041;IDR:1224-1471
O14530	E:26-91
O14531
O14543	P:129-161;IDR:131-163
O14544	S:31-200;IDR:56-105;IDR:166-200
O14545	S:430-582;IDR:200-240;IDR:384-582
O14548
O14556	P:20-67;IDR:19-72
O14558
O14559	P:750-1231;S:622-716;A:755-827;IDR:1-40;IDR:537-600;IDR:602-732;IDR:742-797;IDR:810-841;IDR:848-1030;IDR:1146-1284
O14561
O14562	A:2-82;IDR:1-80;IDR:163-210
O14569
O14576	E:167-229;E:10-60;K:4-60;IDR:1-69;IDR:96-139;IDR:169-222
O14578	Q:454-1313;E:522-921;IDR:669-716;IDR:736-766;IDR:1283-1323;IDR:1325-1358;IDR:1904-2027
O14579
O14581
O14593	IDR:1-86
O14594	H:1278-1308;S:651-958;E:369-427;IDR:362-574;IDR:576-611;IDR:613-808;IDR:810-962;IDR:1269-1315
O14595
O14598	K:4-58;IDR:1-125
O14599
O14602	D:116-143
O14603
O14604	IDR:1-44
O14607	S:474-858;P:866-888;IDR:473-502;IDR:557-589;IDR:608-696;IDR:742-825;IDR:991-1026
O14609
O14610
O14613	IDR:118-176
O14617	K:726-894;E:628-921;IDR:626-924
O14618
O14625
O14626
O14627	G:22-37;S:90-155;IDR:119-165
O14628
O14633	P:12-42;C:16-72
O14638
O14639	IDR:414-536;IDR:544-608;IDR:618-664
O14640	S:559-638;S:84-246;R:142-169;R:213-233;P:524-556;IDR:88-239;IDR:551-686
O14641	P:645-712;P:95-122;P:538-567;S:572-657;S:125-262;R:230-249;IDR:91-255;IDR:554-728
O14645	E:181-235;P:35-61;IDR:11-61
O14646	S:2-254;S:1505-1710;E:103-276;E:974-1066;H:1535-1669;K:1295-1385;K:185-212;Q:103-115;IDR:1-276;IDR:976-1016;IDR:1026-1069;IDR:1079-1123;IDR:1321-1406;IDR:1499-1710
O14647	E:3-382;E:977-1117;K:1303-1577;K:83-233;H:1596-1766;S:4-76;S:1075-1113;D:205-215;IDR:1-275;IDR:982-1018;IDR:1020-1062;IDR:1071-1128;IDR:1328-1463;IDR:1551-1828
O14649	G:267-295
O14653	Q:6-103
O14654	G:461-607;A:1094-1212;A:2-137;P:628-639;P:748-762;S:713-958;IDR:427-656;IDR:666-809;IDR:840-948;IDR:1166-1257
O14656
O14657
O14662	I:302-320
O14668	IDR:163-203
O14669	P:152-194;IDR:145-187
O14672	P:704-737;IDR:707-748
O14678
O14681	R:32-66
O14682
O14683
O14684
O14686	P:439-1110;P:2107-2626;P:4909-4977;P:4267-4360;P:4619-4632;P:2862-2958;Q:3254-4254;Q:2811-2822;Q:2673-2705;S:444-717;S:1209-1363;E:729-879;IDR:1-58;IDR:366-1051;IDR:1053-1329;IDR:1611-1766;IDR:1795-1951;IDR:1955-2011;IDR:2057-2133;IDR:2135-2793;IDR:2828-3056;IDR:3058-3241;IDR:3251-3396;IDR:3466-3503;IDR:3538-3625;IDR:3627-3836;IDR:3838-3897;IDR:3988-4194;IDR:4199-4455;IDR:4494-4541;IDR:4602-4733;…
O14709	IDR:256-286
O14713	S:10-62
O14715	S:1513-1630;S:1209-1321;S:764-1034;IDR:825-866;IDR:1212-1254
O14717
O14718
O14727
O14730	IDR:120-160
O14732
O14733	IDR:1-81
O14734
O14735
O14737	IDR:12-44
O14744
O14745	S:260-357;E:92-149;IDR:99-157;IDR:250-329
O14746	P:307-323;IDR:210-279;IDR:281-321
O14753
O14756
O14757	S:279-333
O14763	IDR:1-34;IDR:283-316
O14764
O14770	S:193-269;IDR:22-69;IDR:189-283;IDR:337-477
O14771	IDR:129-198;IDR:263-311
O14772
O14773
O14775
O14776	P:32-132;P:322-378;E:454-1006;Q:169-254;A:178-327;T:258-354;K:700-896;IDR:1-139;IDR:159-245;IDR:250-357;IDR:457-527;IDR:611-645
O14777	E:266-642
O14782	E:433-626;G:256-284;K:360-413;IDR:248-293;IDR:350-383;IDR:423-457;IDR:459-503;IDR:532-570;IDR:757-793
O14786
O14787	D:353-369
O14788	P:22-42;IDR:10-44
O14791
O14792
O14793
O14795	S:149-309;IDR:154-369
O14796
O14798	T:155-244;IDR:155-235
O14802
O14804
O14807
O14810	E:23-115;IDR:3-59;IDR:63-123
O14813	P:184-226;G:215-248;S:151-208;IDR:147-273
O14815
O14817	L:82-105
O14818	E:223-246
O14827	S:726-893;IDR:756-815;IDR:824-874
O14828	P:49-80;F:231-241;IDR:1-89;IDR:97-127
O14829
O14830
O14832
O14836
O14841	P:1256-1267
O14842
O14843	L:20-68
O14862
O14863
O14867	S:352-517;IDR:284-314;IDR:343-390;IDR:680-714
O14874
O14879
O14880
O14893
O14894
O14896	D:135-154;IDR:121-157
O14901
O14904
O14905
O14907
O14908	G:23-42;IDR:1-62
O14910	Q:194-233
O14917	G:393-409;S:787-928;IDR:129-159;IDR:824-909;IDR:1110-1139
O14920	IDR:669-707
O14921
O14924	S:843-949;S:1107-1378;S:621-700;P:1271-1305;G:444-474;IDR:613-650;IDR:842-889;IDR:1098-1172;IDR:1190-1447
O14925	G:3-25
O14926
O14929
O14931
O14933
O14936	S:570-609;IDR:452-494;IDR:574-610
O14939	IDR:1-35
O14944
O14948
O14949
O14950
O14957
O14958	D:348-399;IDR:363-399
O14960
O14964	Q:488-560;Q:728-772;S:584-724;S:220-316;P:346-394;IDR:223-412;IDR:643-700;IDR:709-777
O14965	Q:29-127;IDR:1-54;IDR:58-122
O14966
O14967	E:520-591;E:265-345;E:20-48;IDR:258-311;IDR:314-347;IDR:521-608
O14972
O14974	S:292-931;E:674-1018;E:281-375;T:569-660;T:370-419;R:663-770;IDR:288-443;IDR:447-556;IDR:558-909
O14975
O14976	S:759-1200;E:798-848;P:1124-1147;IDR:708-738;IDR:745-904;IDR:906-989;IDR:991-1158;IDR:1180-1209
O14977
O14978	IDR:100-147;IDR:150-308;IDR:321-369
O14979	G:323-412;Y:353-396;IDR:1-92;IDR:309-347
O14980
O14981	IDR:220-252
O14983
O14986	S:403-509
O14990	E:79-188;S:2-121;IDR:1-44;IDR:63-128;IDR:156-202
O14994	S:444-580;S:9-76;Q:413-480;P:397-450;IDR:19-52;IDR:384-580
O15013	E:182-289;E:26-75;S:1218-1331;IDR:1-110;IDR:177-220;IDR:222-279;IDR:1226-1256
O15014	S:378-1404;S:82-182;Q:1002-1043;H:1366-1371;K:725-740;G:1327-1347;E:1153-1185;IDR:40-206;IDR:218-248;IDR:354-496;IDR:506-549;IDR:551-590;IDR:597-632;IDR:635-668;IDR:679-888;IDR:903-966;IDR:988-1132;IDR:1154-1220;IDR:1301-1334;IDR:1340-1376
O15015	E:1130-1201;P:1806-1825;R:660-677;R:1246-1365;G:1458-1477;IDR:21-52;IDR:86-207;IDR:310-365;IDR:417-463;IDR:518-568;IDR:657-777;IDR:779-812;IDR:900-941;IDR:1102-1156;IDR:1377-1500;IDR:1601-1671
O15016	P:453-499;S:562-780;Q:384-580;IDR:374-624;IDR:667-703;IDR:711-747;IDR:750-787;IDR:926-962
O15018	S:675-2619;S:416-574;IDR:214-318;IDR:437-502;IDR:678-730;IDR:807-857;IDR:878-928;IDR:967-1030;IDR:1036-1080;IDR:1084-1160;IDR:1202-1512;IDR:1531-1624;IDR:1635-1714;IDR:1809-2094;IDR:2129-2167;IDR:2173-2220;IDR:2224-2269;IDR:2418-2486;IDR:2512-2566
O15020	Q:1423-1714;E:2079-2102;IDR:794-826;IDR:2080-2232;IDR:2333-2375
O15021	S:902-2617;S:17-312;P:2119-2208;P:63-108;K:1234-1273;E:863-897;IDR:1-82;IDR:91-171;IDR:186-215;IDR:228-273;IDR:918-1083;IDR:1103-1142;IDR:1225-1274;IDR:1288-1533;IDR:1535-1566;IDR:1578-1675;IDR:1709-1744;IDR:1759-1790;IDR:1808-1865;IDR:1875-2383;IDR:2385-2623
O15027	S:277-1138;S:2267-2343;S:1347-1415;P:1936-2009;P:2146-2178;P:106-276;P:1135-1153;IDR:1-365;IDR:370-429;IDR:431-610;IDR:643-675;IDR:681-733;IDR:751-820;IDR:904-956;IDR:958-998;IDR:1002-1151;IDR:1210-1244;IDR:1316-1379;IDR:1895-1924;IDR:1926-2111;IDR:2132-2186;IDR:2188-2217;IDR:2220-2345
O15031	IDR:892-921
O15033
O15034	P:582-663;Q:1-50;IDR:562-794
O15037	P:354-367;IDR:220-309;IDR:315-409;IDR:584-634
O15040	S:352-784;K:459-473;IDR:382-448;IDR:463-639;IDR:655-690;IDR:733-766
O15041	K:737-764
O15042	K:784-1028;K:43-255;E:683-977;E:516-544;S:930-1024;S:2-73;P:357-402;IDR:1-85;IDR:132-283;IDR:375-406;IDR:688-730;IDR:765-1029
O15047	S:185-1078;P:594-654;P:1071-1200;P:383-473;P:1403-1417;P:1308-1324;E:896-1070;E:1333-1386;G:441-448;K:828-857;IDR:191-317;IDR:320-362;IDR:370-662;IDR:671-705;IDR:754-785;IDR:833-867;IDR:890-1260;IDR:1265-1295;IDR:1298-1420;IDR:1470-1500
O15049	Q:284-524;IDR:152-244;IDR:335-368;IDR:429-467
O15050	E:1076-1115;E:1236-1265;IDR:705-740;IDR:1077-1106
O15054	P:195-906;P:1046-1082;P:32-85;T:737-764;R:973-1016;E:1289-1308;S:356-409;S:529-570;S:798-876;IDR:52-85;IDR:184-1097;IDR:1288-1328
O15055	S:477-1125;S:35-104;P:842-979;P:8-27;IDR:1-111;IDR:477-562;IDR:618-652;IDR:765-832;IDR:922-1054;IDR:1077-1120
O15056	P:1209-1334;P:1099-1114;IDR:1019-1076;IDR:1079-1350;IDR:1355-1407;IDR:1429-1479
O15060	P:200-217;S:120-285;D:292-340;IDR:129-162;IDR:176-238;IDR:268-321
O15061	E:463-1057;E:193-280;S:1077-1515;S:359-431;K:498-575;IDR:436-637;IDR:644-676;IDR:792-854;IDR:864-930;IDR:951-989;IDR:1010-1063;IDR:1076-1124;IDR:1145-1178;IDR:1194-1224;IDR:1321-1465;IDR:1501-1530
O15062	S:127-603;N:398-437;IDR:157-398;IDR:418-479;IDR:546-587
O15063	P:689-753;P:1037-1050;S:522-617;S:904-1032;Q:681-766;IDR:589-780;IDR:848-892;IDR:897-927;IDR:936-1020;IDR:1030-1060
O15066	E:347-611;S:701-736;G:386-393;IDR:373-417;IDR:697-747
O15067	A:706-839
O15068	S:945-1049;IDR:557-626;IDR:954-990;IDR:995-1082
O15069	S:210-1423;P:1168-1340;P:149-180;E:1466-1529;IDR:1-225;IDR:246-286;IDR:324-367;IDR:388-1424;IDR:1487-1520
O15072	S:1048-1202;IDR:1114-1161
O15075	S:280-379;IDR:287-383;IDR:694-740
O15078	E:36-2472;K:1800-1965;IDR:229-260
O15079	S:183-280;S:2-64;IDR:1-80;IDR:183-213;IDR:219-252;IDR:339-410
O15083	E:189-953;H:915-944;H:129-134;IDR:4-52;IDR:66-98;IDR:757-807;IDR:811-849;IDR:881-957
O15084
O15085	P:136-172;P:1085-1109;P:1366-1415;S:493-684;E:1099-1160;IDR:125-189;IDR:192-292;IDR:485-517;IDR:547-682;IDR:1072-1201;IDR:1219-1425;IDR:1436-1522
O15090	S:673-1290;IDR:41-86;IDR:577-607;IDR:647-745;IDR:792-827;IDR:858-893;IDR:936-981;IDR:1123-1268
O15091
O15105	G:20-88;IDR:9-55
O15111
O15116
O15117	P:342-427;P:47-160;E:435-503;K:468-505;K:674-700;D:589-658;S:205-413;IDR:1-502;IDR:580-688
O15118	P:249-259
O15119	S:330-742;A:461-619;IDR:310-349;IDR:360-482
O15120
O15121
O15123	Q:66-253
O15126	A:268-332;IDR:1-71
O15127	F:216-226;IDR:1-43;IDR:45-75
O15130
O15131	K:6-49;IDR:1-40
O15143
O15144
O15145
O15146
O15151	IDR:131-164
O15155
O15156	P:175-196;G:66-87;IDR:167-319;IDR:450-490;IDR:501-539
O15160
O15162	P:13-97;C:181-189;IDR:30-67
O15164	S:572-811;Q:426-570;A:3-48;IDR:16-47;IDR:428-457;IDR:472-558;IDR:567-618;IDR:632-767;IDR:770-821
O15165	V:68-86;IDR:170-213;IDR:229-306
O15169	H:530-541;E:379-426;IDR:245-275;IDR:308-382;IDR:392-450;IDR:455-731
O15172
O15173	G:2-52
O15178	S:269-434
O15182
O15194
O15195	S:711-791;IDR:764-798
O15197	S:110-178
O15198	P:184-230;IDR:200-254
O15204
O15205
O15209	S:152-234;E:315-339;G:457-483;P:3-27;IDR:165-216;IDR:219-250;IDR:257-295;IDR:301-462;IDR:563-634
O15211	S:578-761;E:43-63;G:626-646;IDR:17-62;IDR:544-573;IDR:578-654;IDR:730-765
O15212	Q:88-119
O15213	K:6-89;K:530-596;IDR:1-104;IDR:537-609
O15217
O15218
O15225
O15226	IDR:30-96;IDR:131-165
O15228
O15229
O15230	Q:2335-2674;P:1222-1277;P:3226-3242;IDR:3299-3332
O15231	S:43-627;E:157-179;IDR:1-284;IDR:293-533
O15232	IDR:33-75
O15234	P:362-695;E:65-235;G:18-58;S:9-155;IDR:1-542;IDR:553-624;IDR:633-703
O15235
O15239
O15240	E:352-489;E:579-609;P:487-558;P:127-152;IDR:22-81;IDR:83-265;IDR:269-325;IDR:343-609
O15243
O15244
O15245
O15247
O15254
O15255	P:29-133
O15258
O15259	E:14-245;IDR:60-92;IDR:104-163;IDR:202-244
O15260
O15263
O15264
O15265	S:568-855;S:171-224;P:402-486;P:40-65;Q:29-50;A:16-28;IDR:1-91;IDR:222-274;IDR:291-338;IDR:360-511;IDR:616-759;IDR:761-797;IDR:813-892
O15266	G:19-28;A:251-289
O15269
O15270
O15273
O15287	P:380-394
O15294
O15296
O15297	P:31-88;IDR:22-88;IDR:493-597
O15303
O15304
O15305
O15315
O15318	E:139-220;D:175-219;K:61-172;IDR:110-223
O15321
O15327	IDR:481-515
O15335
O15342
O15344
O15347	E:135-200;K:3-179;IDR:171-200
O15350	S:2-145;IDR:76-121;IDR:301-333;IDR:382-489
O15353	P:400-499;P:566-585;P:56-90;IDR:1-99;IDR:392-445;IDR:454-535;IDR:556-606
O15354	C:563-571;P:109-119;IDR:77-171
O15355	E:108-322;IDR:112-153;IDR:155-333;IDR:514-546
O15357	P:935-1105;P:123-175;IDR:113-181;IDR:897-1128;IDR:1130-1193
O15360
O15370	E:163-251;G:128-161;A:192-248;IDR:1-39;IDR:43-79;IDR:101-304
O15371	E:528-547;Q:51-192
O15372	Q:244-293;S:2-35;IDR:1-30;IDR:268-309
O15374
O15375	P:198-211
[truncated: 18,610 more rows]
