# Supplementary material for: Functional Tuning of Intrinsically Disordered Regions in Human Proteins by Composition Bias
Source: Biomolecules. 2022 Oct 15;12(10):1486. doi: 10.3390/biom12101486 (PMC9599065; doi:10.3390/biom12101486)
Supplement: Supplementary file 1 [file biomolecules-12-01486-s001.zip › Supplementary File S2.csv]

hub	CBR	pval1	pval2	ints1_cbrs
P04626	E	4.09E-04	2.71E-03	Q969S3(169-242);P49792(2668-2770);P14625(750-802);P01106(241-278);P14625(283-368);O95602(1389-1522);P26641(211-278);P07900(223-311);P15311(301-584);Q96SB4(274-464);Q9NRD5(374-398);P35240(317-471);Q13255(1087-1130);Q3V6T2(202-1376);P34932(499-838);P42566(346-469);P23470(572-622);Q96RT1(451-611);P08238(186-303);Q96SB4(9-61);P42566(851-883);Q02297(521-585)
Q13153	P	1.51E-02	3.29E-02	Q8TDC3(736-764);O94875(167-182);Q8TDC3(492-540);Q9NVF7(33-59);Q9Y2X7(474-495);Q14155(585-663);Q96B97(327-428);O14964(346-394);P35240(479-496);Q9P2A4(224-306);P04626(1102-1162);Q15746(966-979)
P78352	T	1.14E-03	5.49E-03	P05067(264-283);O14490(519-563);O94910(405-441);Q14114(740-827);O14490(620-636)
O00459	P	1.47E-05	3.08E-05	P35568(1192-1210);Q9Y4H2(460-481);Q9UQC2(351-374);P29353(374-417);O14654(748-762);Q9UPY6(251-436);Q13480(338-350);Q13480(490-540);P22681(481-608);O15357(123-175);Q9Y4H2(1200-1225);O15357(935-1105);P27986(84-99);O14654(628-639);Q9Y4H2(986-1046);P04626(1102-1162);Q9H204(13-39);Q9Y4H2(1262-1278)
O00459	S	6.54E-11	1.71E-06	P09603(168-496);P21860(1016-1240);O14544(31-200);O14654(713-958);P10275(154-361);P52799(136-224);Q02383(287-555);P22681(601-870);Q13480(188-692);P35568(268-1145);Q9UQC2(119-675);Q9Y4H2(304-1189)
Q9HAU4	P	2.80E-07	1.22E-04	Q8WZ42(11363-12032);P98082(558-629);Q96AE4(450-532);Q8WZ42(10716-10770);Q9Y3C5(32-53);Q15038(8-40);Q8WZ42(10211-10380);Q8WZ42(11179-11267);Q8WZ42(31240-31263);Q15797(179-252);Q7Z434(97-153);Q99717(180-229);Q8WZ42(10871-11029);Q8WZ42(16615-16638);Q8WZ42(250-303);Q8WZ42(33590-33645);Q8WZ42(18024-18046);Q8WZ42(10493-10550);Q13887(14-82);Q8WZ42(15916-15935)
Q9HAU4	G	3.15E-03	4.04E-02	O15105(20-88);P25490(54-69);O43541(25-56);Q13761(23-46);Q96AE4(348-375);Q96AE4(11-26);P25490(154-202)
P35240	Q	4.25E-04	5.02E-04	P27540(728-777);Q8IY63(146-211);O14965(29-127);Q9Y2J4(61-581);Q4VCS5(58-648);P46937(269-373);O14964(728-772)
Q04724	S	3.73E-22	1.49E-19	P54259(2-781);Q96EB6(535-694);O75626(325-388);Q04724(159-334);Q14774(334-484);P15923(31-529);P15336(265-505);Q99853(285-321);Q13761(209-403);O15550(520-912);O95343(278-329);Q9NPC8(181-230);O15550(1024-1072);Q15475(181-278);P15884(23-384);P40189(720-784);O14607(474-858);Q05925(9-62);P17480(698-764);Q13620(3-196);Q04725(147-411);Q01196(184-443);Q13950(269-516)
Q04724	P	8.29E-05	8.71E-05	Q96HZ4(152-177);Q15038(8-40);Q05925(49-95);O15550(919-941);Q04206(317-428);P54259(155-751);Q99853(257-293);Q14469(156-202);P55316(58-112);Q04724(139-157);Q5SZQ8(341-358);Q14774(137-169);Q9NPC8(235-260)
Q04724	A	1.05E-07	5.98E-06	Q13950(73-90);Q14774(3-118);Q96EB6(2-99);Q05925(128-237);Q5SZQ8(146-351);Q04206(374-439);O75626(491-546);Q9Y261(262-347)
Q04724	K	4.74E-03	1.74E-02	Q05925(290-360);P17480(97-675);P09429(3-185);Q13547(431-480)
P55316	K	2.82E-12	2.04E-10	Q14839(50-133);P26640(229-273);Q9UQE7(245-495);Q14683(170-454);Q6PKG0(185-251);Q5W0B1(161-265);Q92538(1431-1471);Q9P2E9(34-634);Q14839(258-358);Q9NTJ3(331-611);Q92769(439-484);Q9UGL1(1373-1456);Q9NRZ9(43-196);O60264(1009-1051);Q9UGL1(204-302);P42695(148-186);P28370(51-163)
Q15797	G	1.76E-06	2.66E-05	Q9UGU0(42-68);Q01844(276-338);Q9UJU2(5-13);O43541(25-56);Q13761(23-46);P55316(118-177);Q8N2W9(439-463);P78367(179-191);P02462(29-1438);Q14671(94-102);Q9UI36(74-127);Q01844(472-640);Q9UGU0(659-691);P10275(416-477)
P22681	P	9.50E-10	4.24E-08	P78314(186-418);Q14289(713-726);Q06187(187-210);Q99933(26-48);Q13905(267-297);P11274(84-128);P29353(374-417);Q12929(615-651);Q13094(177-411);O00459(258-311);O15357(935-1105);Q14155(585-663);Q9Y5K6(336-422);Q96J02(250-267);O15357(123-175);Q9BX66(179-252);Q96B97(327-428);P49023(46-53);Q05397(863-882);O00459(86-126);O94875(167-182);O15117(47-160);Q8IZP0(364-418);Q8IZP0(260-295);Q13191(775-827);P2798…
P15498	P	2.80E-07	4.83E-05	P78314(186-418);Q14289(713-726);Q06187(187-210);P11274(84-128);P50570(747-866);O43255(4-33);Q13480(490-540);Q13191(775-827);Q15942(4-350);P27986(84-99);O43561(54-87);P46531(2410-2417);P00519(897-903);Q8WV28(192-260);Q13480(338-350);Q13191(477-567);P22681(481-608);Q07666(59-89);P61978(265-315);Q13094(177-411);O15524(19-50);Q07666(295-363)
P15498	Q	2.68E-02	4.77E-02	P46531(2360-2409);P10275(58-121);Q15942(318-377);Q14289(775-828);P05412(200-329)
P19174	D	3.00E-04	3.79E-03	P42768(483-502);P06748(161-188);P22681(456-465);Q15139(342-391);Q13153(174-183);P11362(124-143)
P29597	S	2.02E-05	1.00E-04	O43567(288-357);Q96FV0(245-321);Q8TBZ3(395-494);P52799(136-224);P22681(601-870);P57078(369-469);Q9Y4F5(706-1378);P40189(720-784);O75886(436-496);Q9Y4H2(304-1189)
Q06187	S	2.36E-06	2.34E-04	O60331(440-668);Q9P2D0(965-1277);P51617(532-656);Q8WV28(192-381);Q00987(111-408);P10275(154-361);O60239(263-441);Q9H1R3(51-239);Q68EM7(544-863);P00519(601-1055);P22681(601-870);Q13480(188-692);P58753(38-85);O00571(22-138);Q99856(496-591);Q86YZ3(97-2836);Q01844(2-299)
Q06187	G	4.75E-04	2.59E-02	Q07666(46-55);Q9Y4W6(107-120);Q99856(550-579);Q86YZ3(879-2825);P23246(613-694);P23246(10-55);Q01844(276-338);P23246(193-244);Q01844(472-640);P10275(416-477)
Q15464	P	8.84E-03	2.18E-02	Q13094(177-411);P00519(897-903);P14784(438-489);Q12929(615-651);P27986(84-99);O43561(54-87);Q12929(207-221)
P61978	A	9.52E-08	3.61E-07	O14776(178-327);O75400(238-303);O00303(2-81);Q9BTD8(2-289);Q96PK6(224-569);P17676(33-263);P19338(56-184);Q9BTC0(482-664);Q14103(10-71);Q9BTC0(1281-1312)
Q14289	S	4.24E-21	1.27E-16	Q9BX66(943-1235);O94875(134-417);Q12879(877-1112);Q5T5U3(209-936);Q9Y2X7(349-453);Q01844(2-299);Q05209(397-723);P22681(601-870);Q9BZ72(277-704);Q9Y6R4(1175-1290);Q9ULH1(715-888);P43146(1169-1226);P49023(72-344);O00562(257-684);P21860(1016-1240);Q9BZ71(489-540);Q9BX66(2-713);Q5T5U3(1378-1953);Q8TDY2(620-667);O43294(9-203)
Q14289	G	2.20E-02	2.83E-02	Q9UBB5(6-121);Q92796(40-53);Q01844(276-338);Q7L0Q8(26-49);Q9BZ72(612-634);Q01844(472-640)
O43255	A	2.04E-03	2.85E-03	Q7Z6J0(501-662);Q9GZT9(75-142);O43255(27-68);Q92630(7-64);Q9GZU2(1362-1437);P36957(146-178)
O43561	S	1.87E-04	6.14E-04	O94966(2-101);P22681(601-870);Q13094(338-387);Q12913(36-148);Q15464(38-317);Q9UQC2(119-675)
O15524	P	1.26E-03	4.18E-03	P35568(1192-1210);Q9Y4H2(460-481);P14784(438-489);Q04206(317-428);P04637(58-92);Q9Y4H2(1200-1225);P27986(84-99);Q9Y4H2(986-1046);Q05397(863-882);Q9Y4H2(1262-1278)
O15524	S	5.74E-03	1.47E-02	P35568(268-1145);P09603(168-496);P58753(38-85);Q9Y4H2(304-1189)
P27635	K	1.51E-77	5.38E-72	P46087(615-804);O95793(232-382);Q99848(142-304);Q9BVP2(2-136);Q9UBU8(110-178);P50914(93-214);Q9Y520(965-1056);Q9GZR7(769-853);Q02880(1156-1574);Q9H7N4(878-928);O75179(1466-1522);P06748(183-267);Q5SSJ5(425-553);P83731(56-147);Q8WWQ0(867-924);Q00839(658-699);P09874(190-254);O60264(1009-1051);O76094(531-668);Q9NR30(18-152);Q9BQ39(21-125);Q03468(254-353);Q9NX58(168-379);Q9Y520(2073-2141);P62851(4-43)…
Q15303	P	6.27E-05	4.31E-04	Q16825(565-579);Q12815(501-637);O00459(86-126);P46937(3-49);O14511(721-727);O14511(651-666);P29353(374-417);Q13425(84-112);Q96J02(250-267);O14511(59-76);O00459(258-311);P15941(102-954);P04626(1102-1162);Q12815(306-338)
P08047	T	1.90E-18	7.04E-14	Q16665(585-668);Q6VMQ6(1019-1122);P14859(458-551);O00268(486-728);P11831(159-288);Q7Z3K3(39-326);P37198(9-288);P51610(404-1491);Q12772(111-301)
P08047	A	5.37E-24	6.09E-24	Q8TAQ2(859-879);Q02447(43-105);Q04206(374-439);P11831(60-134);O75376(592-604);P06401(153-514);P17676(33-263);Q92908(15-316);P51610(404-624);P19338(56-184);Q9Y618(791-923);Q92922(866-887);P37198(78-331);O00268(34-587);P17542(21-135);P28360(2-111);P51610(1522-1785);P04198(142-235);P51610(1119-1283);P43694(4-182)
P08047	G	7.76E-12	4.56E-09	Q00577(6-53);P11142(613-639);Q9C0K0(568-584);P17542(55-69);Q92908(207-305);Q00653(351-405);Q9C0K0(627-661);P43694(56-96);P19838(375-403);P10589(16-78);P10276(424-436);P11831(6-54);P10275(416-477);O95365(559-582);P08047(20-53);P25490(54-69);P18146(50-76);P15976(309-352);Q02447(20-31);P19338(649-698);P17542(263-275);O00268(171-193);P25490(154-202)
Q04864	P	1.38E-03	2.06E-02	Q09472(802-943);P46531(2410-2417);Q92793(683-707);P20749(399-451);Q92793(2346-2385);Q04206(317-428);Q09472(1848-1923);Q09472(2310-2349);Q96ST3(218-285);Q92793(813-960);Q92793(1883-1953)
Q04864	S	5.87E-06	4.17E-02	Q09472(783-1047);Q92793(18-1079);P11831(207-508);P46531(2422-2546);P10275(154-361);P08047(22-541);O00221(135-222);Q04864(381-611);P32519(300-605);P45983(385-421);Q09472(12-156);P20749(308-406);P51003(509-723)
Q04864	Q	6.78E-10	1.08E-04	P46531(2360-2409);P08047(351-441);Q8NFZ5(69-346);P10275(58-121);O14965(29-127);Q92793(1847-2379);Q09472(1810-2375);P20226(53-125);Q92793(493-519);Q09472(476-501)
Q04864	G	9.82E-05	4.40E-02	P19838(375-403);P08047(20-53);O00221(22-62);P11142(613-639);P11831(6-54);Q00653(351-405);P10275(416-477)
P20226	H	2.79E-05	8.94E-05	Q99967(120-160);P20265(211-259);Q9P0K8(366-385);Q13627(599-619);P52655(73-87);Q6P1X5(1143-1171);Q99967(21-58);Q12947(262-275)
P11142	T	1.65E-08	1.60E-07	Q16665(585-668);Q7Z6Z7(3482-3550);O14776(258-354);P05067(264-283);Q9H4A3(1680-1742);Q9UBN7(891-1041);Q13233(941-949);P51610(404-1491)
P11142	A	4.72E-03	1.76E-02	O75807(568-666);O14776(178-327);Q13233(2-161);P51610(404-624);Q04206(374-439);P51610(1119-1283);P51610(1522-1785);Q12809(169-307);Q14103(10-71);Q6ZMN8(2-104)
Q00403	P	1.40E-05	1.73E-05	Q09472(802-943);Q8TAX7(72-94);P51608(376-405);Q13887(14-82);Q92793(683-707);P20749(399-451);Q13285(124-224);Q92793(1883-1953);Q92793(2346-2385);Q04206(317-428);P04280(36-391);Q09472(1848-1923);Q09472(2310-2349);Q8TAX7(156-315);P24928(1559-1952);Q92793(813-960);Q15788(1145-1186)
P07948	P	2.56E-12	1.20E-10	Q14289(713-726);Q06187(187-210);P29353(374-417);Q9NRA0(380-529);Q9UQC2(351-374);O75807(514-550);P56945(71-383);Q9UBS0(418-467);Q9UI08(162-206);P15941(102-954);P27815(301-331);Q13432(18-62);Q7Z7K6(59-102);Q92835(920-1148);Q05397(863-882);Q07912(721-937);Q08499(58-88);Q13480(490-540);Q9ULV8(430-473);Q99704(412-433);Q07912(604-633);Q8NDB2(611-629);Q96QH2(27-463);Q13444(767-856);P32927(548-623);P4802…
P12931	T	1.68E-02	2.96E-02	A7KAX9(1255-1303);Q16665(585-668);Q14118(316-485);P11831(159-288);P18433(17-134);O60716(111-153)
P42224	P	2.87E-04	9.32E-03	Q09472(802-943);P46937(3-49);Q92793(2346-2385);Q9Y3C5(32-53);P29590(3-46);Q09472(1848-1923);Q09472(2310-2349);Q92793(813-960);Q92793(1883-1953);Q7Z434(97-153);Q05397(863-882);P51532(4-344);P14784(438-489);Q01094(45-87);P04626(1102-1162);Q15628(179-198);P55318(243-260);Q92793(683-707);Q04206(317-428)
O75970	Q	4.02E-04	1.25E-02	P46937(269-373);Q9Y2J4(61-581);Q4VCS5(58-648)
P09769	S	3.36E-06	1.15E-02	P98082(301-759);P10275(154-361);Q14686(1106-2063);P22681(601-870);P25063(26-67)
P42768	Q	1.32E-03	8.16E-03	Q5T0N5(109-222);Q15811(326-721);O14776(169-254);Q9NZM3(348-754);Q15642(33-223);O43586(37-220)
Q99848	S	8.56E-06	1.02E-04	Q8TEK3(796-1533);P38398(102-1651);Q9UPE1(2-33);Q16666(95-187);P46087(588-688);Q9UPE1(293-389);O00567(460-581)
Q99848	G	2.65E-03	1.27E-02	Q9UPE1(6-16);P19338(649-698);P22087(9-83);O60506(494-563);Q00839(202-240);Q00839(703-750)
P46531	A	1.25E-12	2.58E-09	Q8TAQ2(859-879);O00303(2-81);Q96S59(24-131);Q9Y6R0(187-289);Q04206(374-439);Q9ULJ6(280-305);Q71SY5(249-388);Q13263(2-110);O60341(7-102);Q9BZK7(104-124);Q92841(21-69);P51610(404-624);O60264(2-56);Q86Y01(210-286);Q8IZL2(85-123);Q92922(866-887);Q13233(2-161);Q13263(525-613);P51610(1522-1785);P51610(1119-1283);Q14839(220-247)
P46531	Q	1.71E-10	6.33E-09	Q93009(1-26);Q96S59(10-18);Q9GZV5(179-258);Q09472(476-501);Q71SY5(538-612);Q92922(929-974);Q8TAQ2(923-960);P22670(4-284);Q09472(1810-2375);Q8IZL2(409-816);O75150(197-514);Q8WXI9(432-520);Q92585(614-687);Q9UQE7(672-1006);Q96JK9(92-178);P46531(2360-2409);Q96JK9(466-969);P41180(926-965);Q9Y6R0(403-446)
P46531	S	2.01E-21	7.79E-20	Q04721(2388-2461);Q96J02(145-304);P46531(2422-2546);P98175(382-563);Q99081(24-565);P35251(518-716);Q6VN20(342-490);Q6F5E8(1223-1331);Q13131(476-531);Q04721(2077-2242);P35251(120-373);Q92831(371-434);Q8NFP9(1667-1887);Q9H0M0(150-354);Q00987(111-408);Q5UIP0(1146-2290);Q14527(335-470);Q92841(598-688);Q04864(381-611);Q96JK9(5-466);Q15750(395-469);Q13761(209-403);Q9UPN7(753-881);Q29RF7(1159-1316);Q5H9…
P46531	E	5.49E-24	9.09E-20	Q9BXP5(269-406);Q9Y496(352-572);Q09472(961-1053);Q13464(436-1089);Q5H9R7(606-679);Q00987(111-429);Q9UJX3(539-594);Q9UKT9(2-104);O43719(352-724);P51532(440-717);Q9UKS7(53-102);Q86U86(899-935);O95376(4-60);Q6F5E8(931-983);P50851(1017-1176);Q9Y4E8(648-692);P14317(243-407);Q13233(1159-1187);Q13573(295-390);P25205(640-743);Q14562(336-445);P98175(20-126);Q99081(517-599);Q5UIP0(1369-2125);Q14839(1224-16…
P46531	K	8.64E-08	1.88E-05	P35251(14-545);Q9UQE7(245-495);Q8TAQ2(263-329);Q13547(431-480);Q14839(258-358);O75150(632-720);Q9Y496(403-548);Q02880(1156-1574);P51532(1405-1464);Q9UPP1(865-945);Q09472(1518-1593);P09874(190-254);O60264(1009-1051);P55160(637-671);P35251(1121-1148);Q14839(50-133);P25205(655-700);P51532(437-588);Q9BXP5(299-355);Q16666(83-150);O00139(146-186);Q92922(289-359);Q14683(170-454)
P46531	G	6.77E-05	6.21E-04	Q06587(170-260);Q6VN20(9-26);Q96JK9(50-63);Q9Y4X5(51-92);P19838(375-403);P22670(373-411);Q9UJU2(5-13);P25490(54-69);Q92841(82-104);Q9C0K0(568-584);Q96S59(44-61);Q92841(556-563);Q13761(23-46);P25490(154-202);Q06587(313-344);Q9C0K0(627-661);Q8IZL2(11-27);Q9Y2L9(37-54)
P26447	S	1.63E-08	9.12E-07	Q14207(68-1393);Q00987(111-408);O95696(801-925);Q56NI9(276-374);P57737(420-472);Q7Z7A1(2289-2324);Q96QT6(448-729);Q86W92(358-639);P15514(30-86);Q8WXH0(4087-4219);Q8IZQ1(3275-3339);O95251(7-167)
P26447	Q	1.28E-04	7.37E-03	Q7Z7A1(248-2152);Q8WXH0(3555-4453);O95251(223-288)
O95644	K	5.85E-11	2.55E-08	Q14839(50-133);Q9UQE7(245-495);Q8TAQ2(263-329);Q09472(1518-1593);P52926(25-108);P17535(266-327);O95347(177-494);P17096(2-107);P51532(437-588);Q14839(258-358);O95347(706-1014);P09874(190-254);Q92769(439-484);O60264(1009-1051);P62807(6-37);P51532(1405-1464);O95239(572-734)
P11309	S	2.98E-08	1.06E-07	O95644(147-324);P51813(183-308);Q00987(111-408);Q9NPI6(133-564);Q14980(1721-2114);P27448(367-669);Q8WV16(27-62);Q96F86(108-178);P01106(136-293);Q92934(10-168);P30304(173-325)
P11309	Q	1.38E-08	6.31E-06	Q14980(210-1717);Q8IZD4(203-289)
P11309	E	5.85E-05	2.79E-04	Q14980(561-1324);Q00987(111-429);P01106(241-278);P83916(3-109);P07900(223-311)
Q13185	A	7.00E-07	2.09E-05	O15164(3-48);O00268(34-587);Q12873(204-248);P10412(2-216);Q14839(220-247);Q13263(525-613);Q68DK7(5-221);Q13263(2-110);Q96KQ7(2-23)
Q13185	T	1.46E-07	1.87E-05	Q13112(394-531);Q8ND82(534-578);Q8IWI9(1593-1714);O00268(486-728);Q7Z3K3(39-326)
P83916	P	1.86E-05	4.52E-05	Q9BYE7(24-66);Q14839(1533-1559);Q13112(411-463);O95785(1567-1582);Q5TGY3(1503-1531);Q5TGY3(415-459);O95785(1285-1331);Q12873(233-254);P06400(2-43);P22528(9-81);Q5TGY3(266-306);Q5TGY3(155-231);Q8N9Z2(109-170);Q96JM2(536-599);Q7Z3K3(415-453);O95785(1096-1178);Q06587(246-258);Q7Z3K3(875-931);Q9BWN1(193-378);Q96JM3(143-543);Q5TGY3(25-100)
P83916	T	4.95E-08	2.59E-07	Q13112(394-531);Q8IWI9(1593-1714);Q8ND82(534-578);Q7Z589(110-787);Q7Z3K3(39-326)
P13987	S	8.03E-03	1.31E-02	P42858(1171-1229);P42858(405-643);Q8N3V7(36-623);Q13485(144-274)
Q96CV9	Q	2.19E-03	3.79E-03	Q8TF68(461-516);Q15025(199-534);P42858(18-66);Q13546(364-433);Q86Y82(34-192)
P29353	P	4.08E-16	7.83E-11	Q14289(713-726);Q13905(267-297);Q07890(1143-1307);P11274(84-128);P29353(374-417);Q12929(615-651);P50570(747-866);O15027(1135-1153);O95782(646-738);O94973(642-676);O00459(258-311);O15357(935-1105);O15027(106-276);Q14118(809-895);Q9UQC2(351-374);O60496(250-292);O15027(1936-2009);Q12774(724-856);P35568(1192-1210);P27708(1813-1901);O15027(2146-2178);O00750(156-178);O15357(123-175);Q05209(327-375);Q92…
Q13535	K	1.58E-05	2.68E-05	Q14839(50-133);Q9BXW9(3-35);Q99459(165-294);P54132(1328-1372);Q09472(1518-1593);Q01831(325-433);Q9HAW4(148-194);Q13547(431-480);Q14839(258-358);Q92769(439-484);Q5BKY9(42-238);Q01831(833-928)
P11308	Q	2.07E-14	3.04E-14	Q15233(1-53);Q00839(160-177);P10275(58-121);Q14980(210-1717);Q15233(243-368);P23246(65-108);Q13435(142-195);Q13435(842-892);P05412(200-329);P23246(451-612);Q9BUJ2(806-832);P17600(397-534)
P11308	G	2.01E-14	1.80E-12	Q14103(7-66);Q9P258(15-82);Q1KMD3(46-73);P22626(201-349);P19338(649-698);P23246(613-694);Q00839(202-240);P23246(10-55);P11142(613-639);O14979(323-412);P22087(9-83);P09651(195-369);P23246(193-244);Q99729(241-324);Q12906(641-882);Q9BUJ2(613-666);Q00839(703-750);P10275(416-477)
P16333	D	5.08E-04	7.03E-03	P42768(483-502);O15117(589-658);O00401(484-505);Q5T4S7(2728-2739);P22681(456-465);Q13153(174-183)
Q8WWW0	S	4.79E-07	9.96E-06	Q86Z02(835-1208);Q00987(111-408);Q96J02(145-304);P46821(1066-2349);Q66K74(470-960);Q9UMX0(2-519)
P27361	Q	2.16E-07	4.09E-04	P08047(351-441);Q14687(489-526);Q16204(67-343);P56524(457-613);Q92576(1579-1609);Q8WXH0(3555-4453);P42858(18-66);P05412(200-329);Q9UHF7(937-1045);Q14687(731-837);P56524(67-177);O94913(195-243);Q12772(132-246)
P56945	P	7.85E-12	3.75E-11	Q14289(713-726);P18206(837-878);Q9C0H9(956-1009);Q13905(267-297);A7KAX9(1031-1036);O15357(935-1105);Q15654(125-203);Q9C0H9(471-499);Q15654(8-42);Q9Y5K6(336-422);O15357(123-175);Q05209(327-375);P18031(301-313);Q96B97(327-428);Q14185(1824-1850);P49023(46-53);Q05397(863-882);Q07912(721-937);Q01105(3-24);Q15942(4-350);Q07912(604-633);P27986(84-99);P00519(897-903);Q99816(139-209);Q9Y6I3(267-573)
Q86WV1	Q	5.04E-03	9.27E-03	Q6NSJ2(22-321);B2RTY4(1488-1528);Q7KZ85(1634-1695);Q8TCU4(3564-3678)
O75807	P	2.26E-04	6.84E-04	Q03164(1244-1367);Q99933(26-48);Q03164(561-603);O60216(469-510);Q03164(41-58);Q03164(1817-1865)
Q14511	P	3.08E-09	3.80E-08	Q14289(713-726);Q13905(267-297);P00519(897-903);Q8N9N5(345-366);P56945(71-383);Q15654(8-42);Q96J02(250-267);Q15797(179-252);Q15942(4-350);Q05209(327-375);Q8TDZ2(668-685);Q8TDZ2(765-834);Q15654(125-203);Q8IZD9(1964-1983);P49023(46-53);Q05397(863-882)
P05412	P	1.71E-19	1.53E-18	Q09472(802-943);O14813(184-226);Q6ZU67(50-124);Q92793(2346-2385);Q8N9N5(345-366);P48634(1683-1759);P51610(1492-1516);A1YPR0(298-306);P98082(558-629);Q9UGU0(1556-1577);Q9UPW6(575-606);P05549(38-97);Q92945(498-612);Q92945(9-35);P53539(257-274);Q9Y618(207-218);Q01844(546-559);Q9UPN9(97-118);P48634(105-136);P16298(4-34);P20749(399-451);Q14938(434-467);P29590(3-46);Q9Y618(1384-1389);Q09472(1848-1923);…
P17947	G	3.76E-05	1.45E-04	P23769(130-153);P35637(48-509);P49715(96-137);P10276(424-436);P31260(36-111);P15976(309-352)
P17947	Q	1.13E-07	7.24E-06	Q15233(1-53);O75030(60-141);Q15233(243-368);Q92793(1847-2379);P05412(200-329);P20226(53-125);Q92793(493-519);P35637(8-160)
P06400	S	1.50E-51	5.49E-50	Q96EB6(535-694);Q12778(33-533);O75164(502-573);O15350(2-145);P46531(2422-2546);Q8IVW6(310-560);P11274(197-382);Q14004(62-590);P35251(518-716);Q13574(5-30);P32519(300-605);P35251(120-373);P21675(1078-1162);Q99708(207-557);P04049(198-359);Q13627(477-679);Q5T4S7(3324-3390);Q7Z6E9(374-452);Q5T8A7(122-1205);Q92831(371-434);Q7Z6E9(1220-1726);Q14938(185-478);P15172(194-314);Q12789(434-607);Q00987(111-40…
P06400	Q	1.60E-06	8.97E-05	Q00577(273-322);P46531(2360-2409);P27540(728-777);Q8IVW6(5-39);P02545(178-473);P08047(351-441);Q13950(49-72);Q15643(79-1767);P10275(58-121);Q93009(1-26);Q14686(227-1073);O75150(197-514);Q99708(28-158);P05412(200-329);Q09472(1810-2375);P20226(53-125);Q09472(476-501)
P06400	P	5.81E-08	3.28E-07	Q09472(802-943);Q99933(26-48);P11274(84-128);Q14653(151-191);P05549(38-97);Q5T8P6(326-420);Q9Y463(493-614);P39880(1077-1107);Q16254(203-253);Q13574(761-789);Q14938(434-467);P29590(3-46);Q09472(1848-1923);Q09472(2310-2349);Q12778(120-149);P04637(58-92);P49715(180-239);Q8IZL8(1116-1128);Q14686(961-1021);Q14686(1166-1234);Q7Z6E9(548-608);P49716(155-176);P06400(2-43);P85037(35-62);P51532(4-344);P2167…
P06400	R	5.93E-03	5.97E-03	P49716(164-222);P01100(125-160);Q5T8P6(106-213);Q13573(296-386);Q7Z6E9(705-801);Q14004(188-435);P15336(342-374);Q99933(3-82);Q14004(90-119)
P06400	K	1.25E-21	4.36E-18	Q7Z6E9(643-1789);P26358(716-749);P35251(14-545);P45973(68-111);Q5T4S7(3362-3379);P52926(25-108);P21675(1214-1263);Q15291(435-505);Q9UBU8(110-178);O75150(632-720);Q9UGL1(1373-1456);P29374(634-673);Q13547(431-480);P51532(1405-1464);P29374(465-558);P06748(183-267);Q09472(1518-1593);P29374(1063-1223);Q13029(155-184);P49715(273-334);Q12789(1205-1245);P35251(1121-1148);P09429(3-185);P17480(97-675);Q150…
P13984	Q	1.19E-03	2.28E-03	P27540(728-777);P10275(58-121);P05412(200-329);P20226(53-125);Q9NX70(29-72)
P00519	Q	1.39E-04	2.96E-04	Q93009(1-26);Q71SY5(538-612);P10275(58-121);O43586(37-220);Q9UI08(114-156);P50607(23-67);Q9Y6Q9(1083-1278);P05412(200-329);P42566(346-508);P46937(269-373);P22670(4-284);P35637(8-160)
P09493	Q	1.03E-15	1.23E-13	Q9Y6K9(43-365);Q92614(1386-1490);Q9NXG0(328-430);Q08379(185-887);Q9Y6D9(42-570);Q8N0S2(26-300);Q96II8(344-521);P05412(200-329);Q5TZA2(80-2005)
P09493	K	3.69E-04	4.38E-03	Q92614(6-59);Q9NXG0(149-1323);P13805(87-191);P17535(266-327)
P51610	G	3.82E-06	1.45E-05	O00716(120-129);Q01167(9-34);P08047(20-53);Q9NS37(191-200);P11142(613-639);P25490(54-69);Q76L83(687-739);O15047(441-448);Q03164(14-81);P25490(154-202);Q8IXJ9(642-685)
P51610	T	1.48E-07	1.35E-06	P14859(458-551);P51610(404-1491);Q9Y5Z7(506-591)
P21675	T	1.22E-06	1.94E-05	Q9HBM6(150-233);O00268(486-728);Q01844(48-108)
Q92793	T	6.58E-05	1.02E-03	Q16665(585-668);Q6ZRS2(1096-1163);P11831(159-288);P16220(146-247);P52948(72-414);P18846(133-209);Q01844(48-108);Q14676(1109-1706);Q12772(111-301)
Q92793	H	9.88E-06	3.78E-05	Q99967(120-160);Q13485(282-307);Q9UBE8(27-54);Q9UBC0(124-140);Q8IZL2(130-137);Q13627(599-619);Q99626(113-125);O00470(37-55);Q9UBE8(123-131);O75444(180-194);Q99967(21-58)
Q13950	E	7.19E-06	1.47E-05	Q9UQL6(514-621);Q09472(961-1053);Q13547(386-478);O15379(388-427);Q5T1R4(1817-1873);P56524(510-587);P17480(336-764);Q09472(1514-1539);Q8WYB5(998-1567)
P17096	G	2.35E-10	5.67E-10	Q14103(7-66);P14866(36-89);Q03052(77-242);P19338(649-698);Q01844(276-338);P08047(20-53);O14979(323-412);P09651(195-369);O60506(494-563);Q99729(241-324);P10276(424-436);Q01844(472-640);P09086(416-426);P55317(273-290)
Q13485	A	3.69E-08	3.22E-06	O75400(238-303);P78367(28-216);P17676(33-263);Q8N6I1(35-109);P35658(1544-1700);Q9UPN9(10-128);Q9UBE8(56-123);Q9ULJ6(280-305);Q12778(37-105);Q99466(1641-1908)
Q13485	G	1.17E-08	2.15E-05	Q9UJU2(5-13);O15105(20-88);Q9UI36(74-127);Q01844(472-640);P19838(375-403);Q01844(276-338);O43541(25-56);P24468(44-68);P17275(114-127);P10275(416-477);O95365(559-582);P08047(20-53);P25490(54-69);P49715(96-137);Q8N2W9(439-463);P78367(179-191);O43524(69-122);P23769(130-153);P25490(154-202);Q9UPN9(6-19)
Q13485	P	5.09E-09	6.21E-09	Q09472(802-943);O95365(222-264);Q92793(2346-2385);Q8N1F8(439-483);O15198(184-230);P98177(416-457);P24468(27-52);Q01844(546-559);Q9ULJ6(918-1002);Q13112(411-463);P19532(218-247);Q9UPN9(97-118);Q14938(434-467);Q9ULJ6(867-878);Q969H4(285-378);O14640(524-556);Q09472(1848-1923);Q09472(2310-2349);Q12778(120-149);Q15797(179-252);P50616(246-256);Q9ULJ6(363-555);P49715(180-239);Q8TEW8(1111-1189);Q92793(81…
Q13485	Q	6.20E-07	1.60E-05	P19532(117-136);P08047(351-441);Q02078(420-450);P10275(58-121);P50616(236-263);Q9UPN9(513-623);Q92793(1847-2379);Q8TEW0(949-1318);P05412(200-329);Q09472(1810-2375);Q92793(493-519);Q09472(476-501);P12757(540-674);O14964(728-772)
Q13526	R	1.70E-10	4.38E-06	P21127(89-219);Q9UQ88(89-207);Q8IYB3(162-208);Q9Y2W1(2-188);Q15287(127-154);Q8IYB3(275-726);P23246(541-611);Q15287(264-305);Q9UQ35(459-816);P26368(8-90);O43143(17-62);Q8WXA9(186-445);Q05519(245-393);Q9UQ35(2672-2750);Q9UQ35(1664-2078);Q9NYF8(3-168)
Q13526	K	1.22E-06	1.27E-03	Q8IYB3(127-835);Q9GZR7(70-178);Q15390(212-263);Q8TBK6(61-106);Q13342(494-581);Q9NYF8(676-773);Q9GZR7(769-853);Q05519(211-469);Q8WXA9(183-487);Q15648(1495-1524);Q66K74(503-564);Q00839(658-699);Q9NYV4(90-226);Q9UQ35(154-262);Q96Q89(1649-1779);Q9Y2W1(346-778);P36578(294-424);Q15287(7-66);P11388(1138-1492)
Q13569	E	2.95E-03	7.71E-03	Q92793(996-1064);Q09472(961-1053);Q92793(1550-1582);Q8NC51(228-338);Q01831(10-187);P01106(241-278);Q09472(1514-1539)
Q13569	Q	1.18E-10	8.46E-09	P54727(280-338);P10275(58-121);P43699(169-298);Q92793(1847-2379);P05412(200-329);Q09472(1810-2375);Q15788(1038-1139);Q92793(493-519);Q09472(476-501)
Q13569	G	5.55E-04	2.03E-03	Q8NC51(360-386);P43699(233-243);P10276(424-436);Q8NC51(164-189);P17275(114-127);P10275(416-477)
Q96GM5	A	9.62E-10	4.02E-09	Q8NFD5(2-47);Q8TAQ2(859-879);Q9NZM4(220-766);Q8NFD5(328-493);P06401(153-514);O60341(7-102);O14497(2-55);Q92922(866-887);Q9NZM4(976-1054);O14497(323-353)
Q96GM5	G	6.13E-05	2.87E-04	Q92925(2-66);Q15834(145-163);Q8N6Y0(540-582);Q9NZM4(83-97);Q8NFD5(141-401);O14497(76-134);O14497(272-285);P15976(309-352);P10275(416-477)
P11473	K	6.39E-10	1.24E-07	Q93074(1758-1800);Q9UIG0(126-589);Q9Y2W1(346-778);Q96SB4(256-334);Q15648(1495-1524);Q14686(903-926);Q09472(1518-1593);O75586(150-244);P29375(1490-1587);P51532(437-588);Q92793(1554-1630);Q13569(55-107);P51532(1405-1464);Q9Y618(657-685);O75376(482-553)
P11473	Q	1.85E-18	3.68E-16	Q15596(1107-1268);P14859(62-240);Q09472(1810-2375);Q14686(227-1073);Q9UHV7(439-471);O75376(1986-2041);Q92793(1847-2379);Q9Y6Q9(1083-1278);P05412(200-329);Q9Y618(168-517);Q93074(1899-2168);Q15788(1038-1139);Q92793(493-519);Q09472(476-501);O75376(16-90)
P48552	Q	1.79E-04	2.77E-04	Q9UQL6(72-163);Q9UQL6(494-530);P05412(200-329);Q9UKV0(465-574);Q9UKV0(42-149)
Q09472	T	1.05E-04	3.88E-03	Q14676(1109-1706);O15516(618-754);Q16665(585-668);P36508(456-568);Q6ZRS2(1096-1163);Q9UBN7(891-1041);Q15751(2632-2667);P52948(72-414);Q01844(48-108);P16220(146-247);Q12772(111-301)
Q9UGU0	E	5.18E-03	8.60E-03	Q13547(386-478);Q9NP66(50-286);Q92994(639-653);O94880(19-302);P09497(98-194)
P18847	P	1.99E-10	2.34E-08	Q92793(2346-2385);Q15562(170-216);P04637(58-92);P49715(180-239);Q92793(813-960);Q92793(1883-1953);Q02078(431-446);O95644(695-910);P51532(4-344);Q9H3D4(521-544);P15407(61-90);P52945(239-282);P52945(24-106);P49715(11-51);P17676(159-170);P17535(219-260);Q92793(683-707);Q10586(129-170);Q04206(317-428)
P18847	A	1.62E-04	7.01E-03	Q04206(374-439);P17676(33-263);P17535(10-217)
P18847	K	2.70E-05	4.29E-05	Q10586(226-282);P17535(266-327);P18848(266-349);P51532(437-588);P49715(273-334);P17676(260-323);Q13547(431-480);Q92793(1554-1630);P53567(44-114);P51532(1405-1464)
Q16665	S	1.31E-19	1.76E-17	Q96KS0(55-173);Q96EB6(535-694);Q9HBZ2(503-674);Q8WUI4(179-216);P61244(103-160);Q5VT06(3-2487);Q9H0H5(110-283);Q92831(371-434);Q92793(18-1079);O75925(418-639);Q96BA8(210-244);P10275(154-361);Q96RN5(404-531);Q9Y4C1(250-512);Q00987(111-408);O15534(613-727);P35227(243-328);P56524(288-374);Q71F56(1534-1672);O60934(330-550);O75081(3-163);O43597(97-143);O15534(929-1116);O15534(40-137);P08047(22-541);O60…
Q16665	P	1.84E-06	2.36E-06	Q09472(802-943);O60244(24-33);Q9UHV7(531-574);Q71F56(544-580);P00748(298-349);Q92793(2346-2385);Q8N9N5(345-366);Q9UHV7(987-1021);P40818(680-703);Q96RN5(268-320);P35240(479-496);Q9NRM7(414-479);Q09472(1848-1923);Q09472(2310-2349);Q15562(170-216);P04637(58-92);P49715(180-239);P35227(264-303);Q92793(813-960);Q96RN5(431-521);Q92793(1883-1953);P06400(2-43);Q9H4B4(10-30);O75081(606-652);Q9NRR4(44-222);…
Q16665	Q	7.74E-13	8.39E-13	Q93009(1-26);Q13950(49-72);Q9Y6K9(43-365);Q96RN5(150-378);P05412(200-329);Q15788(1038-1139);Q9UQL6(494-530);P27540(728-777);O14965(29-127);Q5VT06(586-749);Q09472(1810-2375);Q92793(1847-2379);Q93074(1899-2168);P56524(67-177);Q9UHV7(439-471);P08047(351-441);P56524(457-613);P10275(58-121);Q9UQL6(72-163);P41180(926-965);Q92793(493-519);Q09472(476-501)
Q15650	P	3.06E-07	1.15E-06	Q09472(802-943);Q92793(683-707);Q92793(2346-2385);Q9H211(15-109);Q92793(1883-1953);Q04206(317-428);Q09472(1848-1923);Q09472(2310-2349);Q15788(1145-1186);P24928(1559-1952);Q9H211(389-412);Q92793(813-960);Q96IW2(16-23)
Q15139	Q	8.55E-04	3.05E-03	Q12802(2541-2686);Q9UQL6(72-163);P05412(200-329);Q9UQL6(494-530)
Q9NR30	G	2.86E-07	3.80E-07	Q15554(2-86);P67809(28-50);Q9UPE1(6-16);P22087(9-83);P09651(195-369);Q00653(351-405);Q00839(202-240);Q00839(703-750);Q15050(310-361)
P18848	K	3.64E-03	1.62E-02	Q9BY44(452-571);Q09472(1518-1593);P62753(136-249);P18848(266-349);Q92793(1554-1630);P49715(273-334);P17676(260-323);P53567(44-114)
Q93009	T	3.09E-03	3.80E-03	O43670(263-361);Q16665(585-668);Q7Z6Z7(3482-3550);Q9UBN7(891-1041);P52948(72-414)
Q93009	R	3.30E-03	2.57E-02	P49761(167-282);Q15287(127-154);P23588(163-440);Q15287(264-305);Q9HC52(143-184);P49750(1058-1155);P49750(1682-1758)
Q93009	A	4.01E-05	6.62E-05	Q8NCN4(2-165);P49761(5-145);O60341(7-102);Q5H9F3(200-429);Q04206(374-439);Q66PJ3(39-159);Q86VY4(50-182);P19338(56-184);P16989(2-89);Q5U5Q3(53-223)
O15379	S	1.24E-57	2.42E-56	O15027(2267-2343);O75376(1039-1533);O15027(1347-1415);Q06455(61-113);Q8WUI4(179-216);P41182(250-532);Q8TF05(320-446);Q9Y618(2188-2457);O15027(277-1138);Q92831(371-434);Q9UKG1(345-496);Q9NYJ8(63-450);Q92793(18-1079);Q99612(70-192);P10275(154-361);P48552(28-1142);Q9UKV0(153-394);Q05516(126-292);P12755(325-537);Q92841(598-688);Q92766(2-199);Q14202(129-376);Q15424(274-621);O95863(89-128);Q14005(2-108…
Q02543	G	8.13E-03	1.10E-02	P19338(649-698);Q12906(641-882);Q00839(202-240);Q00839(703-750);Q15050(310-361)
Q14192	S	1.45E-33	6.29E-30	Q12778(33-533);P11831(207-508);Q14966(1368-1529);Q8WZ42(33424-34245);Q13492(268-464);Q5T5P2(827-1943);Q00987(111-408);Q92793(18-1079);P10275(154-361);Q05516(126-292);P38398(102-1651);Q9H410(18-207);O95405(170-658);P01106(136-293);Q09472(12-156);Q13485(144-274);Q09472(783-1047);Q13873(547-1032);Q9H3Q1(9-316);Q14966(276-895);Q9NZN8(45-334);Q9UBZ9(220-356);Q9H9D4(174-346);Q01196(184-443);Q13950(269-…
Q14192	E	2.17E-12	4.35E-10	P48380(669-698);Q8WZ42(4245-4280);Q92793(996-1064);P52739(496-616);Q09472(961-1053);Q92793(1550-1582);Q8WZ42(33033-33240);Q5T5P2(1465-1647);Q8WZ42(9900-11936);Q00987(111-429);P49810(7-62);P23246(448-596);P01106(241-278);Q09472(1514-1539);Q14966(1087-1918)
Q14192	P	7.71E-09	2.82E-06	Q09472(802-943);Q92793(2346-2385);Q8N9N5(345-366);P51610(1492-1516);Q05516(307-327);Q8WZ42(11363-12032);Q00872(2-22);Q8WZ42(10716-10770);Q8WZ42(10211-10380);Q8WZ42(11179-11267);Q8WZ42(31240-31263);Q09472(1848-1923);Q09472(2310-2349);Q12778(120-149);Q5T5P2(1045-1052);Q92793(813-960);P51610(412-456);P23246(34-264);Q92793(1883-1953);Q8WZ42(10871-11029);Q8WZ42(16615-16638);Q8WZ42(250-303);Q8WZ42(3359…
Q14192	T	4.92E-12	2.78E-09	Q16665(585-668);A5YKK6(1333-1351);P11831(159-288);Q13873(603-646);P51610(404-1491);P16220(146-247)
Q14192	A	6.29E-05	1.94E-04	Q13950(73-90);P51610(404-624);P51610(1119-1283);P11831(60-134);P51610(1522-1785);Q12778(37-105)
Q9ULU4	E	8.51E-17	3.33E-16	Q8N5Z5(203-250);Q8IWI9(1967-2361);O75461(237-275);Q9H0U9(149-218);Q16643(151-299);Q9NP64(160-211);Q92610(1179-1261);Q13547(386-478);O95983(222-290);Q14839(1224-1695);Q14839(15-171);P41229(1439-1505);Q16643(545-611);Q9H501(84-823);Q92769(387-484);P51532(440-717);Q9H2G4(629-666);P51532(1286-1647)
P17535	Q	2.97E-06	2.20E-05	Q02078(420-450);Q16520(20-78);P05412(200-329);Q09472(1810-2375);Q02930(339-433);Q09472(476-501);Q9NR55(21-80)
Q99717	P	3.13E-03	2.29E-02	Q09472(802-943);Q09472(1848-1923);Q09472(2310-2349);O00255(488-554);P09012(140-206);P50616(246-256);Q15797(179-252);O14964(346-394);Q9NRR4(44-222)
P17676	P	3.14E-12	4.41E-12	Q09472(802-943);P51531(262-317);P51531(4-176);Q9Y618(207-218);Q92830(4-54);Q9Y618(1384-1389);Q09472(1848-1923);Q09472(2310-2349);Q12778(120-149);P04637(58-92);P49715(180-239);P15941(102-954);O95402(260-325);P49716(155-176);P06400(2-43);P51532(4-344);P49715(11-51);Q92922(988-1105);P17676(159-170);Q14978(285-309);Q13887(14-82);Q9Y618(1960-2018);Q04206(317-428);Q92922(329-336);P61978(265-315);Q9Y618…
P15976	P	1.39E-19	2.13E-16	Q09472(802-943);O60244(24-33);Q92793(2346-2385);Q05516(307-327);O14497(676-729);Q15654(125-203);Q15654(8-42);P29590(3-46);Q09472(1848-1923);Q09472(2310-2349);O14497(1867-1903);Q8TAQ2(961-1213);Q15648(736-761);Q92793(813-960);Q92793(1883-1953);Q8IX07(712-969);P51532(4-344);O14497(476-570);Q8IX07(606-641);Q96GM5(30-79);Q92922(988-1105);Q63HR2(932-1097);O14497(16-21);Q92793(683-707);Q63HR2(489-533);…
P15976	E	1.45E-18	1.16E-12	Q92793(996-1064);Q09472(961-1053);P51532(440-717);O15379(388-427);Q969G3(109-411);P56524(510-587);Q8TAQ2(745-960);Q92922(277-445);Q92922(768-974);Q92793(1550-1582);Q9BXL5(5-462);Q8WW38(17-119);P34932(499-838);Q09472(1514-1539);P51532(1286-1647);Q9UQL6(514-621);Q13547(386-478);Q8TAQ2(219-420);O14497(1760-1804)
P15976	K	1.65E-04	3.61E-03	P56524(131-184);Q15648(1495-1524);Q8TAQ2(263-329);Q09472(1518-1593);P51532(437-588);Q92793(1554-1630);Q13547(431-480);P51532(1405-1464);Q92922(289-359)
P15976	G	3.91E-04	4.96E-03	Q96GM5(13-47);P08047(20-53);O60244(15-23);P17542(263-275);P17542(55-69);O14497(76-134);O14497(272-285)
P15976	A	2.44E-09	2.12E-05	Q8TAQ2(859-879);Q8IX07(407-909);O60244(25-46);P17542(21-135);O14497(2-55);Q92922(866-887);O14497(323-353)
Q13547	G	6.01E-11	4.13E-10	Q9C0J9(286-296);Q06587(170-260);Q8WUU5(35-81);Q9UJU2(5-13);P23246(10-55);O15105(20-88);Q9C0K0(568-584);P17542(55-69);Q9UGU0(659-691);Q9C0K0(627-661);O15014(1327-1347);Q14103(7-66);P19838(375-403);P22670(373-411);O00458(13-33);Q92841(82-104);Q92841(556-563);Q16204(12-48);Q9NYF0(631-661);P23246(193-244);P24468(44-68);P10275(416-477);Q9UBB5(6-121);O95365(559-582);Q01167(9-34);Q9UGU0(42-68);O15417(15…
Q13547	H	8.22E-03	1.87E-02	P25490(65-80);Q14865(821-883);O15014(1366-1371);Q9P2R6(1425-1446);Q9P0U3(290-301);Q15233(12-29);P51608(364-372);P23246(229-257);O14646(1535-1669)
P56524	Q	1.28E-11	5.02E-11	P08047(351-441);Q13950(49-72);Q02078(420-450);P10275(58-121);P56524(457-613);Q9UQL6(72-163);Q9UKV0(42-149);Q9UQL6(494-530);Q9Y618(168-517);Q14814(365-406);O75376(1986-2041);P56524(67-177);Q9UKV0(465-574);O75376(16-90)
Q92831	T	1.67E-03	1.07E-02	O15516(618-754);Q16665(585-668);Q16594(136-243)
P08151	E	5.95E-08	9.49E-06	P40337(6-55);Q86UV5(608-649);Q2M1P5(587-631);P51532(1286-1647);Q8TAQ2(745-960);Q6ZU35(997-1126);Q92878(190-1106);Q8TAQ2(219-420);P51532(440-717);P49959(456-535);Q6ZU35(164-531)
P49917	S	9.27E-19	5.86E-16	Q8IW19(196-378);Q12888(4-1485);Q8WX93(2-409);Q8N573(149-545);Q8TCU4(3641-3932);Q6ULP2(327-647);Q8TCU4(259-3417);Q96SD1(500-660);Q99853(285-321);Q8WX93(701-768);Q12888(1631-1714)
P43403	S	4.03E-04	7.91E-04	Q96P31(521-709);Q9Y2R2(302-782);P22681(601-870);Q13094(338-387);Q15464(38-317);Q9UQC2(119-675);P00519(601-1055)
P09012	K	7.72E-04	8.38E-03	Q99459(165-294);O75554(107-127);P78362(257-286);Q00839(658-699);Q15287(7-66);Q9UPE1(262-291)
P09012	Q	9.33E-05	2.21E-04	Q9H3D4(418-455);Q00839(160-177);P23246(65-108);Q6Y7W6(604-1269);P23246(451-612)
P61586	Q	1.44E-05	5.51E-04	Q9H4E7(291-535);O75116(769-914);O14578(454-1313);Q12802(2541-2686);Q6ZSZ5(985-1147);Q9NZN5(196-252);Q96I24(493-572)
P61586	K	1.08E-02	2.95E-02	Q13017(1140-1246);Q9NRL2(273-400);O15381(193-253);Q9NRL2(642-697);Q12802(2778-2795);P19338(50-142);Q12802(1733-1787);O60610(1150-1185);Q86UP2(40-217);Q9Y4D1(446-507)
O14974	E	6.08E-25	3.82E-18	P35579(839-1913);Q69YQ0(216-804);Q9P0K7(432-941);Q09013(422-530);O60237(333-385);Q16643(151-299);Q13464(436-1089);Q92614(1248-1981);Q68CZ1(983-1085);Q9BZL4(538-770);Q16643(545-611);Q6WCQ1(496-864);Q9NQW6(527-600);O60237(759-970);Q9NQX4(895-1337);O60341(102-175);O75116(429-1118)
O14974	S	2.15E-15	5.21E-10	O95835(379-488);Q6WCQ1(178-381);Q92614(1988-2054);P27694(131-215);Q9NQW6(28-666);Q92614(49-164);Q69YQ0(828-992);Q69YQ0(2-392);Q12913(36-148);Q8N3V7(36-623);Q9BZL4(320-591);Q9P0K7(179-428);Q14005(2-1089);P01100(4-376);Q9H2D6(65-993);O60237(310-930);Q99759(110-250)
Q16513	K	1.28E-04	1.11E-02	P26640(229-273);Q99459(165-294);P07900(223-294);Q15046(10-47);Q86UP2(40-217);P07814(765-1023);P26641(219-253)
Q8WZ42	P	8.50E-07	1.47E-06	Q8WZ42(10871-11029);Q5VST9(7014-7117);Q8WZ42(10211-10380);Q8WZ42(11179-11267);Q8WZ42(16615-16638);Q8WZ42(11363-12032);Q8WZ42(250-303);Q8WZ42(15916-15935);Q8WZ42(31240-31263);Q8WZ42(33590-33645);Q00872(2-22);P78362(14-45);Q5VST9(6241-6299);Q8WZ42(18024-18046);Q8WZ42(10493-10550);Q8WZ42(10716-10770)
Q14596	S	5.81E-05	1.87E-03	Q9NYZ3(166-624);P49841(385-420);P42858(1171-1229);Q13501(221-381);Q8WZ42(33424-34245);P42858(405-643)
Q14596	K	2.88E-03	6.08E-03	Q8WZ42(10483-10631);Q8WZ42(10881-11019);Q8WZ42(9901-9994);Q8WZ42(11770-12019);P40818(474-584)
Q99689	Q	1.11E-07	2.40E-06	Q9P2H0(50-155);P42858(18-66);Q16891(413-531);Q9UQE7(672-1006);Q96GM5(93-181)
Q6ZW49	P	1.50E-24	8.08E-14	O14686(439-1110);Q8NEZ4(1530-1544);Q8NEZ4(12-40);P59797(24-232);Q8NEZ4(3897-3910);P29590(3-46);O14686(2107-2626);Q14686(961-1021);Q14686(1166-1234);O75952(144-172);Q8NEZ4(2412-2468);P17931(37-123);O14686(2862-2958);O14686(4267-4360);O15550(919-941);O15534(859-972);O15534(748-775);Q8NEZ4(3277-3381);Q8NEZ4(2934-2961);Q8NEZ4(1834-2281);O14686(4619-4632);O14686(4909-4977)
Q6ZW49	Q	2.66E-27	1.28E-19	Q14686(227-1073);O14686(2673-2705);O14686(3254-4254);Q8NEZ4(1683-1792);Q8NEZ4(3012-3509);Q8NEZ4(2368-2430)
P10242	Q	2.75E-15	1.75E-13	Q15911(3193-3430);Q15911(2439-2559);Q15911(1721-1897);O75376(1986-2041);P51531(216-700);Q92793(1847-2379);Q09472(1810-2375);Q92793(493-519);Q09472(476-501);O75376(16-90)
P10242	A	8.81E-12	1.22E-10	O75444(132-224);Q12873(204-248);P36578(353-408);P17676(33-263);O75376(592-604);Q13263(525-613);Q9UBE8(56-123);P19338(56-184);Q13263(2-110)
P52292	A	8.44E-04	2.31E-03	Q86YP4(312-351);P37198(78-331);Q12962(2-103);P49761(5-145);Q15020(919-957);Q12873(204-248);Q96EB6(2-99);Q04206(374-439);O75376(592-604)
P52294	T	3.14E-04	4.51E-03	P37198(9-288);Q16665(585-668);Q16594(136-243)
P52294	A	2.71E-02	4.07E-02	Q86YP4(312-351);P37198(78-331);O75376(592-604);P49761(5-145)
P52294	Q	3.23E-05	3.52E-03	Q93009(1-26);P02545(178-473);Q68CP9(903-1044);Q9HCK8(317-393);Q8WXI9(432-520);O75376(1986-2041);Q8NEM7(636-771);O75376(16-90)
Q9UER7	P	1.02E-03	1.36E-03	Q7Z5J4(124-135);Q92793(2346-2385);O43918(350-407);Q9NQB0(213-256);Q96EZ8(101-113);P29590(3-46);P04637(58-92);Q92793(813-960);Q9BZ95(128-151);Q92793(1883-1953);Q08379(449-458);P08235(689-704);Q9H3D4(521-544);Q9NQB0(499-553);O60264(7-20);O00255(488-554);Q96KE9(31-50);Q9H4L4(13-68);Q92793(683-707);Q04206(317-428);Q99816(139-209);Q9UM63(267-299)
Q9UER7	D	3.65E-05	5.75E-05	P15884(515-552);P35251(1092-1117);Q02880(1373-1420);P46100(1259-1266);O14958(348-399);P11388(1329-1347);O94880(201-258);P17480(680-764)
Q9H0M0	E	6.10E-05	2.01E-03	Q9NQC3(320-444);Q9BTC0(2060-2233);Q9NW97(86-151);Q9BTC0(1371-1504);Q9NQC3(29-58);P54259(801-844);Q14966(1087-1918);P54259(43-95);Q9BTC0(94-250)
Q9H0M0	R	1.42E-06	2.94E-05	P54259(804-837);O14641(230-249);Q14966(471-576);Q16630(490-551);Q9BTC0(2108-2222)
P24385	G	2.36E-02	3.05E-02	O15211(626-646);P08047(20-53);P11142(613-639);Q01101(139-157);Q13761(23-46);P10275(416-477)
Q9Y6Q9	P	2.24E-09	4.08E-09	Q09472(802-943);Q92793(2346-2385);O75376(216-227);Q9Y618(207-218);P20823(289-314);Q9Y618(1384-1389);Q09472(1848-1923);Q09472(2310-2349);Q9ULH7(201-262);Q969V6(180-190);Q92793(813-960);Q9ULH7(831-851);Q92793(1883-1953);Q99743(794-807);O75376(607-622);Q01094(45-87);Q15788(1145-1186);P50549(134-224);Q24JP5(767-785);Q9Y618(1960-2018);Q92793(683-707);P00519(897-903);Q969V6(768-811);Q04206(317-428);Q9Y…
Q9Y6Q9	A	5.60E-05	1.51E-03	P06401(153-514);Q9Y618(791-923);P43699(272-339);Q04206(374-439);Q92841(21-69);O75376(592-604);Q6UB99(2002-2326)
Q9Y6Q9	S	5.99E-49	2.77E-45	O75376(1039-1533);Q9ULH7(175-1076);Q15596(1308-1426);Q9Y618(2188-2457);Q92831(371-434);Q6PL18(1105-1278);Q12888(4-1485);P06401(70-139);Q92793(18-1079);P10275(154-361);Q92841(598-688);Q8IZQ8(130-913);P04150(42-415);Q9Y618(1769-1902);P38398(102-1651);Q969V6(294-335);O75376(1694-2412);Q99743(371-725);Q63ZY3(393-585);Q15788(369-745);Q6PL18(6-88);Q15596(399-727);Q09472(12-156);P00519(601-1055);Q09472(…
Q9Y6Q9	K	2.23E-05	3.45E-03	Q6UB99(23-93);Q09472(1518-1593);Q969V6(209-237);Q8IZQ8(239-277);Q92793(1554-1630);Q6UB99(324-1657);Q9Y618(657-685);O75376(482-553)
Q00534	R	3.38E-08	4.48E-07	Q8WXF8(104-173);Q8WXF0(109-190);P35240(309-359);Q13595(12-112);Q9UBK2(559-677);Q8N2M8(369-674);Q16629(120-236);Q8N2M8(265-283);Q01130(83-207);Q9UDY2(149-302);P62995(11-111);Q86U06(60-127);Q05519(245-393);Q8TAD8(62-193);Q07955(204-247)
Q00534	D	5.69E-03	1.42E-02	Q14186(395-410);P27540(48-87);P42568(412-430);Q15910(182-212);O43524(59-68);Q9H4Z2(294-329)
Q00534	Q	7.22E-06	2.67E-05	P27540(728-777);P10275(58-121);Q14980(210-1717);Q6UB98(1683-1749);Q9C0J8(448-680);Q14814(365-406);Q6KC79(421-513)
P10827	K	6.80E-06	1.34E-04	Q93074(1758-1800);Q15648(1495-1524);Q14686(903-926);Q09472(1518-1593);O75586(150-244);Q12802(2778-2795);Q12802(1733-1787);Q13569(55-107);P09874(190-254);Q9Y618(657-685);O75376(482-553)
P10828	Q	1.79E-10	8.25E-08	Q15596(1107-1268);Q96S59(10-18);Q14686(227-1073);Q9Y618(168-517);Q9Y6Q9(1083-1278);O75376(1986-2041);Q15788(1038-1139);O75376(16-90)
Q14974	H	2.76E-03	3.19E-02	Q7L2J0(394-399);Q13485(282-307);Q9UBE8(27-54);Q9HCK8(2493-2508);Q9P0U3(290-301);Q9UBE8(123-131)
P14923	S	1.40E-15	4.74E-13	P15941(22-1064);P15924(2549-2868);Q9UHB6(2-728);Q92793(18-1079);P25054(236-351);Q9NQB0(29-82);O95405(170-658);Q14126(691-945);Q96B01(114-331);Q8N3V7(36-623);P15884(23-384);Q9NQB0(491-617);P25054(713-2837)
O75901	S	4.79E-07	5.87E-06	O14641(125-262);O43900(363-561);Q8TEW0(87-225);Q96KQ4(328-665);O14641(572-657);Q9P0J7(169-340);Q92997(559-652);Q13428(54-1487);O14640(559-638);Q13625(395-783);Q8TEW0(774-973);Q92997(80-244);O14640(84-246)
O75901	Q	2.69E-05	9.01E-05	Q96KQ4(81-316);Q9P0J7(225-249);Q02833(163-298);Q8TEW0(949-1318);Q13625(130-336)
P19793	Q	7.42E-26	2.30E-22	Q9Y618(168-517);Q15788(1038-1139);P14859(62-240);Q71SY5(538-612);Q99743(477-578);Q9Y6Q9(1083-1278);P20226(53-125);O75376(16-90);Q15596(1107-1268);O75376(1986-2041);O15516(464-846);P56524(67-177);Q15642(33-223);Q96F24(49-125);P35637(8-160);O76064(229-388);P08047(351-441);P56524(457-613);Q14686(227-1073);P55055(132-266);O15164(426-570)
P19793	A	1.25E-02	4.23E-02	O15164(3-48);Q9Y618(791-923);Q04206(374-439);P11831(60-134);O75376(592-604);Q71SY5(249-388)
Q07869	P	1.32E-05	9.19E-05	Q09472(802-943);Q9Y618(1960-2018);O75376(607-622);P10415(39-91);Q86YN6(129-148);Q04206(317-428);Q9Y618(1384-1389);Q09472(1848-1923);Q09472(2310-2349);O75376(216-227);Q9Y618(767-1107);Q9Y618(207-218);Q15788(1145-1186)
Q07869	A	5.46E-08	1.22E-04	P33316(21-135);Q96EB6(2-99);Q9Y618(791-923);Q04206(374-439);O75376(592-604);Q9BYK8(968-1059)
Q07869	E	3.48E-06	4.80E-04	Q86YN6(415-450);Q9Y618(492-930);Q09472(961-1053);Q12802(2596-2683);Q3L8U1(2193-2232);Q86YN6(772-825);Q96EB6(77-134);O75376(1713-1728);Q09472(1514-1539);O75376(167-897);P07900(223-311)
Q9UBK2	A	4.48E-10	1.03E-08	O60244(25-46);Q96EB6(2-99);Q04206(374-439);P51610(1119-1283);Q15853(11-183);P51610(1522-1785);P51610(404-624)
Q9UBK2	T	6.59E-07	3.30E-06	P51610(404-1491)
O95257	K	3.96E-04	2.65E-03	Q8TAE8(183-202);Q9Y6R4(90-160);Q9BVJ6(221-336);Q9P2H0(68-135);P26641(219-253)
O95257	Q	1.19E-03	2.44E-03	Q9P2H0(50-155);Q8TAE8(80-202);Q9Y6K9(43-365)
Q13133	P	7.42E-07	2.34E-04	Q9Y618(1960-2018);O75376(607-622);Q9NRL3(367-382);Q15648(736-761);Q9Y618(1384-1389);Q14686(961-1021);O75376(216-227);Q9Y618(767-1107);P28702(83-198);Q14686(1166-1234);Q9Y618(207-218);Q15788(1145-1186);O60341(152-160)
P31946	P	1.39E-27	8.43E-25	Q9BST9(479-544);Q8TEH3(649-721);Q9H4A3(96-180);Q8TF72(1498-1551);O96013(249-296);Q9Y4F5(513-550);Q6Y7W6(452-473);Q00587(217-282);Q5PRF9(408-465);Q8N4C8(536-669);Q9HAP2(348-466);P35568(1192-1210);Q8NEY1(891-914);Q96B36(77-96);Q8IVT5(271-292);Q9Y4H2(986-1046);Q14738(38-66);P85037(35-62);Q15569(6-26);Q13164(578-700);Q6UUV7(444-472);Q96AY4(5-36);Q9UQ35(2649-2670);Q6P0Q8(1342-1365);Q9NZQ3(164-185);P30…
P31946	S	1.22E-224	1.04E-207	Q9Y3R0(724-981);Q8TBZ3(395-494);Q96AY4(1948-2339);Q9Y2K5(283-394);Q9Y2H2(826-1103);Q9BX66(943-1235);Q9UQ35(142-2751);Q13627(477-679);Q8TEW0(774-973);Q9Y4H2(304-1189);Q9NSK0(493-619);Q8WWI1(750-1207);Q5PRF9(206-306);Q5TCX8(675-914);P57078(369-469);Q15032(299-469);O60292(1057-1449);P56524(288-374);O96013(90-258);Q9HCD6(11-275);P29074(374-500);O60343(537-764);Q13370(441-613);Q9UKV3(560-873);Q9NZQ3(1…
P31946	K	1.52E-02	3.97E-02	Q96SB4(256-334);Q12802(2778-2795);Q92538(1431-1471);P18583(1795-1907);O75592(100-129);Q5SW79(639-831);Q02241(535-682);P56524(131-184);P55196(138-236);Q12802(1733-1787);Q9UK53(271-340);Q9UQ35(154-262);Q8WWI1(670-802);Q6PKG0(185-251);Q13111(319-459);P40818(474-584);Q8TEW0(982-1078);Q9HC77(354-502);Q86V48(196-351);O75044(178-252);P18583(106-142);P78362(257-286);Q15287(7-66);Q9BRS2(519-568)
P31946	R	3.65E-06	1.84E-05	Q15287(264-305);O75420(687-733);Q9UKV3(1132-1341);P55196(1595-1674);Q15287(127-154);P55196(1408-1447);Q9UDY2(149-302);O43143(17-62);P15336(342-374);Q8N4C8(393-467);P21127(89-219);P84103(84-164);Q13164(505-543);O75494(115-252);Q9UQ35(1664-2078);Q9UQ35(459-816);P18583(1800-2049);Q6Y7W6(740-908);Q9UQ35(2672-2750)
P09619	S	5.68E-05	8.98E-05	Q6ZV73(196-884);Q05209(397-723);Q9NYF8(4-772);Q9Y2R2(302-782);P22681(601-870);O14492(539-598);O75581(1430-1613);O14745(260-357);Q96B97(156-204);Q12913(36-148);O43149(1389-1523);Q96B97(442-608);P04049(198-359);P23470(461-728);P08575(58-215)
P42771	G	1.69E-03	1.06E-02	P22626(201-349);P19338(649-698);P11142(613-639);P25490(54-69);Q00839(703-750);P18146(50-76);Q13201(160-176);Q15562(2-43);P41225(94-133);Q00839(202-240);P25490(154-202);Q06945(152-227)
P07332	E	4.31E-05	2.75E-04	P15311(301-584);P15924(1025-1958);P54274(17-71);Q02790(416-458);P34932(499-838);Q13451(395-454);P07900(223-311)
P61981	R	5.68E-19	1.09E-18	Q13427(297-663);Q9H307(631-717);Q9Y2W1(2-188);Q8IYB3(275-726);Q15287(264-305);Q13523(337-496);P55196(1595-1674);P49761(167-282);Q15287(127-154);P55196(1408-1447);Q9UDY2(149-302);O43143(17-62);P15336(342-374);Q5VTL8(234-542);P21127(89-219);Q8IYB3(162-208);P84103(84-164);Q9Y383(222-388);O95232(231-382);O75494(115-252);Q9UQ35(1664-2078);P49760(5-141);Q9UQ35(2672-2750);Q13595(12-112);Q9UQ35(459-816);…
P42336	P	1.41E-04	1.70E-04	P32927(548-623);P35568(1192-1210);O00459(86-126);P46531(2410-2417);Q9Y4H2(460-481);O14654(748-762);Q13574(761-789);P32927(737-810);P22681(481-608);O00459(258-311);Q9Y4H2(1200-1225);P27986(84-99);O14654(628-639);Q9Y4H2(986-1046);Q9Y4H2(1262-1278)
P42336	S	9.10E-10	9.74E-06	Q9UKG1(345-496);P21860(1016-1240);P46531(2422-2546);O14654(713-958);P52799(136-224);P22681(601-870);P01106(136-293);O14745(260-357);Q13574(5-30);P10398(212-283);Q13501(221-381);P35568(268-1145);Q9Y4H2(304-1189)
P50148	S	3.55E-10	7.72E-07	Q12802(303-1945);P09067(25-173);O14745(260-357);Q9UHK0(337-431);Q6DN90(7-521);Q12802(2703-2810);Q9NVR5(362-519);Q96S94(324-487);Q9NQ66(465-569)
P17858	E	4.38E-04	4.98E-03	O75400(337-613);Q13573(295-390);Q5TB80(5-1372)
P07900	A	9.95E-04	3.68E-02	P33402(49-76);Q86U42(2-14);Q13233(2-161);P49761(5-145);Q9GZT9(75-142);Q14004(459-489);Q14004(62-76);Q96EB6(2-99);Q12809(169-307);Q04206(374-439);P51610(1119-1283);P51610(1522-1785);O14654(1094-1212);P51610(404-624);Q92630(7-64)
P07900	T	7.23E-04	4.18E-03	Q16665(585-668);P05067(264-283);Q9UBN7(891-1041);Q13233(941-949);P51610(404-1491)
Q07889	K	2.83E-02	3.70E-02	P20929(64-428);P20929(5678-5949);P29350(520-595);Q9NZM3(348-754);Q9UKS6(137-208)
Q13492	E	8.76E-18	8.13E-13	P35579(839-1913);Q9NSY1(629-815);O14976(798-848);Q5JSZ5(376-521);Q9UHB6(619-759);P09497(98-194);Q16643(151-299);Q16643(545-611);Q9NQW6(527-600);Q13573(295-390);Q14677(118-255);Q99459(496-553);P35638(17-153);Q9UM54(892-1031);Q7RTP6(1794-1989);P42566(346-469);Q5JSZ5(856-1040);Q7RTP6(889-1149);P42566(851-883)
O95817	P	3.85E-08	1.13E-03	Q15427(215-423);Q13435(80-132);Q13435(202-253);Q4VCS5(973-1037);O15027(106-276);Q8TF01(100-122);O15027(1936-2009);Q8TF01(174-195);Q15038(8-40);O14641(645-712);O15027(2146-2178);O14641(538-567);O43151(371-702);Q07912(721-937);Q13435(6-21);Q969T9(156-255);Q8N3V7(801-908);Q07912(604-633);O14641(95-122);O14828(49-80);P10415(39-91);P42858(39-88);Q9NR12(194-223);O15027(1135-1153)
Q9Y2X7	S	3.01E-26	2.85E-22	P23471(448-1623);O75335(573-756);P42858(1171-1229);O75145(621-801);Q99728(159-413);O75334(610-833);Q13136(581-855);Q9P2H0(245-1018);Q9Y2X7(349-453);Q5T3J3(50-717);Q14161(351-614);Q9Y6V0(4811-4971);P49023(72-344);P42858(405-643);Q9Y6V0(3414-3747);Q9Y6V0(4594-4691);Q9Y6V0(4186-4397);Q12873(1522-1566);Q9Y6V0(17-2695);O43294(9-203)
Q9Y2X7	E	9.21E-11	9.97E-10	O75145(161-496);Q14160(457-695);P42858(2632-2645);Q12873(1234-1394);Q13136(193-499);O75335(35-493);P54257(257-601);Q12873(1572-1704);O75334(114-531);O15083(189-953);Q14160(1383-1432);Q9Y6V0(1158-2028)
Q9Y2X7	K	1.23E-06	1.37E-06	Q12873(256-358);Q12873(48-135);Q9Y6V0(1787-1824);Q9Y6V0(997-1056);Q9H7E9(68-157);Q9P2H0(68-135);Q99728(124-238);Q5T3J3(610-648)
Q8TAD8	A	4.17E-03	1.35E-02	P49761(5-145);Q8N2M8(339-373);Q04206(374-439);Q9UQ35(2177-2378)
O75928	S	8.73E-15	9.05E-15	Q9UHL9(892-935);P06401(70-139);O75928(437-613);P04150(42-415);P10275(154-361);Q92547(455-573);P02545(390-662);O75925(418-639);P41182(250-532);Q99684(8-108);Q92547(1011-1117);P45983(385-421);P01106(136-293);P29590(458-592);Q7Z6Z7(1993-3618);Q13485(144-274);Q8IVL1(246-1996)
Q99873	G	6.44E-24	1.80E-21	Q92804(327-579);P09651(195-369);Q9UF56(216-238);Q9BUJ2(613-666);O43390(448-459);Q01844(472-640);Q15554(2-86);Q8IZU1(240-258);Q9C0J8(1251-1335);Q07666(46-55);P35637(48-509);Q01844(276-338);Q92804(171-214);O60506(494-563);P10275(416-477);O00267(676-699);Q9C0J8(644-769);Q99932(148-204);O43390(501-571);P25490(54-69);Q12906(641-882);Q00839(202-240);Q14157(135-197);Q5JVS0(184-202);P22087(9-83);Q96T37(1…
Q99873	A	1.85E-03	3.67E-02	P49761(5-145);Q96EB6(2-99);Q8IZU1(190-214);Q04206(374-439);Q99932(42-78);P04198(142-235)
P10586	E	9.09E-05	2.58E-02	O75145(161-496);Q13136(193-499);O75400(337-613);O75334(114-531)
P10586	S	5.54E-07	7.59E-06	O75962(2289-2555);O75334(610-833);Q9Y2X7(349-453);Q13136(581-855);O75400(809-941);Q9NXV6(131-425);O75145(621-801);O75962(1719-1966);P35568(268-1145)
Q99959	S	1.63E-33	6.93E-31	P15924(2549-2868);Q9NYZ3(166-624);O15027(2267-2343);O15027(1347-1415);P49760(9-142);P52799(136-224);Q5JR59(773-967);P25054(236-351);P43243(588-772);P27448(367-669);Q5JR59(17-617);O60307(679-1203);Q14126(691-945);O60307(27-109);O15027(277-1138);P25054(713-2837)
Q9Y297	D	2.60E-05	3.86E-03	Q9Y4G8(84-122);P15822(2181-2196);Q15910(182-212);Q5SWA1(441-473);P31629(1866-1926);Q9Y4X5(2-41);O43847(155-191);O43524(59-68);Q712K3(198-238);Q15653(300-328)
Q9Y297	G	2.85E-04	2.13E-02	Q14103(7-66);P48634(1400-1428);Q9Y4X5(51-92);P19838(375-403);Q07820(17-64);P08047(20-53);O15534(1234-1258);Q15672(31-99);P55072(775-794);Q00653(351-405);Q00839(202-240);Q00839(703-750);P48634(1025-1072);O43524(69-122);Q6ZN18(60-205)
P04156	K	1.37E-02	3.70E-02	Q15527(197-254);Q9BRP8(84-196);Q9UIF8(844-1064);Q9BRJ6(3-84);Q96Q45(32-135);Q9UIF8(1981-2064)
P23458	S	2.56E-18	8.04E-16	P58753(38-85);Q5T7B8(810-1184);P04049(198-359);P47712(408-463);Q9Y4H2(304-1189);Q05D32(5-247);Q13651(357-426);Q00987(111-408);Q15464(38-317);P15924(2549-2868);Q5D862(90-2389);P38398(102-1651);P78545(171-216);P40189(720-784);P35568(268-1145);O75886(436-496);P00519(601-1055);P42684(525-844);P15260(377-429)
P05549	Q	1.43E-06	4.86E-05	P25054(181-264);P08047(351-441);P67809(134-320);P05412(200-329);Q09472(1810-2375);Q09472(476-501);P42566(346-508)
O75400	H	2.50E-06	4.32E-05	Q13485(282-307);O43143(81-108);O75400(798-823);O60885(730-743);Q9P246(534-552);Q15233(12-29);P51608(364-372);P23246(229-257);Q15427(285-323)
Q14653	E	2.72E-05	4.41E-03	O95347(679-926);Q92793(996-1064);Q14203(214-577);Q09472(961-1053);Q14BN4(228-784);Q92793(1550-1582);Q12899(371-436);Q9Y467(733-936);Q14683(156-1066);Q13568(142-149);Q8N2W9(471-492);Q09472(1514-1539);P07900(223-311)
Q14653	Q	1.21E-04	1.95E-02	Q6PFW1(1215-1340);Q9Y5Q3(240-292);Q92793(1847-2379);O43765(275-313);Q09472(1810-2375);Q92793(493-519);Q09472(476-501)
P04637	D	1.05E-06	3.12E-05	Q9Y4B6(1396-1500);Q7Z6Z7(2426-2461);Q02880(1373-1420);Q03701(830-931);P11388(1329-1347);Q16594(249-263);P15884(515-552);P06748(161-188);Q01105(237-290);P55209(348-384);Q8IX12(819-898);P09884(74-119);O43524(59-68);Q9HCK8(2537-2581);P35251(1092-1117);P46100(1259-1266);Q8IXF0(462-545);O95071(1986-2011);P51784(647-666);Q14186(395-410);P27540(48-87);P19338(144-261);O43847(155-191)
P19525	E	8.56E-10	1.16E-06	Q8N5Z5(203-250);Q9NZM5(252-346);O60812(184-293);Q7L2E3(187-199);P06748(120-132);Q9UJU6(182-346);P07910(197-306);P11387(7-213);P07900(223-311);Q96CT7(30-188);O43422(104-164);Q12905(354-390);Q8WTT2(164-213);Q9BVP2(465-540);Q12906(25-84);Q9NX58(179-302);Q9H444(23-219);Q8WTT2(65-96);P46087(111-217);Q8IY81(338-650);P08238(186-303);Q6PJG2(890-1036);P05198(259-315)
P19525	D	9.02E-05	1.32E-03	P06748(161-188);P50579(77-93);O60812(252-293);P07910(258-306);Q15185(102-158)
P18031	S	6.78E-08	8.84E-04	P49759(24-140);Q8NHY2(2-110);Q9ULH0(1292-1769);O75925(418-639);P42566(427-749);P49760(9-142);P11274(197-382);Q63HN8(32-374);O75886(436-496);P49841(385-420);Q6W2J9(365-648);Q8WW12(2-160);Q96TC7(149-234);P35568(268-1145);P15336(265-505);P00519(601-1055)
Q13596	S	9.25E-05	6.66E-04	O95197(2-721);Q9NQC3(106-1004);O14964(584-724);O14964(220-316);Q86YD7(132-296);Q96S94(324-487)
O43639	D	2.82E-07	5.68E-07	P42768(483-502);Q9Y2W2(246-286);O15117(589-658);O00401(484-505);Q9Y6W5(482-498);Q9UPY6(487-502);Q9Y2W2(355-364);P22681(456-465);Q13153(174-183);P11362(124-143)
Q9Y490	P	3.26E-05	3.30E-05	Q14289(713-726);P18206(837-878);P98164(4613-4633);P46379(946-992);P46379(195-273);P46379(394-681);Q6SPF0(101-235);Q14118(809-895);Q14118(304-366);Q6SPF0(423-459);P49023(46-53);Q05397(863-882)
Q9NQS3	E	4.77E-04	1.31E-03	Q15223(420-479);Q12797(110-396);Q6IN85(645-729);Q9H444(23-219);P55196(1408-1679);Q9UK22(2-39);Q92692(488-504)
Q9NQS3	S	7.53E-04	9.23E-03	Q6IN85(733-799);Q8TEW0(87-225);P55196(1114-1339);Q12797(2-53);Q9Y3I1(89-198);Q8TEW0(774-973)
P61247	G	9.11E-03	1.73E-02	P19338(649-698);P09651(195-369);Q00653(351-405);Q00839(202-240);Q00839(703-750);P15880(5-53)
O75533	T	5.57E-04	6.49E-03	O75400(252-392);O14776(258-354);Q9H0E3(241-442)
O43684	K	2.83E-09	1.78E-05	P25054(1734-1821);Q99459(165-294);O75554(107-127);O60293(739-996);Q13547(431-480);Q92769(439-484);P09874(190-254);Q15287(7-66);O60293(191-514)
Q14686	T	3.63E-06	4.33E-06	P51610(404-1491);P11831(159-288)
O00165	A	2.43E-04	1.07E-03	Q92777(42-113);P17600(35-113);O60641(295-839);Q04206(374-439);Q8NCB2(328-501)
O00165	T	4.36E-04	4.79E-03	O60641(503-556);O60641(409-434);Q9H4G0(697-815);Q8NCB2(385-459);Q01484(788-855)
P49674	P	7.33E-03	1.14E-02	O15027(106-276);O15027(1936-2009);O14641(645-712);P25054(1420-1443);P27708(1813-1901);O14640(524-556);O15027(2146-2178);P04637(58-92);O14641(538-567);Q1W6H9(149-189);E9PAV3(850-1880);Q92997(651-692);Q9BZL6(5-41);O15055(842-979);O15534(859-972);E9PAV3(41-113);O15055(8-27);O14641(95-122);O15534(748-775);Q9BQ89(136-182);Q92997(523-554);O00139(64-82);O15027(1135-1153)
Q15172	S	2.79E-15	8.23E-14	P25054(236-351);Q8N2R8(383-423);Q562F6(988-1244);Q562F6(125-537);P01106(136-293);O96017(2-73);P25054(713-2837);Q99759(110-250)
Q92845	P	1.81E-04	7.15E-04	P18583(384-473);Q02779(771-929);P25054(1420-1443);Q02779(626-660);O00268(75-401);P21675(157-165);P02462(1214-1440);Q9BRD0(136-228);Q8N2Y8(429-442);Q9Y4K1(98-142);Q5T8P6(326-420);P02462(63-822);P18583(1147-1255);Q9NW64(327-407)
Q92845	K	3.14E-12	5.61E-08	Q5SW79(639-831);Q5VT06(1685-1923);Q9UQE7(245-495);Q5VT06(602-645);Q9BUQ8(8-361);Q9UGU5(28-502);Q5VT06(2058-2135);O43395(442-535);P18583(106-142);P18583(1795-1907);P21675(1214-1263);Q9Y496(403-548);Q15542(362-452);O14782(360-413);P25054(1734-1821)
Q92845	G	1.25E-03	4.61E-03	Q8N2Y8(31-39);Q8N2Y8(206-217);Q15542(28-62);P02462(29-1438);O00268(171-193);O14782(256-284);O15066(386-393)
Q92845	A	3.14E-03	5.70E-03	O00268(34-587);Q15542(51-204)
O43683	K	3.47E-03	3.49E-03	Q12830(2678-2867);Q12830(1478-1541);Q99459(165-294);Q13547(431-480);P25054(1734-1821)
O43683	S	1.16E-24	3.89E-22	Q12830(538-1845);O00203(661-864);Q2KJY2(27-1968);Q9H410(18-207);O95071(933-1085);O95071(1500-1789);Q8NG31(172-770);Q00613(214-464);Q9NXV6(131-425);O95071(578-628);O95071(85-154);P25054(236-351);P25054(713-2837)
O43683	Q	2.85E-12	8.85E-07	O95229(120-250);Q15149(1236-2756);Q12830(2363-2788);P25054(181-264)
O43683	A	1.38E-04	2.60E-02	Q15149(1500-2302)
Q15691	E	5.92E-58	1.24E-50	Q13409(2-221);P28290(10-58);P35611(569-699);Q8WXW3(86-555);P05067(380-455);Q03001(3610-3955);Q12815(528-612);Q66GS9(207-1113);Q15154(899-924);P54274(17-71);Q8NEY1(1297-1318);Q9UHB6(619-759);Q5M775(375-796);Q9UPN3(2814-3037);O75665(869-1011);Q86V48(28-362);P09497(98-194);Q9UL54(791-907);Q15154(474-762);Q9UEY8(559-613);Q16643(151-299);Q16643(545-611);Q0ZGT2(30-576);O95613(300-795);P25054(1131-1175)…
Q15691	D	3.95E-03	2.55E-02	Q03001(2385-2612)
P45985	S	1.07E-08	1.97E-08	Q9UPT6(860-970);Q8WV28(192-381);Q96J02(145-304);Q99759(110-250);O43318(305-495);Q9Y6R4(1175-1290);Q13233(878-1201);O60271(696-912);P45983(385-421);Q9UPT6(236-392);Q9Y2U5(178-315);P53779(400-458);Q02779(469-637);P45984(367-418)
P45985	P	2.68E-03	9.67E-03	Q16584(663-820);Q02779(771-929);Q9Y6R4(10-44);Q16584(599-628);Q02779(626-660);Q12851(410-442);Q8WV28(192-260);Q96J02(250-267);Q9UPT6(902-960)
P98164	S	2.50E-08	8.12E-07	O60331(440-668);P98082(301-759);Q96QZ7(728-828);Q13387(216-592);Q7Z6G8(299-789);Q96QZ7(584-638);O75553(425-588);Q9UQF2(77-476);Q5JY77(53-487);O00213(203-299);Q96QZ7(938-992)
P02647	S	3.70E-06	1.84E-03	Q7Z333(609-1700);O94854(13-139);Q92597(317-393);Q9BQN1(337-435);Q68CZ2(359-1154);P04264(487-641);Q07343(23-326);Q96MS0(1327-1375);Q3KQU3(240-556);P02671(270-626);Q9Y6X4(269-637)
P50552	S	3.83E-12	1.10E-06	P22736(79-275);O15117(205-413);Q8IZP0(215-361);Q8N8S7(380-547);O00213(203-299);O95684(152-354);A6NGG8(282-1252);Q70E73(944-1017);A6NGG8(95-158);Q9UQB8(248-395);O75400(809-941);Q70E73(520-604);Q9UI08(93-369);Q70E73(95-221);Q6XZF7(1351-1465);Q702N8(1392-1700);Q9Y6A5(130-506);O00308(153-301)
P50552	P	2.20E-10	4.96E-10	P18206(837-878);Q7Z5R6(503-640);Q96MA1(265-304);P42768(312-421);Q9UI08(162-206);Q702N8(23-38);Q7Z5R6(129-148);Q702N8(1240-1350);O15117(47-160);Q8IZP0(364-418);Q8IZP0(260-295);O15162(13-97);Q15942(4-350);Q14517(4436-4453);A6NGG8(1018-1095);Q6XZF7(610-649);O15117(342-427);Q70E73(607-1125);P42768(160-192);Q8N8S7(310-373);P50552(118-216)
P04114	E	5.88E-22	5.51E-12	P35579(839-1913);Q96CS3(275-361);P14625(750-802);P27824(513-578);P55072(700-738);P27824(273-354);P27797(183-416);P14625(283-368);Q9NQW6(527-600);Q96PC5(695-1109);P13667(25-62);Q96PC5(127-300);Q96QS3(224-255);O60216(399-562);P11021(536-625);Q5JRA6(153-1618);Q96PC5(391-452)
Q92558	P	1.02E-04	1.39E-03	Q15642(329-352);O94875(167-182);P00519(897-903);Q8IZP0(364-418);Q6XZF7(610-649);Q8IZP0(260-295);Q9NYB9(172-228);Q5T124(483-519);Q9NYB9(270-423);Q9NZN9(334-378)
Q92558	S	1.04E-04	5.70E-04	Q8IZP0(215-361);Q9UQB8(248-395);Q6XZF7(1351-1465);O94875(134-417);P15884(23-384);P00519(601-1055);Q9NYB9(216-401);Q15642(477-524)
P07737	P	8.16E-09	1.51E-07	Q7Z5R6(503-640);Q86VE0(136-380);Q9NQX3(187-201);O95466(455-473);O00401(277-392);Q92558(275-492);P55196(1346-1392);O95466(505-616);Q8N8S7(310-373);O95466(11-30);Q7Z5R6(129-148);P50552(118-216);P55196(1678-1708)
P07737	E	1.02E-03	1.67E-03	Q96SB4(274-464);Q8N8S7(136-263);P55196(1408-1679);Q96SB4(9-61);P50552(282-373);O95466(389-486)
P11021	G	2.85E-05	4.69E-05	Q14103(7-66);P35637(48-509);P19838(375-403);P22626(201-349);P11142(613-639);P04156(29-94);O14979(323-412);P09651(195-369);Q32P51(195-317);Q99729(241-324);P15056(5-39);Q00653(351-405);Q00839(202-240);Q7L2J0(24-161);Q00839(703-750)
Q08999	S	1.53E-06	5.89E-06	P38398(102-1651);Q92994(322-451);Q9Y463(434-487);Q16254(217-334);Q13574(5-30);P21675(1078-1162);Q99708(207-557);Q13627(477-679);P04049(198-359);P29590(458-592);Q15329(230-310)
Q08999	P	7.32E-03	3.22E-02	Q16254(203-253);P21675(157-165);Q14653(151-191);Q13574(761-789);Q6PKC3(949-967);P29590(3-46);Q15329(23-39);Q9Y463(493-614);P06400(2-43);Q96GY3(164-203);P85037(35-62)
Q01094	Q	1.07E-08	5.32E-06	Q00577(273-322);P08047(351-441);Q02447(374-486);Q14686(227-1073);Q92793(1847-2379);Q9Y6Q9(1083-1278);Q9Y618(168-517);Q09472(1810-2375);Q02446(360-493);P20226(53-125);Q92793(493-519);Q09472(476-501)
Q01094	P	7.17E-06	8.73E-06	Q09472(802-943);Q92793(2346-2385);P51610(1492-1516);Q9Y4A5(485-526);Q9Y618(207-218);Q92830(4-54);Q9Y618(1384-1389);Q09472(1848-1923);Q09472(2310-2349);O95361(9-39);Q14686(961-1021);Q14686(1166-1234);Q92793(813-960);Q92793(1883-1953);P06400(2-43);P51610(412-456);P25440(229-332);Q9H211(15-109);Q9H211(389-412);Q9Y618(1960-2018);Q92793(683-707);Q06587(246-258);Q99608(33-95);Q9Y618(767-1107);O00499(28…
Q01094	A	5.72E-10	5.80E-08	Q96IZ0(40-120);Q02447(43-105);Q96EB6(2-99);Q9Y618(791-923);P51610(1522-1785);P51610(1119-1283);Q02086(374-435);Q13263(525-613);O00499(425-513);P51610(404-624);Q92830(2-58);Q13263(2-110)
Q01094	G	2.08E-03	3.26E-03	Q06587(170-260);Q00577(6-53);Q99856(550-579);Q92830(55-74);P19838(375-403);Q02447(20-31);P08047(20-53);P10276(424-436);Q06587(313-344)
Q01094	T	6.30E-06	9.54E-05	P51610(404-1491);Q02446(287-368)
P51531	A	6.92E-12	5.66E-10	Q8NFD5(2-47);Q99626(45-153);Q8TAQ2(859-879);Q8NFD5(328-493);Q12873(204-248);P17676(33-263);O14497(2-55);Q92922(866-887);O14497(323-353)
P20585	S	1.11E-17	2.45E-13	Q99728(159-413);Q9UQ84(342-772);P55317(11-454);Q9NXL9(671-838);P38398(102-1651);P27694(131-215);Q8IY92(936-1755);P54278(398-604);P01106(136-293);P40692(331-468)
Q13111	E	2.25E-07	7.20E-07	Q92688(149-251);P26583(131-209);Q01105(25-290);P52701(197-288);Q13111(597-670);O14776(454-1006);Q9UIS9(538-564);Q14191(329-536);P54132(213-307);Q13111(353-444);Q01831(10-187);Q9UJV9(2-122);P39687(149-249);P83916(3-109)
Q9UK53	P	6.44E-09	4.77E-06	Q09472(802-943);Q92793(2346-2385);O14497(676-729);Q9Y4A5(485-526);Q09472(1848-1923);Q09472(2310-2349);P04637(58-92);O14497(1867-1903);Q8TAQ2(961-1213);Q92793(813-960);Q92793(1883-1953);O14497(476-570);P51532(4-344);Q96GM5(30-79);Q92922(988-1105);O14497(16-21);Q92793(683-707);Q92922(329-336);Q96ST3(218-285);O14497(1553-1633)
Q9UK53	E	2.41E-09	5.74E-07	Q92793(996-1064);Q92922(277-445);Q09472(961-1053);Q92922(768-974);Q9HCU9(4-103);Q13547(386-478);Q92793(1550-1582);O14497(1760-1804);Q8TAQ2(745-960);Q5PSV4(8-202);Q92769(387-484);Q8TAQ2(219-420);P51532(440-717);Q09472(1514-1539);P51532(1286-1647)
Q9UK53	K	1.65E-04	9.53E-04	Q8TAQ2(263-329);Q09472(1518-1593);P51532(437-588);Q92793(1554-1630);Q13547(431-480);Q9NPF5(223-301);Q92769(439-484);P51532(1405-1464);Q92922(289-359)
Q9UK53	Q	1.95E-07	2.17E-07	O14497(372-606);Q92922(929-974);Q92793(1847-2379);Q8TAQ2(923-960);Q09472(1810-2375);O14497(1327-1430);Q92793(493-519);Q09472(476-501);Q96GM5(93-181)
Q9Y253	K	6.15E-04	1.03E-03	O60231(119-242);Q9UKS6(137-208);O60673(960-1240);O60673(1531-1600)
P52701	Q	4.24E-04	2.80E-02	Q09472(476-501);Q9HCK8(317-393);Q09472(1810-2375);Q92793(493-519);Q92793(1847-2379)
P14625	P	5.21E-03	3.69E-02	P51532(4-344);Q6ZRI6(957-1000);Q9UBV2(770-793);Q92922(329-336);Q6ZRI6(246-501);Q9BXK1(53-70);P04637(58-92);Q92922(988-1105);Q8TAQ2(961-1213);P04626(1102-1162);Q6ZRI6(659-759)
Q07820	S	1.68E-14	1.26E-12	Q93008(969-1004);Q9P2P6(823-4518);P49841(385-420);Q13131(476-531);Q7Z6Z7(1993-3618);P53779(400-458);O95271(36-163);Q92934(10-168)
P28065	S	4.68E-03	4.84E-02	Q9Y3R0(724-981);Q9GZU8(142-243);Q9NX31(2-257);Q9Y3I1(89-198);Q15788(369-745);Q15596(1308-1426);Q9Y6Q9(392-948);Q15596(399-727)
Q9UBL3	G	1.10E-03	1.03E-02	Q9UMN6(2-62);Q9UMN6(271-300);O15047(441-448);Q03164(14-81);Q9C009(13-109);P10275(416-477)
Q9UBL3	Q	2.82E-37	6.06E-36	Q9P2D1(39-222);P10275(58-121);Q14686(227-1073);O14686(2673-2705);Q9HCK8(317-393);O14686(3254-4254);Q8NEZ4(1683-1792);Q09472(1810-2375);Q8NEZ4(3012-3509);Q09472(476-501);Q8NEZ4(2368-2430);Q6ZW49(189-590)
Q9UBL3	A	2.63E-10	2.04E-08	Q9C009(220-387);O43823(572-689);Q9UBL3(2-65);P51610(1119-1283);Q03164(59-121);P51610(1522-1785);P51610(404-624);Q9C009(22-111)
O14920	E	1.19E-05	6.02E-04	Q15653(182-206);Q92793(996-1064);Q8N163(437-499);Q13451(395-454);P07900(223-311);Q8N163(565-694);P38646(554-679);Q13233(1159-1187);Q9UKE5(303-459);Q02790(416-458);P40337(6-55);P11021(536-625);Q9UKE5(774-852);Q92922(277-445);Q92793(1550-1582);Q92922(768-974);Q00839(75-182);P35580(849-1920);P08238(186-303);Q8IUD2(193-1008)
P36873	R	8.93E-04	5.76E-03	Q96PV6(455-525);Q9HCD5(22-191);Q8IXT5(716-799);Q9UL41(384-411);Q14151(590-737);Q14966(471-576);P49750(1058-1155);P49750(1682-1758);Q16643(173-254)
P36873	D	5.78E-04	7.11E-03	Q9P2K8(730-781);Q9Y2W2(246-286);Q6PJW8(531-574);O95400(48-64);Q5SWA1(441-473);Q9Y2W2(355-364);O94763(298-323);Q8IWU2(1276-1297)
P01106	D	1.30E-03	2.28E-03	Q7Z6Z7(2426-2461);Q16594(249-263);P27540(48-87);O95373(881-958);P07910(258-306);Q8TF76(45-70);P04198(257-278);P17480(680-764);P19338(144-261);P11388(1329-1347);O43524(59-68);Q6PL18(226-291);Q15029(18-51);Q9P2K3(152-174)
P29317	P	7.96E-06	7.42E-03	P29353(374-417);O00459(258-311);O15357(935-1105);P35240(479-496);Q9NRM7(414-479);Q8N3F8(270-395);P08651(444-483);Q13255(1067-1072);O15357(123-175);Q15562(170-216);P04637(58-92);Q05397(863-882);O00459(86-126);Q9ULV8(430-473);P27986(84-99);P04626(1102-1162);O14828(49-80);Q13255(970-1025);Q04206(317-428);P22681(481-608);Q99816(139-209)
Q07954	S	1.95E-04	9.75E-04	P98082(301-759);Q9NY46(453-722);Q13387(216-592);P00451(728-1046);O75553(425-588);Q9UQF2(77-476);O00213(203-299);Q99853(285-321)
Q96EY1	E	6.46E-06	7.53E-06	Q15653(182-206);P38646(554-679);O15209(315-339);Q13233(1159-1187);P40337(6-55);P01106(241-278);O60341(102-175);Q5TB80(5-1372);Q6ZMQ8(1155-1190)
Q14114	S	1.46E-22	8.62E-18	Q9P1Y5(1002-1103);Q6UUV7(283-443);Q13387(216-592);P25054(236-351);Q8N9M1(115-412);O75553(425-588);Q9P1Y5(332-605);Q9UQF2(77-476);Q9ULJ8(3-431);P25054(713-2837);Q9ULJ8(839-960)
Q14114	E	9.70E-04	1.11E-02	Q92733(8-25);Q9ULJ8(295-512);Q13387(75-117);Q9P1Y5(857-942);P25054(1529-1577);P25054(1131-1175);Q13387(468-484);Q9ULJ8(608-797)
Q14114	P	2.79E-03	3.84E-02	Q92733(43-144);Q92733(280-310);P25054(1420-1443);Q9P1Y5(437-548);Q6UUV7(444-472);Q13387(375-434);Q9P1Y5(730-786)
P23468	E	8.26E-07	1.96E-04	O75145(161-496);Q96PY6(529-1221);Q13136(193-499);Q8TDD1(629-679);O75334(114-531)
P23468	S	1.43E-07	3.62E-07	P51813(183-308);Q2TAL5(116-352);Q9NQU5(174-363);O75334(610-833);Q7KZI7(364-641);Q13136(581-855);O43312(238-557);Q9P270(33-546);O75145(621-801);P35568(268-1145)
P25963	E	7.61E-10	4.12E-08	Q15653(182-206);Q9UN86(134-225);Q69YQ0(216-804);Q9Y618(492-930);Q02388(2840-2874);Q12923(2095-2177);Q13547(386-478);Q9ULJ8(295-512);P55072(700-738);O15379(388-427);P49454(6-2859);Q8IUD2(193-1008);O75116(429-1118);Q9ULJ8(608-797)
P25963	G	2.00E-03	3.92E-02	P19838(375-403);O00221(22-62);P09651(195-369);Q02388(1254-2781);Q9NWM3(8-26);P55072(775-794);Q00653(351-405);Q9UN86(419-471)
Q9NP66	K	3.05E-04	3.62E-04	Q9UGU0(1538-1630);O94880(75-137);Q9UKL0(237-315);Q5SSJ5(104-131);Q5SSJ5(425-553);O94880(798-865);Q9P0W2(31-158);Q13547(431-480);Q92769(439-484)
Q9HAV4	S	2.81E-10	4.82E-09	Q12906(679-878);P20333(322-415);P46531(2422-2546);Q86VQ0(496-633);P35658(421-2081);P01106(136-293);P49790(89-1464);Q13485(144-274)
Q15654	R	1.77E-03	2.09E-02	P54259(804-837);Q9Y2W1(2-188);Q9P2R6(1161-1207);P18583(1800-2049);Q9P2R6(1300-1324)
P13861	E	1.13E-14	1.83E-14	O43823(312-692);Q12802(2596-2683);Q9Y2D5(174-276);Q06455(443-514);P24588(231-336);O43164(225-522);O95613(300-795);Q92667(188-343);Q02952(70-1782);O75665(869-1011);Q99996(2-3458);Q5VU43(944-1101)
P13861	S	5.79E-31	2.50E-23	O15027(2267-2343);O15027(1347-1415);Q02952(504-803);Q06455(61-113);Q9UKA4(238-1788);P27815(49-175);Q9Y2D5(118-163);O43164(73-309);Q12802(303-1945);O43572(31-293);Q13023(187-759);Q12802(2703-2810);Q5VU43(1588-1842);O75081(3-163);O95684(152-354);P49841(385-420);Q13023(1321-2299);Q9Y2D5(360-631);O15027(277-1138);Q5JQC9(48-695)
P13861	Q	2.73E-12	7.84E-11	O95613(261-2981);Q5VU43(30-882);Q99996(3250-3446);Q9Y2D5(195-345);Q12802(2541-2686)
P27695	S	6.89E-04	6.10E-03	Q14203(98-189);Q96EB6(535-694);Q96SB4(392-448);P78362(420-510);Q00987(111-408);P18887(73-268);Q09472(12-156);Q09472(783-1047)
P24588	K	5.05E-05	4.17E-03	Q13523(10-520);Q6PCB5(156-275);P19338(50-142);P46940(1414-1571);Q8N6M0(11-118)
P31323	Q	5.04E-10	1.54E-08	Q9UPN4(252-1077);Q5VU43(30-882);Q15154(247-412);Q99996(3250-3446);Q12802(2541-2686);Q9Y2D5(195-345)
O14744	R	4.42E-05	1.21E-03	Q96PV6(455-525);P49761(167-282);Q9NQ29(222-344);P62314(88-119);Q8NAV1(212-309);Q9BUV0(29-175);Q86U06(60-127);Q9UBB5(50-96)
P20963	P	8.50E-04	5.40E-03	P29353(374-417);Q99700(47-71);Q99700(100-158);Q99700(929-990);P06729(265-338);Q99700(551-631);Q9UQC2(351-374);Q13432(18-62)
P14866	G	1.71E-10	3.16E-10	P67809(28-50);P35637(48-509);P22626(201-349);P09651(195-369);Q12906(641-882);Q8ND56(405-447);Q00839(202-240);Q00839(703-750);P14866(36-89)
Q9UJU6	E	1.09E-04	4.81E-03	Q96JN8(1090-1117);Q9UJU6(182-346);O95714(51-86);Q13227(25-107);Q6ZV73(747-866);Q9H788(18-256);P54274(17-71);Q9NYB0(205-310)
P36956	Q	3.53E-13	1.83E-08	P08047(351-441);P02545(178-473);Q71SY5(538-612);P10275(58-121);Q96RN5(150-378);Q9UHV7(439-471);Q92793(1847-2379);Q09472(1810-2375);Q93074(1899-2168);Q92793(493-519);Q09472(476-501);Q12772(132-246)
P36956	S	1.91E-09	3.12E-04	Q96EB6(535-694);Q92793(18-1079);O60244(1014-1157);Q96RN5(404-531);P10275(154-361);P08047(22-541);P02545(390-662);Q12772(47-120);Q15648(543-1561);O95402(166-395);Q9UHV7(1465-1616);Q09472(12-156);P36956(376-479);Q09472(783-1047)
Q12772	P	8.78E-05	1.22E-03	Q09472(802-943);Q92793(683-707);Q12770(560-613);Q92793(2346-2385);Q09472(1848-1923);Q09472(2310-2349);P04637(58-92);Q92793(813-960);Q92793(1883-1953);P36956(61-198);Q12770(845-864)
Q07021	A	4.85E-03	8.49E-03	Q5RKV6(41-174);Q14004(459-489);Q9Y6H1(13-93);Q14004(62-76);Q8WYQ3(4-93);Q14103(10-71)
Q07021	R	3.68E-06	4.69E-06	O14641(230-249);Q9NQ29(222-344);Q15696(359-474);P26368(8-90);Q9Y383(222-388);Q5JVS0(43-203);Q9BUV0(29-175);Q14004(188-435);Q8N3Z0(190-241);O60307(1048-1073);Q14004(90-119)
P37231	A	1.40E-11	1.23E-10	O15164(3-48);Q96EB6(2-99);Q9Y618(791-923);P17676(33-263);P15941(81-986);Q04206(374-439);Q9UBL3(2-65);Q9UBE8(56-123);O75376(592-604);Q9BYK8(968-1059);Q12778(37-105)
P46940	Q	1.13E-14	1.16E-10	Q9H2D6(1284-1451);Q8N573(460-533);Q92614(1386-1490);Q9NSY1(425-570);Q96QZ7(382-424);O00461(35-514);Q9Y2D5(195-345);Q9H2D6(1939-2362);Q6NYC8(86-105);P42566(346-508);P46937(269-373);Q9UQE7(672-1006);Q15149(1236-2756);Q9ULV0(929-1477);Q8WWI1(1321-1380);Q9BRK4(334-646)
P46940	T	2.20E-02	3.96E-02	Q96QZ7(1084-1129);O14974(370-419);Q02413(474-525);O14974(569-660);O00592(15-365)
P51955	Q	3.65E-13	5.39E-13	Q5T7B8(704-874);Q9BV73(9-2383);Q9Y6D9(42-570)
Q9Y463	P	1.49E-14	5.23E-12	Q09472(802-943);Q12815(501-637);Q9BRK4(8-53);Q92793(2346-2385);Q9Y463(493-614);Q96L91(316-329);Q12815(306-338);P20823(289-314);Q6P1L5(137-145);Q09472(1848-1923);Q09472(2310-2349);Q5T9A4(18-27);Q92793(813-960);Q92793(1883-1953);P85037(35-62);P06400(2-43);Q96L91(2538-2601);Q9C073(402-444);Q96L91(629-756);Q96S59(5-121);Q92793(683-707);Q96L91(29-54);Q9Y2F5(1630-1733);Q9BRK4(312-319);Q08999(9-43);Q96L…
Q9Y463	A	1.55E-08	3.45E-07	Q92618(898-1035);Q8NCN4(2-165);P85037(2-107);Q9H7Z6(2-47);Q13233(2-161);Q86VQ1(26-124);Q96L91(1444-1732);Q96L91(2863-3132);Q96S59(24-131);P85037(466-725)
Q9HBH9	S	1.06E-02	2.31E-02	Q6R327(1016-1423);Q7L804(145-450);Q96SB4(392-448);Q04637(1058-1209);Q14978(28-623);Q8IUC6(168-393);Q04637(253-453);O00308(153-301)
Q9HBH9	P	1.01E-06	2.01E-05	P18206(837-878);P33240(349-398);P46379(946-992);P46379(195-273);Q5T8P6(326-420);Q92945(498-612);Q04637(5-76);Q92945(9-35);Q92797(1167-1184);P46379(394-681);Q14978(285-309);Q04637(245-451);Q8IUC6(614-678);Q8IUC6(240-371)
Q9HBH9	E	3.33E-03	1.97E-02	Q5VYS8(698-945);Q04637(453-615);Q96SB4(274-464);Q5T8P6(100-156);Q9Y4E8(648-692);Q96SB4(9-61);P40337(6-55);Q5T8P6(968-1004)
Q01105	P	2.09E-05	1.01E-03	Q13887(14-82);Q03164(1244-1367);Q15078(101-110);Q15572(768-800);P56945(71-383);Q03164(561-603);Q96G74(5-113);Q03164(41-58);Q01105(3-24);Q9Y6X0(1520-1574);Q12778(120-149);P04637(58-92);Q9BT49(133-221);Q03164(1817-1865)
Q9BY84	S	2.20E-10	1.06E-07	O15027(2267-2343);P46821(1066-2349);O15027(1347-1415);O14654(713-958);Q13387(216-592);Q9UQF2(77-476);P45983(385-421);O15027(277-1138);P53779(400-458);P45984(367-418)
Q9BQ65	K	1.81E-06	1.22E-05	Q9Y448(137-212);Q2TBE0(13-545);Q9BRR8(850-910);Q99459(165-294)
Q9BQ65	E	2.07E-07	4.40E-06	Q9ULR0(174-278);O60306(1392-1409);Q56P03(14-148);Q9HCS7(773-843);Q96DF8(132-236);Q13573(295-390);Q8WUD4(12-103);O60508(157-238);Q99459(496-553);Q9UNP9(111-130)
Q05513	S	4.76E-10	2.02E-09	Q13009(959-1040);P51617(532-656);Q9UKG1(345-496);P02686(11-154);P13645(476-580);Q8TEW0(87-225);Q13469(168-340);P08047(22-541);Q13009(19-424);P49841(385-420);P41594(835-1211);P49757(179-461);Q13501(221-381);P04049(198-359);Q9Y6Q9(392-948);Q8TEW0(774-973);Q8IX03(421-660)
P14598	P	3.41E-05	8.85E-04	P17600(28-68);P48023(22-70);Q8IZP0(364-418);Q8IZP0(260-295);Q04206(317-428);Q07666(59-89);P17600(437-680);P13498(133-189);Q07666(295-363)
P41220	E	2.31E-03	4.53E-03	Q5JR59(1038-1328);Q9ULJ8(295-512);P14314(113-397);Q9Y2I6(1043-1136);O60337(220-271);Q9ULJ8(608-797)
Q8N556	K	7.72E-04	1.25E-03	Q8N556(299-334);Q8N556(512-645);Q92614(6-59);P46940(1414-1571);Q9ULW0(110-720)
Q8N556	E	7.48E-11	9.44E-10	P35579(839-1913);Q16643(151-299);Q92614(1248-1981);Q16643(545-611);Q9NQW6(527-600);O14976(798-848);Q9UHB6(619-759);Q9NQX4(895-1337);P01106(241-278)
Q14134	S	1.13E-19	2.04E-13	Q14203(98-189);O14641(125-262);O15027(2267-2343);O15027(1347-1415);O14641(572-657);Q14134(2-186);Q9UKV0(153-394);Q96CN9(81-209);Q9BRK4(157-311);P51116(396-661);Q08379(12-173);O15027(277-1138);Q8NFC6(160-3021);P17040(801-920)
Q14134	P	3.03E-06	3.95E-06	O14641(645-712);Q9BRK4(8-53);Q12950(205-264);Q6P5Z2(463-554);Q08379(449-458);O15198(184-230);Q8NFC6(5-36);P27708(1813-1901);O15027(1135-1153);O15027(2146-2178);Q14203(183-213);Q9BRK4(312-319);O14641(95-122);O14641(538-567);O15027(106-276);O15027(1936-2009)
P56537	S	2.89E-05	4.69E-02	Q9H0D6(444-502);Q9BX66(2-713);Q9UKV0(153-394);Q9BX66(943-1235);Q9NZN8(45-334);P16144(1401-1521);P35637(2-190);Q9UPP1(743-883)
P57078	P	2.18E-02	4.93E-02	P31948(199-213);O15027(1135-1153);Q9Y5V3(279-452);O15027(106-276);P35240(479-496);Q9NVI7(18-27);P51617(104-183);Q96JG9(873-913);Q00587(217-282);O14641(645-712);Q92538(1751-1854);Q9HDC5(438-482);P27708(1813-1901);O15027(2146-2178);Q96JG9(3274-3287);O14641(538-567);Q5T9A4(18-27);Q8IVT5(271-292);Q96JG9(2469-2566);Q96JG9(990-1013);Q96JG9(199-672);Q9UPN7(697-878);Q9C0C7(268-282);O14641(95-122);Q6NSJ2(…
P57078	E	1.31E-12	4.97E-11	P55209(5-165);Q8N7H5(352-531);Q07864(1938-1974);Q96A33(18-118);Q13188(293-376);O95757(499-739);Q8IWC1(73-140);Q7Z6Z7(3769-3874);Q9BZQ6(780-931);Q96RT7(631-820);Q13451(395-454);Q5JRA6(153-1618);Q9Y2U8(218-236);Q5JTW2(428-493);Q8IWC1(611-758);P07900(223-311);Q14318(22-68);Q96CS3(275-361);P05386(89-107);Q96AG4(152-223);P50851(1017-1176);Q7Z6Z7(2682-2733);P53985(450-498);P05387(91-108);P17066(513-603…
P57078	S	3.13E-28	6.15E-26	Q8WXG6(596-1280);P51617(532-656);Q96JG9(1112-1426);O15027(2267-2343);O15027(1347-1415);Q02952(504-803);Q92540(922-1114);Q5THK1(3-1257);Q8TCN5(721-903);Q9P0U3(40-334);Q96D09(42-293);Q9C0C7(1061-1252);P04049(198-359);Q7Z6Z7(1993-3618);O43164(73-309);O14641(125-262);Q6R327(1016-1423);Q6Q0C0(2-108);Q92538(218-371);Q96RT7(932-1417);Q2VWP7(1087-1146);Q96JG9(585-624);Q5JTW2(621-688);Q9HDC5(157-639);Q9H9…
P57078	D	8.34E-03	2.03E-02	Q7Z6Z7(2426-2461);P50579(77-93);P49746(488-706);O95905(501-532);P55209(348-384);Q07866(158-186);Q8N7H5(457-483);Q15185(102-158)
P05198	P	3.71E-03	1.87E-02	Q86TM6(339-478);O75807(514-550);Q86TM6(566-584);O60307(1107-1216);P78344(498-539);O60307(800-828)
Q92636	E	4.07E-03	1.97E-02	O43491(632-852);O43491(9-210);A4UGR9(84-224);O94992(25-351);P50552(282-373)
P62714	G	5.72E-03	1.47E-02	Q12948(371-460);Q13033(5-54);Q9NRL3(21-59);Q9ULQ0(8-24);Q96L34(571-590);Q16204(12-48);Q13136(14-26);O43524(69-122)
Q9BYG5	S	8.19E-04	3.84E-03	Q8TEW0(87-225);P98175(382-563);Q9HCK4(1238-1342);Q8N302(168-397);Q8TEW0(774-973);O43149(1389-1523);P46020(1018-1049);Q13625(395-783);Q9Y6N7(1352-1453);Q9Y2H0(152-799);Q9HD67(960-1171);Q8IX03(421-660)
P05067	K	9.22E-20	2.29E-18	O95793(232-382);Q5SSJ5(104-131);Q13823(598-731);Q92541(213-307);Q9BXS6(374-428);Q9Y496(403-548);Q96B01(225-253);Q9BU76(166-255);Q96FI4(291-376);Q8TAZ6(23-81);O60293(191-514);Q96T21(352-550);Q8IVW4(293-377);Q13435(319-563);Q99879(6-37);Q13206(649-770);P56524(131-184);Q8TAL5(277-322);Q9BRU9(171-247);Q5SSJ5(425-553);Q15527(197-254);Q8NE71(26-264);P07900(223-294);Q9Y421(24-88);Q8NE71(537-607);Q9BQG0(…
P05067	T	4.15E-02	4.93E-02	Q86TM6(537-568);P05067(264-283);O43491(875-945);P49840(451-483);Q68BL7(354-378);Q7Z7B0(914-1158);O60716(111-153)
P05067	P	1.24E-05	1.22E-04	Q6VEQ5(303-330);P29353(374-417);Q9UGP5(168-192);P10636(489-568);Q8IYY4(563-614);Q9NQU5(273-300);P39060(46-83);P39060(189-213);P50570(747-866);P98082(558-629);Q13435(80-132);Q5SQI0(249-268);Q13625(499-601);Q9BXS0(196-242);Q13435(202-253);Q9UJY5(481-492);Q13625(824-902);Q14031(432-443);P49848(487-535);Q8IZ69(600-612);P49848(612-677);Q15113(284-319);Q86TM6(566-584);Q9UGI6(42-64);Q9Y242(187-284);Q131…
P35609	P	5.06E-13	5.69E-13	Q8WZ42(11363-12032);Q14160(1433-1451);Q8WZ42(10716-10770);Q86TC9(784-856);Q8WZ42(10211-10380);Q8WZ42(11179-11267);Q8WZ42(31240-31263);O43184(810-862);Q8WZ42(10871-11029);Q8WZ42(16615-16638);Q8WZ42(250-303);Q8WZ42(33590-33645);Q8IY67(425-468);P22460(37-93);O75112(315-489);Q8WZ42(18024-18046);Q8WZ42(10493-10550);Q86TC9(558-576);Q14160(1296-1349);Q14160(1540-1584);Q8WZ42(15916-15935);Q9NPC6(105-136)…
Q92597	G	7.19E-04	1.07E-03	Q92900(49-72);P19338(649-698);Q01844(276-338);P55072(775-794);Q12906(641-882);Q00839(202-240);Q01844(472-640);Q00839(703-750)
O00213	D	1.05E-05	2.97E-05	P42768(483-502);Q9Y2W2(246-286);O00401(484-505);P49746(488-706);Q9Y6W5(482-498);Q7L014(202-209);Q9Y2W2(355-364)
O00213	P	5.96E-27	2.67E-23	Q9Y2W1(265-276);Q15427(215-423);O43516(126-433);Q13435(80-132);O00401(277-392);Q13435(202-253);Q92945(498-612);Q92945(9-35);Q9Y2W2(393-538);Q15233(402-430);P42768(312-421);O60610(573-764);Q15428(217-462);Q8TF74(177-377);Q9UI08(162-206);Q96JN8(206-227);P49750(15-688);Q15459(547-680);P23246(34-264);Q13435(6-21);Q15637(324-637);Q8IZP0(364-418);O43516(2-13);Q8TF74(2-17);Q8IZP0(260-295);Q8IWX8(355-682…
O00213	K	2.18E-06	1.37E-05	Q13435(319-563);Q7L014(109-197);O60879(1007-1042);Q12800(236-264);Q9Y2W1(346-778);P54132(1328-1372);O60828(87-197);P36578(294-424);O60610(1150-1185);O00401(186-200);Q9Y2W2(3-120);Q9Y6W5(161-218)
O00213	G	1.08E-08	3.39E-08	Q07666(46-55);Q92945(395-425);P67809(28-50);Q15637(381-393);P23246(613-694);P23246(10-55);Q92841(82-104);O43516(64-102);Q92841(556-563);Q16630(177-225);Q92945(7-68);P23246(193-244);Q96JN8(2-42);O60879(5-30);P50552(199-262)
O00213	Q	1.19E-07	1.34E-06	Q15233(1-53);Q92945(604-711);P51693(318-483);P67809(134-320);Q15233(243-368);P23246(65-108);P49750(846-943);Q9UI08(114-156);Q13435(142-195);Q13435(842-892);P23246(451-612);P49750(54-509);Q8IWX8(253-350);Q8IWX8(110-156)
O00213	R	1.12E-11	6.01E-09	Q96I25(113-168);Q8N8S7(143-263);Q9Y2W1(2-188);P49750(1058-1155);Q7L014(3-177);P23246(541-611);Q8IWX8(718-816);P26368(8-90);O43143(17-62);Q8N684(418-471);P49750(1682-1758);Q16630(490-551)
Q9UPZ9	S	3.02E-03	3.37E-02	O60303(815-965);Q15797(169-214);Q9NTX9(210-379);Q9NTX9(2-101);O60303(620-718)
Q99741	E	8.21E-05	2.23E-03	Q7Z6Z7(2271-2470);Q9ULX6(546-613);Q9BQ67(119-142);Q7Z6Z7(1288-1435);Q7L590(2-132);Q7Z6Z7(2682-2733);P54274(17-71);Q7Z6Z7(3769-3874);P49736(50-176);P25205(640-743);Q9ULX6(274-386);P01106(241-278);Q7Z6Z7(723-761)
Q13813	Q	1.33E-10	4.22E-10	Q07157(1010-1205);Q92614(1386-1490);Q9UI08(114-156);Q15149(1236-2756);Q96MT8(57-540)
Q13813	A	1.63E-03	2.53E-03	Q12962(2-103);Q15149(1500-2302)
P01116	S	7.58E-07	1.03E-04	Q9H4H8(338-496);Q9UHB6(2-728);Q06945(135-427);O15211(578-761);P15056(302-449);P29590(458-592);Q86YP4(512-609);P10398(212-283);P04049(198-359);Q12967(634-788);P83369(232-324);Q9ULU4(417-1173)
Q86Y82	E	1.03E-09	1.30E-07	P35579(839-1913);P78316(72-401);Q8NHP6(261-312);Q96AJ9(32-171);P40222(2-458);Q96CV9(38-491);Q9P2Y4(424-438);Q9P2W9(170-304);P17029(269-330);Q08379(697-715);Q9UL45(140-163);Q86YM7(101-320);Q13144(455-541)
Q9UQF2	P	2.05E-03	2.19E-02	Q16584(663-820);Q02779(771-929);Q16584(599-628);Q02779(626-660);P98164(4613-4633);Q9UPT6(902-960);Q13387(375-434);Q12852(632-671)
P14618	E	1.08E-11	5.19E-11	P35611(569-699);Q13043(295-407);Q09472(961-1053);Q9NQ75(593-639);Q00987(111-429);Q15154(899-924);P54274(17-71);O43432(453-588);O43379(758-810);Q8WZ42(4245-4280);Q08495(202-240);Q15751(1328-1378);Q9UL54(791-907);Q15154(474-762);Q9Y3S1(144-182);Q8WZ42(9900-11936);Q15751(2403-2502);Q9P219(490-895);Q15154(1719-2017);Q9BYT3(396-455);P52294(22-60);Q96PY6(529-1221);Q8WZ42(33033-33240);Q9Y2K5(8-145);Q9UL…
P14618	P	2.97E-14	7.12E-09	Q09472(802-943);Q12851(410-442);Q9NQU5(273-300);Q8WZ42(11363-12032);Q8N350(478-490);O43432(55-193);Q86WR7(147-254);Q9Y463(493-614);Q86V15(384-417);Q96NM4(372-437);Q9Y3Q8(138-198);O60641(809-897);Q8WZ42(10716-10770);Q8TDC3(736-764);Q16584(663-820);P08651(444-483);Q16584(599-628);Q8WZ42(10211-10380);Q8WZ42(11179-11267);Q9UL54(910-944);Q8TDC3(492-540);Q09472(1848-1923);Q09472(2310-2349);Q8WZ42(31240…
P14618	S	1.50E-44	1.70E-39	Q16204(2-31);Q5T7N3(586-800);Q86Z02(835-1208);Q9NQ75(249-434);Q86V15(680-987);Q9P286(93-428);Q7KZI7(364-641);Q9Y2K5(283-394);Q96E09(15-276);Q9H4Z3(664-698);Q9UBN7(883-1095);Q9ULI4(1041-1704);P04049(198-359);Q8WZ42(33424-34245);Q9Y2U5(178-315);P35711(366-446);Q9NQU5(174-363);Q00987(111-408);Q16204(323-473);O43432(200-371);Q8N350(185-479);Q9Y3S1(1368-2129);O76080(41-143);Q96RR4(2-44);O75582(747-800…
P14618	A	2.73E-05	2.21E-04	Q86V15(1604-1758);Q86WR7(262-379);Q9GZT9(75-142);Q9ULI4(145-304);O60641(295-839);Q9ULI4(1254-1563);Q9Y3S1(86-161);O00499(425-513);Q9UBE8(56-123);Q2QGD7(84-187);Q9P219(1902-1959)
P53611	S	5.56E-07	5.81E-04	O60331(440-668);Q6PGQ7(123-558);Q04721(2388-2461);Q9Y520(1444-2704);Q14161(351-614);Q04721(2077-2242);Q15788(369-745);P49023(72-344);Q9UKA4(238-1788);P10398(212-283);Q9Y2X7(349-453);Q9UPN9(634-872)
P53611	P	1.20E-03	5.09E-03	Q9Y520(1059-1082);Q9Y520(1874-1956);Q9UPN9(97-118);Q9Y520(407-433);Q96I34(471-495);Q9Y520(697-725);Q9Y2X7(474-495);Q96I34(375-410);Q9Y520(97-118);Q8N414(66-85);Q15788(1145-1186);P85037(35-62);P49023(46-53);Q9UM47(2176-2261)
P20336	P	7.64E-06	1.89E-04	Q9UPA5(3812-3888);Q9NVR5(204-253);Q9UPA5(15-73);Q9UPA5(1919-1977);Q9UPA5(1478-1543);Q9Y2J0(278-375);Q9UPA5(1599-1619);Q9UPA5(528-656);Q9Y2J0(162-232);Q9UHK0(44-109);Q9UPA5(245-325);Q9UPA5(3036-3107);Q86UR5(7-23);Q8N398(1013-1028)
P20336	S	2.37E-14	4.18E-13	Q9UNE2(191-312);Q8TDW5(147-400);Q9Y2J0(236-408);Q9UPA5(3172-3924);Q9UPA5(74-1604);Q86UR5(1112-1502);Q9UQ26(400-642);O14936(570-609);Q9UHK0(337-431);Q8N398(580-722);Q9UQ26(995-1221);Q8N398(1098-1156);Q9UPA5(2533-2673);O43493(22-383);Q9NVR5(362-519);Q86UR5(181-265)
Q9NS91	K	1.87E-05	2.48E-05	Q9BXW9(3-35);Q8IX21(432-530);Q99459(165-294);Q8IX21(159-373);Q149N8(512-590);Q6NZI2(108-300)
Q8IWV8	E	1.70E-05	1.87E-03	Q04323(41-178);P48681(506-1431);Q96CS3(275-361);P19021(944-960);O94888(283-368);P16383(85-242);P01106(241-278)
Q13387	S	3.48E-08	4.80E-08	Q9UPT6(860-970);Q9BY84(327-658);Q13387(216-592);Q13009(19-424);Q9UQF2(77-476);Q12852(607-847);P45983(385-421);Q13009(959-1040);Q9UPT6(236-392);P53779(400-458);Q02779(469-637);P45984(367-418)
O75052	P	1.99E-06	5.21E-03	P17600(28-68);Q96JC9(127-168);Q96HR8(417-481);P98164(4613-4633);O96008(10-39);P17600(437-680);O14994(397-450);Q15287(241-268);Q92777(29-76);Q96HR8(27-90);Q92777(422-535)
Q16584	P	4.86E-03	5.13E-03	Q16584(663-820);Q16584(599-628);Q12851(410-442);Q92918(387-474);Q9UPT6(902-960);Q13387(375-434);P27986(84-99);P35240(479-496)
Q03181	E	1.81E-15	2.81E-09	Q03181(2-28);Q9UJA5(276-359);Q9Y618(492-930);Q09472(961-1053);Q13547(386-478);O15379(388-427);Q00987(111-429);O75376(167-897);Q92769(387-484);P56524(510-587);O60341(102-175);Q09472(1514-1539);O75376(1713-1728);P07900(223-311);Q96T58(600-2420)
Q03181	P	3.09E-07	1.43E-06	Q09472(802-943);Q9Y618(1960-2018);O75376(607-622);Q96T58(2422-2520);O15198(184-230);Q9Y618(1384-1389);O60341(152-160);Q09472(1848-1923);Q09472(2310-2349);O75376(216-227);Q9Y618(767-1107);P28702(83-198);Q9Y618(207-218);Q15788(1145-1186);Q96T58(3220-3488)
P62820	S	2.40E-16	1.04E-04	Q8N122(696-954);P15822(72-2353);Q9NYZ3(166-624);Q9UHB6(2-728);Q8TBA6(19-226);Q8N3F8(258-655);Q8N2Y8(209-893);Q15276(356-506);Q08379(12-173)
O60763	P	6.94E-03	2.08E-02	Q92538(1751-1854);Q08379(449-458);Q6PKC3(949-967);Q9C009(221-254);O15027(1135-1153);O15027(2146-2178);O15027(106-276);Q13190(40-52);O15027(1936-2009)
P15172	P	4.53E-05	1.83E-04	P51532(4-344);O75376(607-622);Q09472(802-943);Q92793(683-707);Q92793(2346-2385);Q09472(1848-1923);Q09472(2310-2349);Q86U42(64-93);Q6STE5(28-92);O75376(216-227);P24468(27-52);Q92793(813-960);Q92793(1883-1953);P06400(2-43);P49918(106-220);Q02078(431-446)
P15172	E	1.44E-11	2.18E-10	Q92793(996-1064);Q09472(961-1053);P15923(495-571);Q7Z6Z7(3769-3874);P51532(440-717);O75376(167-897);P07900(223-311);Q86U42(51-146);Q7Z6Z7(2682-2733);Q13573(295-390);O75376(1713-1728);Q7Z6Z7(2271-2470);Q92793(1550-1582);Q09472(1514-1539);Q7Z6Z7(723-761);P51532(1286-1647);Q13547(386-478);Q7Z6Z7(1288-1435);P55036(225-377)
P15172	A	1.05E-04	2.43E-04	Q86U42(2-14);Q9C0J9(187-443);P11831(60-134);P49918(105-307);O75376(592-604)
P15172	G	1.42E-03	3.15E-03	Q9C0J9(286-296);P08047(20-53);O00458(13-33);Q86U42(2-49);P11831(6-54);P24468(44-68);P15884(413-440)
P15172	Q	6.57E-09	3.63E-08	P08047(351-441);Q02078(420-450);P35398(147-180);O75376(1986-2041);Q92793(1847-2379);P05412(200-329);Q09472(1810-2375);Q92793(493-519);Q09472(476-501);O75376(16-90)
O95235	S	2.70E-13	1.44E-12	Q9H0E3(28-88);P38398(102-1651);Q14980(1721-2114);Q15154(426-1501);Q9UNH5(340-590);Q9BWT7(461-574);O95271(36-163)
O95235	P	8.50E-04	1.38E-02	Q7L5A3(225-262);Q9H3S7(716-1108);Q6P5Z2(463-554);Q9H3S7(1509-1573);O60232(113-145);Q9H0E3(118-169);O95271(20-83);Q9H0E3(709-763)
Q96FW1	K	9.29E-05	9.22E-03	Q14978(59-679);Q9GZR7(70-178);Q9H0A0(989-1025);Q9UG63(7-25);P06748(183-267);Q9BUQ8(8-361);Q8TA86(146-216);Q15046(10-47);Q8NE71(26-264);Q99848(142-304);Q8NE71(537-607);Q05682(276-665);Q8WWK9(23-93);Q9UNX3(11-145);Q8TDD1(731-880);Q9GZR7(769-853);Q8N6M0(11-118);P40818(474-584)
P62834	S	1.20E-08	7.05E-05	P49815(923-1491);Q59EK9(346-446);Q9UHB6(2-728);Q9Y4G8(42-86);P55196(1114-1339);P47736(405-631);Q9Y4G8(1089-1387);P04049(198-359);Q12967(634-788);P15056(302-449);Q8TEU7(1054-1486)
Q9UKE5	S	2.02E-13	1.77E-10	Q01484(1808-3514);Q9NRI5(72-325);Q96KQ4(328-665);Q9NYJ8(63-450);Q9Y618(1769-1902);Q01082(2102-2341);P46934(670-836);Q8WXI2(685-809);Q9NQB0(29-82);Q9Y618(2188-2457);Q9NQB0(491-617);O43318(305-495);Q5VU43(1588-1842)
Q9UKE5	K	3.76E-04	2.28E-02	Q8WXI2(456-593);Q9NQB0(320-434);Q99996(5-46);Q01082(2344-2364);P07197(583-776);Q01484(1652-2114);Q9Y618(657-685)
O75925	A	4.97E-05	7.65E-05	O75400(238-303);P06401(153-514);Q02447(43-105);O43255(27-68);Q04206(374-439);O75376(592-604);O75626(491-546)
P21333	Q	3.94E-08	9.48E-08	P02545(178-473);Q8NFZ5(69-346);Q07157(1010-1205);P10275(58-121);Q9Y6K9(43-365);Q92614(1386-1490);Q9NSY1(425-570);Q9Y2D5(195-345);Q6NYC8(86-105);P41180(926-965);P42566(346-508);Q15149(1236-2756)
P11233	S	6.50E-05	8.57E-03	P49815(923-1491);Q9UHB6(2-728);Q8WXI2(685-809);Q8NFZ0(72-186);Q96D71(103-694);Q5JS13(289-430)
Q13136	K	7.28E-04	2.46E-03	Q8IUD2(569-838);P13805(87-191);Q99459(165-294);P20810(22-104);Q9UNL4(112-163)
Q13136	E	6.56E-19	3.55E-17	O75145(161-496);Q13136(193-499);P13805(2-152);P35240(317-471);Q13227(25-107);O75334(114-531);O15083(189-953);Q8IUD2(193-1008);Q8ND30(86-356);P18887(408-533);Q99459(496-553);P20810(12-708)
Q13136	S	4.52E-12	7.38E-08	Q8TBB1(125-256);Q86W92(358-639);O75334(610-833);P38398(102-1651);Q9Y2X7(349-453);P20810(635-704);Q13136(581-855);Q8IUD2(3-122);P18887(73-268);Q15596(1308-1426);Q15596(399-727);O75145(621-801)
P52799	P	8.97E-04	1.38E-03	O00459(86-126);Q9UQ16(753-857);Q53EQ6(192-226);P49796(699-819);Q6P5Z2(463-554);A8MVW0(711-722);Q7Z736(552-582);O60346(260-469);A8MVW0(562-592);O00459(258-311);A8MVW0(474-480);Q96JH8(847-925);Q53EQ6(3-44)
Q06609	K	4.67E-12	1.45E-08	Q96B01(225-253);P46100(768-1197);Q9BXW9(3-35);Q5FBB7(267-328);P54132(1328-1372);Q9UGU5(28-502);P07900(223-294);Q9BZ95(187-218);Q9BZ95(324-423);Q9BZ95(573-635);Q7Z4S6(712-981);P46100(1355-1518);Q9UBU8(110-178);Q7Z4S6(542-589);P35749(1776-1905);Q96B01(33-70);Q9NTI5(1196-1402);Q99728(124-238)
P54136	K	6.83E-05	8.88E-04	Q4G0J3(202-443);Q15046(10-47);O00567(437-593);Q15287(7-66);P07814(765-1023);Q12904(110-140)
Q9BXW9	E	1.33E-07	3.24E-04	Q8IY92(794-1007);Q9NS91(299-495);P25205(640-743);Q92878(190-1106);Q9HB96(179-241);P54274(17-71);Q14676(818-968);Q14676(370-528);P54132(213-307);P49736(50-176);Q8N137(244-394);P49959(456-535);P01106(241-278);Q99459(496-553);Q14676(1819-1872);O60934(440-648)
Q13315	E	3.79E-18	9.19E-16	Q9BZ95(178-247);Q8N4C8(303-464);Q00987(111-429);P54274(17-71);Q7Z6Z7(3769-3874);Q13367(639-785);O60934(440-648);Q7Z6Z7(2682-2733);P49736(50-176);Q13573(295-390);Q01831(10-187);Q8WXE1(109-201);Q14839(1224-1695);O75150(578-941);Q9NY61(82-206);P37275(28-160);P40337(6-55);Q7Z6Z7(2271-2470);Q14676(370-528);Q14676(818-968);Q14191(329-536);Q12888(643-883);Q70CQ2(3328-3467);Q5VTR2(131-915);Q7Z6Z7(723-761…
Q13315	P	1.02E-02	1.42E-02	Q14839(1533-1559);Q8N9N5(345-366);Q8WXE1(15-48);Q8N4C8(536-669);Q8N4C8(716-735);Q9BQ15(158-198);P04637(58-92);P24928(1559-1952);Q15648(736-761);Q9BZ95(128-151);Q14978(285-309);Q99638(329-358);Q96S59(5-121);P46531(2410-2417);P00519(897-903);Q14676(1039-1141);P46379(946-992);P46379(195-273);P46379(394-681);O15524(19-50)
P18754	S	1.85E-20	3.92E-17	Q9H6Z4(20-381);O14715(764-1034);Q9H334(236-299);Q8NEY1(3-1275);P49792(2185-2298);P55317(11-454);Q9BXS6(240-335);Q99666(1209-1321);Q9UKV0(153-394);Q99666(764-1034);A6NKT7(1210-1323);Q06330(455-500);A6NKT7(765-1035);P57078(369-469);Q99853(285-321);O14715(1209-1321);P49792(2437-2903);P49790(89-1464)
O75787	S	2.48E-05	5.63E-05	Q7L804(145-450);Q86SQ0(812-1031);O95625(389-464);Q86SQ0(14-593);Q9ULH0(1292-1769);Q14677(163-533);Q9Y2K6(258-413);Q05516(126-292);Q9BUH8(259-586);Q9HDC5(157-639);P49757(179-461);Q07065(3-101);Q5M775(27-403);O00308(153-301)
P27348	R	3.03E-04	5.32E-04	Q8IX12(313-357);P21127(89-219);P84103(84-164);P55196(1408-1447);Q13247(174-343);Q9Y383(222-388);Q9UDY2(149-302);O75494(115-252);P55196(1595-1674);Q5T200(1179-1377);Q5VWQ8(8-52);Q07955(204-247);Q5T200(278-842)
Q9BQY4	G	1.95E-05	4.10E-04	Q92900(49-72);Q01844(276-338);P54259(222-250);P54253(48-64);Q9BQY4(53-103);Q96PV6(368-396);Q01844(472-640);Q9Y4Z0(87-126)
Q9BQY4	P	7.23E-08	8.00E-06	Q8WWR8(284-375);O14641(645-712);Q15038(8-40);Q96PV6(128-173);Q8TES7(371-397);Q9BRK4(8-53);O75909(266-569);Q9BRK4(312-319);P54259(155-751);P78337(19-42);O14641(538-567);O14641(95-122);Q01844(546-559);Q92530(224-264);Q96JH8(847-925);Q9Y2Y4(357-372)
P42166	Q	1.19E-08	2.21E-08	Q9BQS8(233-1169);Q9P2E9(198-1406);P02545(178-473);Q93009(1-26)
P21980	P	1.26E-02	3.97E-02	P20908(470-516);Q15427(215-423);P20908(648-1577);Q04206(317-428);P22681(481-608);P05997(131-1226);P06400(2-43)
P21980	E	1.68E-03	2.51E-03	P49756(162-610);Q12802(2596-2683);P05067(380-455);P20908(250-415);P55036(225-377);Q5VT25(442-952);P40337(6-55);P05067(191-296)
P21980	S	1.87E-10	9.01E-09	O43295(808-1098);Q12802(303-1945);P22681(601-870);P27540(565-743);Q12802(2703-2810);Q13501(221-381);Q5VT25(1602-1729)
P35869	E	4.29E-04	1.32E-03	Q9Y618(492-930);Q09472(961-1053);P35269(158-356);P51532(440-717);Q15545(158-349);Q09472(1514-1539);P07900(223-311);P51532(1286-1647)
P35869	S	1.23E-21	7.92E-19	O00327(511-601);Q9Y618(1769-1902);P10275(154-361);P38398(102-1651);P08047(22-541);Q9Y618(2188-2457);Q8NI08(314-628);P27540(565-743);P48552(28-1142);P35269(217-451);O60563(260-707);Q15788(369-745);Q15596(1308-1426);Q13620(3-196);Q15596(399-727);Q09472(12-156);Q09472(783-1047)
P35869	Q	7.33E-09	9.75E-07	P27540(728-777);Q15596(1107-1268);P08047(351-441);P10275(58-121);Q09472(1810-2375);Q9Y618(168-517);P20226(53-125);Q15788(1038-1139);Q09472(476-501)
Q16254	T	8.21E-08	8.88E-06	P51610(404-1491)
Q15291	K	2.34E-15	3.87E-15	Q9P2D1(591-867);Q8NFC6(304-1088);Q9P0U4(321-367);O15047(828-857);Q9HCK8(443-584);Q99459(165-294);Q14686(903-926);Q8NEZ4(3844-3876);Q03164(200-408);Q03164(843-895);Q15291(435-505);Q03164(1176-1373);Q8NEZ4(3599-3620)
Q15291	A	1.25E-08	1.24E-07	Q9H7Z6(2-47);Q9C009(220-387);P51610(1119-1283);Q9UBL3(2-65);Q03164(59-121);P51610(1522-1785);P51610(404-624);Q9C009(22-111)
Q06587	K	7.45E-07	1.01E-06	Q969R5(614-647);Q8NEZ4(3844-3876);Q13185(78-115);Q13547(431-480);Q5H9F3(1117-1382);Q8NHM5(727-986);Q8N488(77-114);Q8NEZ4(3599-3620);Q14781(59-191);Q8IY57(73-107)
Q06587	P	1.63E-14	1.16E-09	Q9BYE7(24-66);Q8NEZ4(1530-1544);Q8NEZ4(12-40);Q9HCM7(462-517);P78364(448-526);Q8WXX7(298-471);Q8NEZ4(3897-3910);Q9HCM7(263-306);P04637(58-92);P35227(264-303);Q8WXX7(545-599);P06400(2-43);Q8NEZ4(2412-2468);Q9HAH7(411-455);Q8IXK0(354-516);Q01094(45-87);Q5H9F3(198-412);Q8NEZ4(3277-3381);P46531(2410-2417);O95503(237-353);Q06587(246-258);Q8NHM5(1014-1056);Q8NEZ4(2934-2961);Q8NEZ4(1834-2281);Q9HCM7(383…
Q06587	Q	2.37E-12	1.66E-11	P46531(2360-2409);Q93009(1-26);Q8IXK0(329-377);P78364(373-480);Q8NEZ4(1683-1792);Q8WXX7(300-389);P78364(22-100);Q8NEZ4(3012-3509);Q8NEZ4(2368-2430)
O15151	P	2.17E-02	4.86E-02	Q09472(802-943);P10415(39-91);Q01094(45-87);Q09472(1848-1923);Q09472(2310-2349);Q9ULV8(430-473);P04637(58-92);Q9NRM7(414-479);P35240(479-496);P06400(2-43)
Q16576	A	5.33E-11	7.70E-10	O60264(2-56);P28370(5-50);Q86YP4(312-351);P85037(2-107);Q9H0W5(214-471);P17542(21-135);Q12873(204-248);P85037(466-725);P51610(1119-1283);Q8TDI0(202-229);Q96N64(2-106);P51610(1522-1785);P51610(404-624);Q8IV32(88-372);Q14839(220-247)
Q16576	G	2.11E-04	3.08E-04	Q9UBB5(6-121);Q01167(9-34);Q9UGU0(42-68);Q8WUU5(35-81);Q8WUU4(321-354);Q15672(31-99);Q9C0K0(568-584);P17542(263-275);P17542(55-69);Q12830(91-109);Q9UGU0(659-691);Q9C0K0(627-661);Q6ZN18(60-205)
Q09028	T	3.04E-10	2.43E-08	Q12830(1709-1804);Q96KM6(224-309);Q13112(394-531);Q12830(2052-2545);P51610(404-1491)
Q13573	N	2.67E-03	5.12E-03	Q16637(150-182);Q9P2D1(305-343);Q00839(766-804);Q9Y2W1(844-868);Q99496(132-211);Q86XP3(788-893)
Q13573	H	4.08E-03	7.35E-03	O43143(81-108);O75400(798-823);Q9HCK8(2493-2508);Q8IWX8(520-636);O60563(503-530);Q92997(630-653);Q9P2D1(519-556);Q15233(12-29);P23246(229-257);Q86XP3(817-864);Q15427(285-323)
Q13224	S	8.68E-08	1.02E-07	Q05209(397-723);Q96RT1(534-1182);A7KAX9(649-1450);Q12913(36-148);Q14005(2-1089);Q13555(311-424);Q13554(310-513);P23470(461-728);Q8NI35(1337-1410);P08575(58-215)
Q13107	E	2.64E-05	6.42E-03	Q7Z6Z7(2271-2470);P40818(459-571);Q7Z6Z7(1288-1435);O43395(68-124);Q7Z6Z7(2682-2733);O60573(9-45);Q13107(657-696);Q15020(553-661);P40818(100-180);Q7Z6Z7(3769-3874);Q9Y4E8(648-692);Q8WWY3(12-40);Q92769(387-484);Q53GS9(4-104);Q9NQB0(22-91);Q7Z6Z7(723-761);Q15020(6-104)
Q13107	S	2.39E-08	2.99E-05	Q9H6E5(233-309);O43318(305-495);Q9NPI6(133-564);Q7Z6Z7(1993-3618);Q9NQB0(29-82);Q7L2J0(330-390);Q13625(395-783);Q99708(207-557);Q96F86(108-178);Q8NFA0(1346-1437);Q08999(940-996);P15884(23-384);Q9NQB0(491-617);Q15287(4-157);Q13485(144-274)
Q96FV9	S	5.51E-19	1.42E-16	Q9NYF8(4-772);P46934(670-836);Q9H7N4(156-1206);P55265(549-707);O43149(1389-1523);P51114(379-593);Q8NDT2(551-694);Q9Y2W1(2-859);Q5T200(983-1295);O75152(687-768);Q9P2N5(167-268);Q53F19(387-620);Q8IXZ2(131-924);Q8NDT2(4-149);Q5T200(204-601);O60293(2-219);Q6PJT7(75-158);Q9NYZ3(166-624);Q8NI27(1195-1265);Q8N9M1(115-412);Q96N64(338-644)
Q96FV9	K	2.07E-18	5.61E-16	Q13435(319-563);Q9Y2W1(346-778);Q96N64(292-509);Q9P2N5(85-209);Q5T200(885-1029);Q9NYF8(676-773);O60293(739-996);Q9HB58(275-454);O60293(191-514);Q9P2N5(795-925);O75152(215-576);Q5T200(169-287);Q8NI27(1217-1593);Q9H7N4(878-928)
Q96FV9	P	8.91E-09	3.44E-05	Q9Y2W1(265-276);Q9H7N4(974-990);Q9H7N4(184-267);Q9H7N4(797-812);Q96EV2(306-659);Q96EV2(1003-1049);Q8NDT2(239-249);Q13435(80-132);Q13435(202-253);Q9H7N4(315-337);Q9HB58(136-184);O43896(1000-1085);Q5T200(261-271);P06400(2-43);Q13435(6-21);Q9H7N4(1284-1311);Q96N64(25-146);Q9P2N5(311-384);Q96N64(240-291);O60293(542-616);Q9H7N4(419-441);Q8NDT2(110-136)
Q96FV9	Q	3.80E-05	2.80E-04	Q9Y3Y2(38-78);Q9H7E2(287-345);Q13435(142-195);Q96EV2(589-925);Q13435(842-892);O60293(364-487)
Q96FV9	G	1.26E-04	7.16E-04	Q8NDT2(59-107);Q86V81(198-231);Q06787(529-553);Q9P2N5(338-358);Q9Y3Y2(154-205);O60293(63-71);P51114(443-461);Q86V81(21-70);O60293(153-183)
Q96FV9	R	5.39E-10	4.65E-09	Q9Y2W1(2-188);Q9H7N4(483-654);Q9H7N4(740-800);Q9P2N5(125-201);Q5T200(278-842);Q13123(334-381);Q5T200(1179-1377);Q9NYF8(3-168)
Q9UBU8	T	2.12E-06	2.22E-05	Q7Z589(110-787);Q96L91(2604-2747)
Q8IZL8	S	2.08E-05	6.25E-04	Q6K0P9(104-208);O14964(584-724);Q92793(18-1079);P04150(42-415);P10275(154-361);O14964(220-316);Q16666(95-187);Q9H6U6(752-900);Q6K0P9(383-486);Q09472(12-156);Q09472(783-1047)
Q8IZL8	P	1.43E-04	1.83E-04	Q09472(802-943);Q92793(683-707);Q92793(2346-2385);Q09472(1848-1923);Q09472(2310-2349);Q5SY16(78-121);Q92793(813-960);O14964(346-394);Q92793(1883-1953);P06400(2-43);Q9H4L4(13-68);O60341(152-160)
Q8IZL8	Q	1.69E-05	1.55E-02	Q09472(476-501);P10275(58-121);Q09472(1810-2375);Q92793(493-519);Q92793(1847-2379);O14964(728-772)
P11831	P	5.47E-11	1.39E-08	Q92793(2346-2385);Q9Y618(207-218);P29590(3-46);Q9Y618(1384-1389);Q14686(961-1021);Q14686(1166-1234);Q9ULH7(201-262);Q969V6(180-190);Q92793(813-960);Q9ULH7(831-851);P85037(35-62);Q92793(1883-1953);P51532(4-344);O15550(919-941);P17676(159-170);P19419(169-203);Q15788(1145-1186);P28324(253-271);Q9Y618(1960-2018);Q92793(683-707);Q969V6(768-811);Q04206(317-428);P49137(10-44);Q9Y618(767-1107)
P11831	A	2.52E-07	1.70E-05	P85037(2-107);Q9Y618(791-923);P17676(33-263);P85037(466-725);Q04206(374-439);P11831(60-134);P43694(4-182)
P11831	S	1.89E-28	5.75E-20	P18850(94-146);P11831(207-508);P48443(16-111);Q9ULH7(175-1076);Q9Y618(2188-2457);P15172(194-314);Q92793(18-1079);Q14686(1106-2063);Q04864(381-611);P43694(326-429);P56524(288-374);Q8IZQ8(130-913);O15550(520-912);Q9Y618(1769-1902);P08047(22-541);Q969V6(294-335);P35269(217-451);P17676(218-237);Q15788(369-745);O15550(1024-1072);Q08945(640-709);P28324(106-373);Q8NEF9(134-367);P29590(458-592);Q969V6(11…
P11831	K	4.42E-05	1.09E-03	P35269(233-251);P56524(131-184);Q14686(903-926);Q08945(512-692);Q969V6(209-237);Q8IZQ8(239-277);P51532(437-588);P17676(260-323);Q92793(1554-1630);P51532(1405-1464);Q9Y618(657-685)
P11831	Q	6.92E-18	5.34E-16	P08047(351-441);Q9ULH7(266-341);P56524(457-613);Q14686(227-1073);P56524(67-177);Q8IZQ8(291-330);Q969V6(515-589);Q969V6(209-286);Q9Y618(168-517);Q9ULH7(558-606);Q15788(1038-1139);Q92793(493-519);Q92793(1847-2379)
Q15648	P	3.90E-07	6.27E-06	O60244(24-33);Q9UHV7(531-574);Q71F56(544-580);Q9UGP5(168-192);O60885(458-483);Q9UHV7(987-1021);Q9Y4A5(485-526);Q96RN5(268-320);O60885(750-1190);Q92830(4-54);P04637(58-92);Q71SY5(587-735);Q9NWA0(17-54);P24928(1559-1952);Q15648(736-761);O95402(260-325);Q96RN5(431-521);A0JLT2(14-53);P55055(12-47);Q71SY5(236-381);P36956(61-198);Q9H204(13-39);O60885(205-344);Q9BWU1(382-398);Q93074(1741-1777)
Q15642	P	6.07E-15	4.36E-14	Q92793(2346-2385);P50570(747-866);Q17R89(540-744);O00401(277-392);Q68EM7(521-816);Q92558(275-492);Q6SPF0(101-235);Q9Y2W2(393-538);P42768(312-421);Q92793(813-960);Q92793(1883-1953);Q6SPF0(423-459);Q9Y2W2(140-209);P48023(22-70);Q15642(329-352);Q92793(683-707);P46379(946-992);P42858(39-88);P46379(195-273);P42768(160-192);Q9Y4D1(528-593);P46379(394-681)
Q15642	S	1.29E-04	1.86E-03	Q17R89(529-773);Q92793(18-1079);Q68EM7(544-863);P42684(525-844);Q15642(477-524);P42858(1171-1229);P19793(12-106);P42858(405-643)
Q15642	K	9.10E-05	3.85E-04	Q99996(5-46);Q92793(1554-1630);Q92558(162-206);P54274(258-431);O00401(186-200);Q9Y2W2(3-120);Q9Y4D1(446-507)
Q15642	Q	7.45E-05	2.47E-04	Q99996(3250-3446);P42858(18-66);Q92793(493-519);Q92793(1847-2379);Q15642(33-223)
Q15466	P	1.50E-02	1.57E-02	Q9UPZ9(313-329);P51531(262-317);Q96ST3(218-285);O15162(13-97);P04637(58-92);P24928(1559-1952);P55055(12-47);P51531(4-176)
Q15466	K	8.14E-03	1.25E-02	P51531(1533-1564);Q13562(79-113);Q13547(431-480);P51531(411-565);P51531(1342-1386)
Q05086	P	1.59E-02	4.45E-02	O15198(184-230);Q13625(499-601);Q99583(352-427);Q13625(824-902);Q14160(1433-1451);P29590(3-46);Q96JN8(206-227);P04637(58-92);P49715(180-239);Q9Y2J0(162-232);Q99583(54-194);Q01094(45-87);Q9Y2J0(278-375);Q969T9(156-255);P49715(11-51);Q9UHD9(491-555);P54725(88-134);Q14160(1296-1349);Q04323(187-206);O43242(17-32);Q14160(1540-1584);P50552(118-216);P06401(415-434)
P49407	S	1.71E-13	4.41E-13	O75688(424-478);O00203(661-864);Q9NYF8(4-772);Q96J02(145-304);O14646(2-254);Q7Z4V5(85-308);P98175(382-563);P46934(670-836);O14646(1505-1710);Q13574(5-30);Q9UQ35(142-2751);Q9ULI4(1041-1704);Q13585(372-599);Q6WCQ1(178-381);Q8WZ42(33424-34245);P53779(400-458);O14640(84-246);Q9Y2W1(2-859);P23588(418-597);A7KAX9(649-1450);O14641(125-262);Q9BYV9(244-603);Q00987(111-408);Q9UHB6(2-728);Q13428(54-1487);Q9…
P49407	E	8.32E-31	2.88E-30	P35579(839-1913);Q9Y496(352-572);Q9NYF8(899-920);Q09472(961-1053);O14617(628-921);P06748(120-132);Q13464(436-1089);P19338(138-302);O95602(1389-1522);Q6WCQ1(496-864);Q00987(111-429);P19338(22-45);Q9UHB6(619-759);Q9BYV9(150-223);P07900(223-311);Q9UQ35(32-134);Q9NYF8(356-785);Q8WZ42(4245-4280);Q13428(753-773);P51693(238-268);Q96GQ7(44-217);P38646(554-679);Q8WZ42(9900-11936);Q13233(1159-1187);P49796(…
P49407	K	1.30E-14	4.21E-13	P19338(50-142);O14646(1295-1385);Q9NYF8(676-773);Q92541(213-307);Q9Y496(403-548);Q96GQ7(109-200);O14646(185-212);Q13435(319-563);P06748(183-267);Q09472(1518-1593);P07900(223-294);Q00839(658-699);O60832(385-508);Q8WZ42(9901-9994);Q86UP2(40-217);Q96GQ7(569-796);Q8WZ42(11770-12019);Q9UQ35(154-262);P23527(6-37);O15446(211-508);Q92522(19-213);Q7Z4V5(271-477);Q92541(108-132);Q99835(666-681);P12272(106-…
P49407	G	1.73E-03	3.91E-03	P67809(28-50);Q9ULI4(53-68);P19338(649-698);Q86V81(198-231);P11142(613-639);P25490(54-69);Q86V81(21-70);Q96S59(44-61);P09651(195-369);Q07065(65-77);Q13283(430-461);Q9UPU5(51-94);P62314(96-116);Q00839(202-240);P25490(154-202);Q00839(703-750);P15880(5-53)
P49407	A	8.43E-03	2.17E-02	Q13233(2-161);Q86XP1(2-43);Q96S59(24-131);P46821(790-825);P16403(2-209);Q9ULI4(145-304);Q92522(129-201);Q9ULI4(1254-1563);Q13428(283-994);Q9UQ35(2177-2378);P19338(56-184);Q07065(84-121)
Q15596	G	1.09E-04	2.48E-04	P55055(186-216);Q07687(74-81);Q07687(250-266);P43699(233-243);Q92841(82-104);Q92841(556-563);P10276(424-436);Q13136(14-26);P10275(416-477)
Q15596	K	3.65E-04	7.73E-03	Q92793(1554-1630);Q6UB99(324-1657);Q09472(1518-1593);Q6UB99(23-93)
Q05516	E	1.07E-04	2.71E-04	Q9UQL6(514-621);Q9Y618(492-930);Q09472(961-1053);Q13547(386-478);P56524(510-587);O15379(388-427);Q06455(443-514);Q9Y6I3(135-256);Q92769(387-484);Q08379(697-715);O75376(1713-1728);Q09472(1514-1539);O75376(167-897)
Q05516	S	4.75E-15	7.91E-15	O75376(1039-1533);Q06455(61-113);Q8WUI4(179-216);P41182(250-532);Q9Y618(2188-2457);Q9NYJ8(63-450);Q05516(126-292);Q08379(12-173);P56524(288-374);Q9Y618(1769-1902);P04150(42-415);P08047(22-541);P35226(237-326);O75376(1694-2412);Q86UE4(111-568);P35670(326-455);Q09472(12-156);Q9UBN7(883-1095);Q9UQL6(301-422);Q09472(783-1047);P29590(458-592);P23769(99-303);P19793(12-106)
Q05516	Q	5.51E-12	2.45E-11	P08047(351-441);Q08379(185-887);P56524(457-613);Q09472(1810-2375);Q9UQL6(72-163);Q9UQL6(494-530);Q9Y2Y4(125-203);Q9Y618(168-517);O75376(1986-2041);P56524(67-177);Q09472(476-501);O75376(16-90)
Q05516	K	5.64E-03	1.17E-02	Q86UE4(423-581);P56524(131-184);Q09472(1518-1593);P49715(273-334);Q86UE4(79-209);Q13547(431-480);Q92769(439-484);Q9Y618(657-685);O75376(482-553)
Q00610	P	1.88E-17	6.01E-14	Q09472(802-943);P18206(837-878);Q12815(501-637);P53992(8-329);Q9H3S7(716-1108);Q8TEH3(649-721);Q16643(364-417);Q2M2I8(575-609);P98082(558-629);Q8TEH3(799-864);O15027(1135-1153);O95782(646-738);Q9H4A3(96-180);Q2M2I8(320-446);O94973(642-676);Q86UY5(355-394);Q9UJY5(481-492);Q96QS3(121-139);Q96D71(541-555);Q13470(511-573);O15027(106-276);P19532(218-247);Q12815(306-338);Q02779(626-660);Q9NZ52(460-477)…
P41240	P	5.54E-09	1.58E-05	P29353(374-417);Q92793(2346-2385);P98082(558-629);Q14118(809-895);Q13283(260-297);Q05209(327-375);Q92793(813-960);Q92793(1883-1953);P49023(46-53);Q05397(863-882);Q96MU7(601-643);Q7L591(315-373);Q63HR2(932-1097);Q92793(683-707);Q63HR2(489-533);Q07666(59-89);P22681(481-608);P61978(265-315);Q14118(304-366);Q07666(295-363)
P17542	K	1.67E-06	7.09E-05	Q12873(256-358);Q14839(50-133);Q12873(48-135);Q9UKL0(237-315);P11387(23-337);Q09472(1518-1593);Q13547(431-480);Q14839(258-358);Q92769(439-484);P09874(190-254)
P17542	S	7.16E-14	5.04E-13	Q12873(1522-1566);Q14839(302-342);P15923(31-529);O95696(801-925);P08047(22-541);Q99081(24-565);Q86U70(294-411);Q9UKL0(12-99);P15884(23-384);Q92831(371-434);Q09472(12-156);Q9UPN9(634-872);P23771(104-437);Q01196(184-443);O75081(3-163);Q09472(783-1047)
P17542	E	2.04E-06	6.94E-06	Q9UKL0(247-291);Q09472(961-1053);Q9Y5B9(926-1021);Q13547(386-478);Q12873(1234-1394);Q14839(1224-1695);P15923(495-571);Q14839(15-171);Q9Y5B9(433-509);Q12873(1572-1704);Q92769(387-484);Q99081(517-599);O60341(102-175);Q09472(1514-1539);P11387(7-213)
P17542	P	6.77E-07	2.04E-06	Q09472(802-943);Q9UPN9(97-118);P81877(100-258);Q14839(1533-1559);Q9BWW4(98-284);O60341(152-160);Q09472(1848-1923);Q09472(2310-2349);Q96ST3(218-285);Q9Y4A5(485-526);P06400(2-43);O43439(23-87);Q12873(233-254);P12980(24-61);O75081(329-340);O75081(606-652);O75081(42-99)
Q86U70	S	2.09E-08	8.49E-06	Q9NVW2(78-525);P55317(11-454);P15923(31-529);P08047(22-541);Q969G2(229-380);Q9BWG4(244-384);Q12948(227-545);Q9UPN9(634-872);O75081(3-163)
O95782	E	5.02E-15	2.61E-14	P35579(839-1913);O14976(798-848);Q9UHB6(619-759);P49418(490-595);Q9NQX4(895-1337);Q5U5Q3(86-140);P09497(98-194);Q16643(151-299);P35659(9-49);Q16643(545-611);Q9NQW6(527-600);Q14677(118-255);Q92614(1248-1981);Q86UZ6(536-571);Q9UM54(892-1031);P35659(227-254);P42566(346-469);Q9Y6I3(135-256);Q15311(444-652);Q96QS3(224-255);P42566(851-883)
Q9UHD9	G	1.17E-04	1.53E-02	P09651(195-369);Q00839(703-750);Q13148(273-413);Q00839(202-240)
P54725	K	6.85E-03	2.33E-02	P51665(277-324);Q09472(1518-1593);Q99460(821-872);Q92793(1554-1630);Q01831(325-433);P62191(15-98);Q01831(833-928)
P54725	T	3.48E-05	1.33E-04	P54727(74-167);Q7Z7B0(914-1158);Q01844(48-108);P54727(253-269)
P21580	Q	1.95E-03	2.88E-02	Q15025(199-534);Q8NFZ5(69-346);Q13546(364-433);Q9Y6K9(43-365)
P61956	P	1.04E-24	1.38E-23	Q6P4R8(716-739);O75182(720-767);Q5SY16(78-121);Q14151(937-947);O15446(129-147);Q9P2K3(385-470);Q13435(202-253);Q9NTJ3(18-71);Q92766(969-1064);Q13112(411-463);O60885(750-1190);Q9HCK8(355-372);Q9BXP5(760-828);Q9H1B7(596-623);P27708(1813-1901);O15265(40-65);Q12830(8-90);P04637(58-92);Q8IZL8(1116-1128);P49715(180-239);Q12873(233-254);P18887(258-288);P51610(412-456);Q14738(38-66);P17544(118-253);Q0207…
P61956	D	2.46E-19	8.29E-16	Q15029(18-51);Q15906(43-72);O60216(212-282);Q02880(1373-1420);Q3T8J9(542-576);P11388(1329-1347);Q92688(146-207);P06454(94-111);O75152(161-176);P17480(680-764);Q9GZR1(37-63);P06748(161-188);Q9H501(268-321);Q01105(237-290);O60812(252-293);P07199(509-537);P07910(258-306);Q8IX12(819-898);O94880(201-258);Q9HCK8(2537-2581);P07237(471-507);Q8WUB8(296-339);P35251(1092-1117);P46100(1259-1266);Q9NZT2(2-47)…
P61956	T	3.43E-17	7.16E-12	Q6VMQ6(1019-1122);Q2KHR3(1247-1288);Q12830(1709-1804);Q13112(394-531);Q16665(585-668);O75400(252-392);O14776(258-354);Q8IWI9(1593-1714);P51610(404-1491);Q6P4R8(840-1051);Q14676(1109-1706);Q9ULU4(746-795);Q9H334(386-432);Q7Z589(110-787);Q7Z3K3(39-326);P12270(2213-2259);P52948(72-414);O60716(111-153);Q12830(2052-2545);Q6ZNA4(386-469);Q8ND82(534-578);Q9H0E3(241-442);P12270(1646-1721)
P63010	E	8.04E-15	2.34E-11	O60566(373-488);P35579(839-1913);Q15811(331-704);O60331(537-632);O14976(798-848);Q9UHB6(619-759);P49418(490-595);Q5U5Q3(86-140);P09497(98-194);Q16643(151-299);Q16626(32-120);Q16643(545-611);Q9NQW6(527-600);O43493(59-369);Q14677(118-255);Q9UM54(892-1031);P42566(346-469);Q9Y6I3(135-256);Q9BXB5(355-398);P42566(851-883)
O14640	P	1.13E-05	5.26E-04	O14641(645-712);P25054(1420-1443);Q12929(615-651);Q92997(523-554);O14640(524-556);P98082(558-629);Q15797(179-252);Q969F2(358-379);Q9Y4D1(528-593);Q92837(60-108);O14641(538-567);O14641(95-122);Q92997(651-692);Q12929(207-221)
O14640	R	2.27E-05	5.64E-04	Q9Y4D1(987-1024);Q92997(211-231);O14641(230-249);O14640(142-169);O14640(213-233);A6NK89(41-51)
O43809	K	3.82E-09	4.24E-07	Q13523(10-520);Q96SB4(256-334);O75037(542-576);Q99459(165-294);O75037(701-832);P78362(257-286);Q15287(7-66);Q9P2H0(68-135);P26641(219-253)
O43809	R	1.07E-04	2.48E-04	P08621(230-393);Q15287(127-154);Q13523(337-496);Q15287(264-305);Q8N684(418-471);Q16630(490-551)
Q86YM7	Q	4.92E-04	9.52E-03	Q9NVF7(248-353);Q9NSC5(212-337);Q13625(130-336);Q86Y82(34-192)
Q86YM7	P	1.15E-07	7.93E-07	Q99490(774-789);Q13255(970-1025);Q16643(364-417);Q13625(499-601);Q9NVF7(33-59);Q13255(1067-1072);Q9Y566(1806-1858);Q99490(90-189);P21817(4462-4532);Q99490(283-326);Q13625(824-902);Q9H254(2337-2415);Q9Y566(921-1669);Q14517(4436-4453);Q99490(28-61)
P18509	E	8.09E-05	1.23E-03	P54105(87-163);Q9NQ92(40-140);Q13043(295-407);Q13188(293-376);Q02818(167-456);Q8IWJ2(50-1560)
O14641	P	2.11E-04	2.27E-04	P98082(558-629);Q96EZ8(101-113);O14641(645-712);P25054(1420-1443);O14640(524-556);Q96J02(250-267);P04637(58-92);Q8TBE0(239-361);O14641(538-567);P19544(54-68);Q8TBE0(93-114);Q92997(651-692);P85037(35-62);O95817(302-420);Q15287(241-268);Q8N684(51-68);Q8N684(218-307);O14641(95-122);Q68DV7(569-626);Q92997(523-554);Q8TBE0(489-542);Q9H0I2(173-195)
O14641	R	8.88E-08	1.02E-06	Q92997(211-231);Q15287(127-154);Q8TBE0(556-587);O14641(230-249);Q15287(264-305);Q96IZ7(3-164);P26368(8-90);O14640(142-169);Q8TAD8(62-193);O14640(213-233);Q8N684(418-471);A6NK89(41-51)
O14641	K	1.97E-05	3.12E-04	Q9GZP8(67-103);Q8IUD2(569-838);Q2TBE0(13-545);O43395(442-535);Q66PJ3(190-317);Q9NXE8(143-407);Q9H0I2(93-152);Q15287(7-66);P25054(1734-1821)
Q5T5S1	E	1.02E-07	1.61E-07	Q15276(80-367);Q96C34(164-184);Q15154(474-762);P82094(371-922);Q15154(899-924);O95613(300-795);Q9NXR1(2-203);Q15154(1719-2017);Q4V328(410-580);Q9UPN4(639-1070)
Q5T5S1	S	2.41E-13	9.18E-12	P82094(5-377);Q9UPN4(30-249);Q49A88(644-922);Q9H334(236-299);Q9NXR1(195-334);P11274(197-382);Q15154(426-1501);Q16254(217-334);Q9NZN5(631-699);Q15276(356-506);Q4V328(637-692);Q49A88(87-322)
Q5T5S1	Q	1.05E-29	5.90E-28	Q9UPN4(252-1077);Q15276(3-843);O95613(261-2981);Q8TD31(39-700);Q4V328(3-728);Q15154(247-412);Q96T51(354-632);Q96F24(49-125);Q9NZN5(196-252)
P68400	P	6.66E-26	3.58E-23	Q9UMN6(402-771);Q6VY07(29-48);Q13435(202-253);Q03164(1244-1367);Q9C0C2(26-151);P42768(312-421);Q9BXP5(760-828);Q03164(41-58);Q9HCM7(263-306);O60307(1107-1216);P04637(58-92);P18031(301-313);P18887(258-288);Q92793(1883-1953);O75376(607-622);Q8IYB3(311-336);P14866(335-382);Q96HR8(417-481);Q9UQ35(2649-2670);O60293(542-616);Q9UMN6(248-258);Q92793(683-707);P30291(58-86);Q9HCM7(383-393);Q96ST3(218-285);…
P68400	R	1.30E-39	2.56E-37	Q96I25(113-168);Q9H307(631-717);Q9Y2W1(2-188);Q8IYB3(275-726);P14866(3-28);Q9NQ55(407-471);Q9NQ29(222-344);Q96IZ7(3-164);Q15287(264-305);O14640(213-233);Q5T200(1179-1377);Q9NR30(725-775);Q5T200(278-842);Q9HCM7(6-73);Q8WXX7(11-27);Q15287(127-154);O14641(230-249);P23246(541-611);P09038(44-112);Q01130(83-207);O75683(294-349);A6NK89(41-51);Q05519(245-393);P15336(342-374);Q92620(130-205);Q8IYB3(162-20…
P68400	T	1.59E-04	1.07E-03	Q16665(585-668);O75400(252-392);Q6ZNA4(386-469);P11831(159-288);P52948(72-414);P18846(133-209);Q9Y2J2(947-1026);Q5T200(1076-1150);Q14676(1109-1706)
P68400	G	2.79E-14	1.39E-11	Q06587(170-260);P22626(201-349);P23246(10-55);P04156(29-94);Q9UMN6(2-62);Q9UMN6(271-300);P55042(4-17);Q8ND56(405-447);Q8NC51(164-189);Q15424(851-904);O60293(63-71);P51114(443-461);P14866(36-89);P38159(104-133);Q92841(82-104);Q92841(556-563);Q16204(12-48);P23246(193-244);Q06587(313-344);Q9UPU5(51-94);P11831(6-54);Q96QR8(4-27);Q6PKG0(329-354);P09038(75-138);O00267(676-699);Q8NC51(360-386);P23246(61…
P32121	R	3.12E-08	3.18E-07	Q9Y2W1(2-188);Q13523(337-496);P55196(1595-1674);P23246(541-611);P55196(1408-1447);P62314(88-119);O43143(17-62);Q14004(90-119);O14974(663-770);Q16643(173-254);O95071(2328-2367);Q9UPA5(1011-1091);P23588(163-440);Q9UQ35(1664-2078);O95218(193-313);P30414(1282-1437);Q9UQ35(459-816);Q14004(188-435);Q9UQ35(2672-2750);Q7Z4V5(317-364);Q9NYF8(3-168)
P32121	A	1.25E-07	5.20E-07	Q8TAQ2(859-879);P05387(56-91);P50914(133-215);Q6UB99(2002-2326);Q9H7D7(82-107);Q13263(2-110);Q13310(481-562);Q14004(459-489);P16403(2-209);Q02539(8-211);Q9UQ35(2177-2378);Q13428(283-994);P19338(56-184);P16989(2-89);Q14103(10-71);Q14004(62-76);P36578(353-408);Q92522(129-201);Q13233(2-161);P46821(790-825);Q13263(525-613);Q9UPA5(2270-2350);P05386(48-89)
Q16637	G	1.87E-15	1.20E-14	P22626(201-349);P23246(10-55);P62314(96-116);Q9BUJ2(613-666);O43390(448-459);P15880(5-53);Q9Y4Z0(87-126);Q9NY12(163-216);Q92841(82-104);Q92841(556-563);O60506(494-563);P23246(193-244);P83369(66-94);P23246(613-694);O43390(501-571);Q96PV6(368-396);Q96AE4(11-26);Q12906(641-882);Q00839(202-240);P22087(9-83);Q96AE4(348-375);Q9NY12(5-65);Q00839(703-750)
P54105	G	4.57E-04	7.35E-03	Q9NY12(163-216);Q13283(430-461);P83369(66-94);Q9NY12(5-65);P62314(96-116);P15880(5-53)
P54105	E	1.31E-03	6.02E-03	Q9Y2J2(4-95);P11171(586-707);Q9Y2J2(471-490);Q13283(144-245);P11171(4-202);Q9Y2J2(679-954)
P57678	G	1.17E-04	1.72E-03	O14908(23-42);Q9NY12(163-216);P22087(9-83);Q9NY12(5-65);P17931(12-112);Q00653(351-405)
O75554	G	1.71E-10	2.49E-08	Q07666(46-55);Q15637(381-393);P35637(48-509);P23246(613-694);Q8WXF1(493-516);P23246(10-55);Q01844(276-338);O43516(64-102);Q16630(177-225);P23246(193-244);Q00839(202-240);Q01844(472-640);Q00839(703-750)
O75554	P	1.45E-24	1.59E-22	O43670(129-470);Q15427(215-423);O43516(126-433);P50570(747-866);O14776(32-132);Q9UPS6(366-750);Q01844(546-559);Q9Y2W2(393-538);Q15233(402-430);P42768(312-421);O60610(573-764);Q15428(217-462);Q15459(547-680);O95104(654-980);O14776(322-378);P23246(34-264);O95104(155-181);O95104(290-393);Q9UPS6(1252-1667);P14678(165-240);Q15637(324-637);O43516(2-13);Q8IWX8(355-682);Q8N684(51-68);Q8N684(218-307);Q154…
O75554	D	1.61E-05	1.28E-04	P42768(483-502);Q9Y2W2(246-286);O43670(111-121);Q9Y2W2(355-364);Q9UPS6(1103-1123);Q15029(18-51)
Q00987	P	1.79E-06	4.14E-05	Q09472(802-943);Q06187(187-210);Q92793(2346-2385);Q8N9N5(345-366);Q9NQU5(273-300);Q96AE4(450-532);P98177(416-457);P15311(470-480);Q9NRM7(414-479);Q3YEC7(293-384);Q9UN86(228-309);Q8N9B5(802-827);P29590(3-46);Q09472(1848-1923);Q96J02(250-267);Q09472(2310-2349);Q12778(120-149);O14746(307-323);P04637(58-92);O15297(31-88);Q7Z6E9(548-608);Q15648(736-761);Q92793(813-960);Q92793(1883-1953);P23246(34-264)…
Q5T2W1	E	1.41E-02	4.00E-02	O14745(92-149);Q9H2G2(306-1201)
P23528	E	3.62E-08	8.64E-06	P35579(839-1913);Q16643(151-299);Q13464(436-1089);Q92614(1248-1981);Q16643(545-611);Q9NQW6(527-600);Q9UHB6(619-759);P54274(17-71);P49736(50-176);Q92598(499-844)
P08581	S	2.56E-21	3.73E-19	O14544(31-200);Q6VN20(342-490);Q13480(188-692);Q9HBL0(370-1452);Q96B97(442-608);P04049(198-359);O43157(661-799);Q8N307(21-661);P23470(461-728);Q07889(1064-1210);O75159(22-176);Q63HR2(808-1003);Q15464(38-317);Q68CZ2(359-1154);Q9NRF2(393-464);Q05209(397-723);P22681(601-870);O14492(539-598);Q8N5H7(329-520);P26045(394-469);P16070(171-640);Q12913(36-148);P01106(136-293);Q9UQC2(119-675);P21860(1016-124…
Q9Y2J2	K	5.58E-11	5.57E-08	Q13523(10-520);Q8IYB3(127-835);Q86VM9(751-948);Q9UKJ3(664-720);Q9BU76(166-255);Q99459(165-294);O60832(385-508);O43491(12-221);Q9UQ35(154-262);Q9HCG8(718-908);Q9NX58(168-379);Q6P1X5(1136-1179);Q9UI10(29-122);O14617(726-894);O15047(828-857);P42568(194-349);Q01082(2344-2364);Q15287(7-66);Q6UX04(277-377)
Q9Y2J2	A	5.26E-04	2.87E-03	P14678(93-164);Q96S59(24-131);Q9UQ35(2177-2378);Q8IYB3(835-865);Q9Y4B6(866-929);Q9H7D7(82-107);Q2M1P5(391-479)
Q9Y2J2	R	2.02E-11	8.74E-10	Q9H307(631-717);Q8IYB3(162-208);Q9UKJ3(850-1023);Q9UQ35(1664-2078);Q9UQ35(2672-2750);Q15287(127-154);Q8IYB3(275-726);Q9HCG8(16-98);Q15287(264-305);Q13523(337-496);Q9UQ35(459-816);Q86VM9(402-543);O43143(17-62);Q9UKV3(1132-1341);O95218(193-313)
Q9Y2J2	P	4.63E-06	2.19E-05	Q8IYB3(370-417);Q86VM9(259-296);O15047(1403-1417);Q9UPW8(378-423);Q9UQ35(350-447);Q9NVI7(18-27);O15047(383-473);O43896(1000-1085);Q9Y4B6(924-945);P14678(165-240);Q8IYB3(311-336);Q8IYB3(550-799);Q96HR8(417-481);O15047(1071-1200);Q15287(241-268);Q9UQ35(2649-2670);Q96S59(5-121);Q9UKV3(1114-1131);Q14678(117-148);O15047(1308-1324);Q6PJG2(23-35);Q96HR8(27-90);Q86VM9(606-679);O15047(594-654)
Q9UKS6	S	2.91E-19	1.06E-14	Q07890(1028-1135);O75128(255-1252);Q9UHB6(2-728);Q53SF7(247-1127);Q07889(1064-1210);Q8N3F8(258-655);Q9NQW6(28-666);Q9UNF0(305-428);Q8N3V7(36-623);Q9ULH1(715-888);Q9Y253(426-625);O43426(982-1529)
O00499	Q	3.65E-03	4.02E-03	Q8WXH0(3555-4453);Q99962(144-264);Q99700(164-188);P17600(397-534)
Q9H4G0	K	1.19E-03	1.49E-02	P78362(257-286);Q9UHK0(159-307);P25440(708-762);P54274(258-431);P25440(543-589)
Q9H4G0	S	2.60E-09	2.80E-07	Q9Y3M8(169-345);P78362(420-510);Q14980(1721-2114);Q9UHK0(337-431);Q99490(79-944);Q9NVR5(362-519);P25440(466-801)
Q9H4G0	Q	5.52E-08	3.54E-06	Q14980(210-1717)
O15360	E	1.08E-04	2.80E-04	Q02224(492-2494);P14625(750-802);P14625(283-368);Q9HB96(179-241);P54132(213-307);P51532(440-717);P51532(1286-1647)
P24941	S	3.20E-35	2.57E-29	O75688(424-478);Q96KS0(55-173);Q8N137(2-161);Q14207(68-1393);O95835(379-488);Q13595(2-119);Q14004(62-590);P51587(181-2152);Q96N67(861-970);Q9UPQ0(835-1015);Q15714(6-976);Q92831(371-434);Q6WCQ1(178-381);Q8WZ42(33424-34245);Q9P0K7(179-428);Q9UQR0(463-632);Q13415(169-486);Q92793(18-1079);P06401(70-139);Q9UHB6(2-728);Q01082(2102-2341);Q92614(49-164);Q13428(54-1487);Q14004(1331-1503);Q04864(381-611);Q…
P25490	T	3.43E-09	1.71E-07	P51610(404-1491);Q6P4R8(840-1051);P16220(146-247)
P25490	A	1.22E-04	2.07E-04	Q9ULG1(1421-1477);O00716(14-97);P51610(1119-1283);P31270(164-207);P51610(1522-1785);P51610(404-624)
P07550	S	2.22E-04	3.82E-03	P02686(11-154);Q96J02(145-304);P34947(560-590);Q02952(504-803);P46934(670-836);Q13387(216-592);Q9H4A3(577-2319);Q9Y2K6(258-413);O14745(260-357);O60266(494-559);Q5TCQ9(1253-1398);Q9H4A3(2-218)
P45973	A	2.05E-04	6.28E-04	O15164(3-48);O00268(34-587);P10412(2-216);Q14839(220-247);Q13263(525-613);Q9NQS7(127-140);P16401(2-223);Q13263(2-110);Q96KQ7(2-23)
P45973	P	1.93E-04	1.79E-03	Q9BYE7(24-66);Q14839(1533-1559);Q15047(447-469);Q15047(949-977);Q15047(537-549);P51531(262-317);P51531(4-176);Q13112(411-463);O95785(1567-1582);P51608(376-405);Q5TGY3(1503-1531);O00268(75-401);Q9C0K0(377-423);Q5TGY3(415-459);O95785(1285-1331);Q9BZ95(128-151);P06400(2-43);P51532(4-344);Q5TGY3(266-306);Q5TGY3(155-231);Q8N9Z2(109-170);Q96JM2(536-599);Q7Z3K3(415-453);O95785(1096-1178);Q7Z3K3(875-931)…
P45973	Q	7.02E-09	2.90E-08	O00268(907-1003);P56524(457-613);Q9UQL6(72-163);Q15172(26-77);Q9UKV0(42-149);P51531(216-700);Q96JM2(538-593);P20226(53-125);P56524(67-177);Q6KC79(421-513);Q9UKV0(465-574);O15164(426-570);Q9UQL6(494-530)
P45973	T	8.25E-05	1.67E-03	Q7Z3K3(39-326);Q8IWI9(1593-1714);Q13112(394-531);O00268(486-728)
O00555	P	2.31E-12	3.28E-09	Q8N2S1(1407-1516);Q8IZP0(364-418);Q8IZP0(260-295);Q8IXT5(726-791);Q7Z7M0(2528-2564);P49750(15-688);O94910(1303-1314);O95153(1732-1759);O00468(998-1050);O95153(548-587);P49750(1503-1635);P49750(1329-1342);Q8N2S1(1134-1175);O94910(398-470);O95153(1071-1150);O94910(1395-1429);Q8N2S1(478-544);O00468(1280-1337)
O60506	P	1.02E-02	2.11E-02	Q71F56(544-580);Q08378(20-95);Q16637(195-251);Q9BXK1(53-70);Q9NZB2(339-402);A7KAX9(1031-1036);Q9UPS6(366-750);Q5VWX1(211-262);Q9H2D6(994-1132);Q9Y2H6(115-133);O43390(512-523);Q4KMP7(7-175);Q6T4R5(19-84);Q7Z7K6(59-102);Q9UPS6(1252-1667);Q15532(76-140);Q8IXK0(354-516);Q9H074(45-98);Q9H3D4(521-544);Q01970(904-927);Q13330(697-710);Q4KMP7(677-714);P61978(265-315);P10636(489-568);Q9BUJ2(692-811);Q6UB99…
O60506	A	6.68E-03	1.30E-02	O75400(238-303);Q9BXK1(2-126);P83731(81-137);Q7Z7K6(4-56);Q8NC56(72-198);Q4KMP7(3-240);Q6UB99(2002-2326);Q6T4R5(88-148);Q14103(10-71)
Q8WXE9	E	9.56E-15	1.35E-13	P35579(839-1913);Q8N9I0(115-139);Q16643(151-299);Q92614(1248-1981);Q15811(331-704);Q16643(545-611);Q9NQW6(527-600);O14976(798-848);Q9UHB6(619-759);P42566(851-883);P42566(346-469);P09497(98-194)
Q96HR3	P	6.27E-04	3.01E-03	Q9UHV7(531-574);Q9BWU1(382-398);Q9UHV7(987-1021);A0JLT2(14-53);Q93074(1741-1777);Q9NWA0(17-54);P24928(1559-1952);Q15648(736-761);O95402(260-325);Q9H204(13-39)
Q15528	P	5.79E-04	1.08E-03	Q9BWU1(382-398);A0JLT2(14-53);Q93074(1741-1777);Q9NWA0(17-54);Q71SY5(587-735);Q71SY5(236-381);Q15648(736-761);O95402(260-325);Q9H204(13-39)
Q9NWA0	P	5.31E-06	2.34E-03	O60244(24-33);Q9UHV7(531-574);O95402(260-325);Q9BWU1(382-398);Q71F56(544-580);Q15648(736-761);Q9UHV7(987-1021);A0JLT2(14-53);Q93074(1741-1777);Q71SY5(587-735);Q9NWA0(17-54);Q71SY5(236-381);P24928(1559-1952);Q96RN5(268-320);Q96RN5(431-521);Q9H204(13-39)
Q9P086	P	6.61E-05	8.01E-05	Q8N137(573-592);Q9BWU1(382-398);A0JLT2(14-53);Q93074(1741-1777);Q71SY5(587-735);Q9NWA0(17-54);Q71SY5(236-381);Q15648(736-761);O95402(260-325);Q9H204(13-39)
P48023	P	4.97E-07	1.59E-06	Q06187(187-210);Q9UKN7(644-1052);Q5TCZ1(520-538);A1X283(729-806);P15311(470-480);A1X283(552-582);Q8TE67(186-235);Q8N1I0(1875-1960);A6NJZ7(326-338);Q9NZQ3(232-271);O15117(47-160);Q96RU3(337-366);P27986(84-99);Q9NZQ3(164-185);Q9UKN7(2489-2556);Q15642(329-352);Q6XZF7(610-649);O60229(2255-2288);O15117(342-427);Q7Z6B7(1052-1078);A1X283(623-655);Q96RF0(62-122)
P48023	S	2.79E-13	1.19E-12	A6NJZ7(214-356);O75044(795-1070);Q9UNF0(305-428);O95049(284-381);O00305(2-65);O00305(401-481);Q8N1I0(1584-1874);Q8WV41(61-108);Q6XZF7(1351-1465);Q7Z6B7(807-1037);Q9Y5X1(62-200);Q9NSI8(7-151);Q9NZQ3(105-307);Q12923(873-1749);Q8TEC5(258-724);O60229(1598-1897);Q15642(477-524);O43295(808-1098);O15117(205-413);Q12923(413-462);A6NJZ7(746-831);Q96RF0(145-242);Q5TCZ1(529-860);P45983(385-421)
P01100	P	1.43E-12	4.37E-09	Q09472(802-943);Q92793(2346-2385);Q92945(498-612);Q92945(9-35);P53539(257-274);Q9Y618(207-218);P20749(399-451);P20823(289-314);P29590(3-46);Q9Y618(1384-1389);Q09472(1848-1923);Q09472(2310-2349);P56270(130-150);P49715(180-239);Q14686(961-1021);Q8TAQ2(961-1213);Q14686(1166-1234);E9PAV3(850-1880);Q92793(813-960);P17544(118-253);Q92793(1883-1953);P06400(2-43);O95644(695-910);O75179(2111-2188);P21675(…
Q9NRI5	R	8.90E-03	4.99E-02	Q8TDR0(210-281);Q9UKE5(351-449);Q14152(781-1370);Q9H254(2228-2399)
P26842	Q	1.42E-04	3.59E-04	Q02383(16-578);Q8TBA6(178-628);P04279(43-428)
P20936	Q	1.95E-03	6.92E-03	P10275(58-121);P07332(107-417);P17600(397-534);Q14289(775-828);P42858(18-66);O95819(272-656)
P52333	S	9.02E-11	9.40E-09	Q7L804(145-450);O95644(147-324);O95071(933-1085);Q9UNF1(2-218);O95071(1500-1789);O75886(436-496);Q03188(43-717);Q15464(38-317);P10398(212-283);Q9Y483(378-488);P35568(268-1145);O95071(85-154);O95071(578-628);Q96S94(324-487);Q15287(4-157);Q9UKJ3(179-1308)
P42858	A	1.33E-04	1.86E-03	P80723(26-217);O14776(178-327);Q86TM6(398-451);O75400(238-303);O00268(34-587);Q12873(204-248);Q9Y6H1(13-93);P54257(21-88);P23610(66-261);Q9BSL1(245-270);O75376(592-604)
P40337	S	6.67E-07	2.18E-06	Q9H0E3(28-88);P08151(441-608);Q13574(5-30);Q13439(10-133);Q92831(371-434);P23508(285-560);Q14669(2-398);O14641(125-262);Q99700(192-947);P10275(154-361);Q15652(259-1697);P35227(243-328);Q6HA08(282-403);Q93008(969-1004);O14641(572-657);P08047(22-541);Q99814(369-491);P16070(171-640);P24928(1504-1970);Q9UGP4(144-424);Q09472(12-156);Q14669(934-1085);Q96CJ1(104-260);Q09472(783-1047);P22736(79-275);Q76N…
P40337	P	2.79E-03	3.73E-02	Q09472(802-943);P20849(270-398);P18583(384-473);P02462(1214-1440);Q01955(173-200);P13498(133-189);O14641(645-712);Q13574(761-789);Q09472(1848-1923);Q09472(2310-2349);Q99700(551-631);P04637(58-92);P35227(264-303);O14641(538-567);P02462(63-822);P24928(1559-1952);P08572(330-445);Q9BXJ5(39-53);P08151(837-879);Q01955(359-1404);P08572(146-224);P14866(335-382);Q99700(100-158);Q01094(45-87);P18583(1147-1…
P17980	T	8.16E-05	5.54E-04	Q9H4H8(409-444);Q8IWI9(1593-1714);Q6P4R8(840-1051);Q16665(585-668)
Q14005	P	2.05E-03	2.07E-03	O15399(903-1112);Q14005(923-940);Q9BZL4(371-408);Q14957(930-987);Q96MA1(265-304);Q9BZL4(473-523);O60341(152-160)
O60674	S	5.19E-09	1.27E-07	Q9NRF2(393-464);Q9NRF2(81-219);Q05209(397-723);P38398(102-1651);P22681(601-870);P11274(197-382);O14492(539-598);P35568(268-1145);P15260(377-429);Q12913(36-148);Q9NZI7(287-461);P04049(198-359);P40189(720-784);O75886(436-496);P00519(601-1055);P50607(49-239)
P22736	Q	4.19E-07	4.12E-05	Q15596(1107-1268);Q8TAE8(80-202);Q9Y618(168-517);Q9Y6Q9(1083-1278);Q09472(1810-2375);Q15788(1038-1139);Q09472(476-501)
P11274	P	1.44E-05	1.49E-05	P00519(897-903);Q9UQC2(351-374);P29353(374-417);P22681(481-608);Q99816(139-209);P04637(58-92);P55196(1346-1392);P18031(301-313);O96018(122-209);Q99704(412-433);Q07889(1018-1091);P27986(84-99);P06400(2-43);Q07889(1148-1307);P55196(1678-1708);P49023(46-53)
P11171	E	9.44E-18	6.00E-13	P54105(87-163);P35579(839-1913);Q9UDY2(1059-1176);Q14203(214-577);P42858(2632-2645);Q9HC77(543-1162);Q14980(561-1324);P27797(183-416)
Q92769	T	1.52E-15	4.96E-13	P55318(226-249);Q16665(585-668);Q96BD5(108-350);Q7Z6Z7(3482-3550);Q9H0E3(241-442);Q7Z589(110-787);P16220(146-247);P51610(404-1491);Q9ULU4(746-795)
P15941	P	2.05E-03	2.24E-02	Q8IXK2(50-71);P04626(1102-1162);P00519(897-903);P25054(1420-1443);P04637(58-92);P17676(159-170);Q07889(1018-1091);P15941(102-954);Q07889(1148-1307)
P15941	S	1.49E-10	2.61E-06	P15941(22-1064);P21860(1016-1240);Q07889(1064-1210);P00519(601-1055);P25054(236-351);P49841(385-420);P17676(218-237);P25054(713-2837)
P15941	A	2.45E-05	2.51E-03	P37198(78-331);P17676(33-263);P15941(81-986)
O14746	G	1.35E-03	1.85E-03	Q92900(49-72);P19338(649-698);Q15562(2-43);P15056(5-39);P41225(94-133);Q9UI36(74-127);Q06945(152-227);O43524(69-122)
Q9NVU0	E	6.16E-13	1.42E-12	A6H8Y1(204-240);Q7KZ85(6-318);O94763(118-252);O15318(139-220);Q9H6T3(9-124);Q08945(439-514);P05423(68-231);Q92994(639-653);Q9HCN4(263-354);Q7KZ85(493-522);A6H8Y1(377-1984);Q9BT43(142-193);O95466(389-486)
P53778	E	9.70E-04	8.87E-03	Q14160(457-695);Q96SB4(274-464);P54274(17-71);Q96SB4(9-61);Q14160(1383-1432);Q13523(515-546);Q13523(5-38)
P46108	Q	4.80E-09	5.39E-06	Q6P2E9(956-1029);P10275(58-121);Q14980(210-1717);Q14289(775-828);P42566(346-508);Q92794(1641-1704);P54253(188-226);Q13625(130-336);P17600(397-534)
Q9Y6K9	K	1.99E-04	1.38E-03	Q9UM54(805-980);P26640(229-273);Q8TAE8(183-202);Q96SB4(256-334);O95347(177-494);Q9H6T3(62-87);O95347(706-1014);P42696(355-430);P42696(76-185);P07900(223-294);Q14568(237-293);Q92793(1554-1630);Q00839(658-699);Q9NTJ3(331-611);P09874(190-254);Q7L590(648-777);Q8IX12(795-856);Q15311(65-171);Q86V59(194-438);Q96EY4(3-72);Q8IUD2(569-838);Q14004(454-598);P20585(85-139);P07305(12-194);Q66PJ3(190-317)
Q03113	S	9.26E-09	7.00E-06	Q9NZN5(631-699);O15085(493-684);Q12802(2703-2810);Q12802(303-1945)
P06454	E	1.16E-11	2.27E-08	Q92793(996-1064);Q09472(961-1053);Q13547(386-478);Q01105(25-290);Q92793(1550-1582);Q68CZ1(983-1085);P54274(17-71);O75376(167-897);Q92769(387-484);Q09472(1514-1539);O75376(1713-1728);Q9NYB0(205-310)
P06454	K	1.12E-06	4.09E-06	Q02539(16-215);Q09472(1518-1593);Q92793(1554-1630);Q13547(431-480);Q92769(439-484);P54274(258-431);O75376(482-553)
P06454	P	3.88E-05	9.49E-03	Q09472(802-943);O75376(607-622);Q92793(683-707);Q92793(2346-2385);Q09472(1848-1923);Q09472(2310-2349);Q01105(3-24);Q96ST3(218-285);O75376(216-227);Q92793(813-960);Q92793(1883-1953)
P06454	Q	1.11E-08	1.52E-07	O75376(1986-2041);Q92793(1847-2379);Q09472(1810-2375);Q68CZ1(28-550);Q92793(493-519);Q09472(476-501);O75376(16-90)
P62805	T	7.10E-05	4.09E-04	Q12830(1709-1804);Q13112(394-531);Q12830(2052-2545);Q9UBN7(891-1041);Q13233(941-949);Q9ULU4(746-795)
P34932	T	6.60E-08	1.11E-04	O14776(258-354);P51610(404-1491);Q16665(585-668);Q7Z6Z7(3482-3550)
P34932	P	1.67E-06	1.87E-04	Q99933(26-48);P46937(3-49);Q9H3S7(716-1108);P31948(199-213);P26651(71-101);P51610(1492-1516);Q13625(499-601);Q8WVB6(120-136);P26651(198-247);O75376(216-227);O14776(32-132);Q13625(824-902);P35240(479-496);O95429(29-47);Q8WV24(307-388);O94842(439-534);P04637(58-92);O14776(322-378);Q7Z6E9(548-608);P51610(412-456);O75376(607-622);O95817(302-420);O94842(307-339);O14654(628-639);P04626(1102-1162);P0051…
P34932	Q	3.04E-04	7.70E-04	Q9Y6K9(43-365);Q8WV24(185-347);P07332(107-417);O94842(411-492);O14776(169-254);O43765(275-313);O75376(1986-2041);P46937(269-373);Q13625(130-336);O75376(16-90)
P34932	A	2.00E-08	1.68E-03	P33402(49-76);O14776(178-327);O94842(320-435);Q9UKL0(21-77);P54257(21-88);Q04206(374-439);P51610(1119-1283);O75376(592-604);P51610(1522-1785);O14654(1094-1212);P51610(404-624);Q14103(10-71)
P34932	G	1.92E-04	4.23E-03	Q14103(7-66);Q9NZL4(21-39);P19838(375-403);Q07820(17-64);P50502(274-312);P11142(613-639);Q96L34(571-590);O14654(461-607);P55072(775-794);O95429(54-88);P15976(309-352);Q13148(273-413);Q9BQE4(160-187)
Q969Q1	P	3.54E-05	1.62E-02	Q8WZ42(10871-11029);Q8WZ42(10211-10380);Q8WZ42(11179-11267);Q8WZ42(16615-16638);Q8WZ42(11363-12032);Q8WZ42(250-303);Q8WZ42(15916-15935);Q8WZ42(31240-31263);Q8WZ42(33590-33645);P13805(26-56);Q9BYV6(388-409);Q8WZ42(18024-18046);Q8WZ42(10493-10550);Q8WZ42(10716-10770)
Q969Q1	K	5.51E-05	3.62E-04	P20929(64-428);P13805(87-191);Q8WZ42(10483-10631);Q8IX12(795-856);P20929(5678-5949);P26641(219-253);Q8WZ42(10881-11019);Q8WZ42(9901-9994);Q8WZ42(11770-12019)
Q13309	P	2.60E-04	3.07E-04	Q09472(802-943);Q03164(1244-1367);P30291(58-86);Q03164(561-603);Q9H211(15-109);Q03164(41-58);Q01094(45-87);Q14814(367-466);Q09472(1848-1923);Q09472(2310-2349);Q12778(120-149);Q99853(257-293);Q08999(9-43);Q9H211(389-412);P06400(2-43);Q03164(1817-1865);P49918(106-220)
Q13309	K	1.09E-03	1.16E-02	Q09472(1518-1593);P07900(223-294);Q03164(200-408);Q03164(843-895);Q99607(159-205);Q03164(1176-1373)
Q13309	A	7.52E-04	7.98E-04	P17542(21-135);Q03164(59-121);P49918(105-307);Q9UBE8(56-123);Q12778(37-105)
P30291	K	9.60E-04	8.56E-03	Q5VT06(1685-1923);Q5VT06(602-645);Q5VT06(2058-2135);Q01082(2344-2364);Q16778(6-37)
Q99496	H	3.05E-04	3.10E-02	P25490(65-80);Q8WXX7(525-541);Q8WXX7(1122-1181);Q9P0K8(366-385);Q9HCM7(440-458);O00257(378-400)
Q9UKY1	K	4.42E-05	1.88E-04	Q12873(256-358);Q12873(48-135);Q15326(364-561);O75400(726-925);Q9NQZ2(329-479);Q9NX58(168-379);P54274(258-431);Q99728(124-238)
Q9UKY1	E	5.16E-04	1.51E-02	Q15326(366-423);Q9NQZ2(65-253);O75381(296-377);Q9UKY1(159-233);Q9NX58(179-302);Q8N2W9(471-492);Q9UKY1(796-873);Q12873(1234-1394);Q9H4I2(639-699);Q12873(1572-1704);P54274(17-71);O75400(337-613)
Q06413	P	3.45E-06	3.48E-05	Q09472(802-943);P35713(39-64);Q9UQL6(226-245);Q13164(578-700);Q09472(1848-1923);Q09472(2310-2349);Q13164(403-465);Q9H1R3(15-48);P35713(175-314);Q8WUI4(360-376);Q02078(431-446)
O00268	P	5.77E-05	3.70E-04	P49848(487-535);P49848(612-677);P21675(157-165);Q92830(4-54);P42858(39-88);Q9Y4A5(485-526);Q9H0E3(118-169);O95402(260-325);P17544(118-253);Q9H0E3(709-763)
P29084	S	4.60E-07	3.76E-03	P12270(1648-2319);P29084(26-72);O95071(933-1085);P35269(217-451);O95071(1500-1789);P24928(1504-1970);O95071(578-628);P01100(4-376);P23508(285-560);Q6VMQ6(131-1000);O95071(85-154)
P29084	Q	5.90E-05	2.94E-02	P20226(53-125);P52655(60-327);P05412(200-329);P12270(1433-1545)
P29083	Q	3.26E-04	3.55E-04	P20226(53-125);O15164(426-570);P52655(60-327)
P52655	P	1.13E-03	1.03E-02	P49848(487-535);P49848(612-677);O00268(75-401);P20749(399-451);P21675(157-165);O15357(123-175);Q14686(961-1021);Q9H1R3(15-48);Q14686(1166-1234);O15357(935-1105)
P52655	A	2.80E-04	4.17E-03	O00268(34-587);Q15542(51-204)
P49848	A	3.48E-10	4.59E-10	Q12962(2-103);O00268(34-587);Q04206(374-439);Q03164(59-121);Q15542(51-204);Q92830(2-58)
P49848	T	3.13E-10	2.12E-07	Q9HBM6(150-233);P05067(264-283);O00268(486-728);Q16594(136-243)
P49848	G	7.97E-04	1.18E-02	Q8NFC6(31-49);Q92830(55-74);Q15542(28-62);Q03164(14-81);O00268(171-193)
P35269	G	5.21E-04	2.14E-03	P09651(195-369);Q9BXJ5(40-146);Q7L2J0(24-161);P11831(6-54);Q00839(202-240);Q00839(703-750);P10275(416-477)
Q12824	P	3.93E-32	6.59E-27	O95359(511-549);Q86U86(1468-1599);Q92793(2346-2385);Q8NEZ4(1530-1544);O14497(676-729);Q8NEZ4(12-40);Q6STE5(28-92);O75376(216-227);O15353(400-499);P51531(262-317);P51531(4-176);Q03164(1244-1367);P51608(376-405);O75807(514-550);Q8NEZ4(3897-3910);Q03164(41-58);O95359(75-147);Q8NFD5(1518-1588);P04637(58-92);O15353(566-585);O14497(1867-1903);P24928(1559-1952);Q8TAQ2(961-1213);Q92793(813-960);Q92793(18…
Q12824	G	3.47E-04	2.03E-03	Q96GM5(13-47);P48431(18-33);Q03164(14-81);Q8NFD5(141-401);O14497(76-134);O14497(272-285);P15976(309-352);Q92925(2-66)
Q12824	A	2.92E-11	2.10E-07	Q8NFD5(2-47);O75807(568-666);Q8TAQ2(859-879);Q8NFD5(328-493);P17676(33-263);O14497(2-55);Q92922(866-887);Q03164(59-121);O75376(592-604);O14497(323-353)
Q13263	K	1.61E-06	2.41E-06	Q96KQ7(339-371);P26358(716-749);Q12873(48-135);P45973(68-111);Q4G0J3(202-443);Q13547(431-480);P10914(117-139);P06748(183-267);Q14684(362-485);Q96CS4(105-139);Q6AHZ1(286-392);O75376(482-553);Q9H4L7(310-353);Q96GC6(443-494);Q13185(78-115);P17676(260-323);Q13111(319-459);Q12873(256-358);P26358(25-352)
Q15542	E	6.71E-06	3.59E-05	Q5VWG9(691-743);P52655(278-333);O75037(535-818);P21675(1682-1872);Q7Z7C8(230-288);P21675(1057-1128);Q5VWG9(536-645);Q15544(2-122);P01106(241-278);Q15545(158-349);Q5VWG9(114-188)
Q15542	K	1.14E-06	1.87E-05	O75037(542-576);Q5VWG9(507-746);P21675(1214-1263);Q6P1X5(1136-1179);O75037(701-832);Q15542(362-452)
Q15542	P	9.94E-03	1.48E-02	P49848(487-535);P49848(612-677);O00268(75-401);P21675(157-165);Q92830(4-54);Q5VWG9(779-833);Q9Y4A5(485-526);O95402(260-325)
Q15542	G	5.55E-04	1.42E-03	Q92830(55-74);Q92804(327-579);Q92804(171-214);Q15542(28-62);O00268(171-193)
Q15542	A	2.83E-06	1.25E-05	O00268(34-587);Q12962(2-103);Q92830(2-58);Q15542(51-204)
Q15542	T	3.11E-09	1.18E-07	Q9HBM6(150-233);O00268(486-728);Q16594(136-243)
P25440	S	1.29E-09	2.19E-06	Q15059(676-726);P10275(154-361);O60885(690-725);Q9Y4F1(366-510);P55201(840-1081);Q92833(1201-1246);O60885(484-508);Q86YD7(132-296);Q9BZ95(404-713);Q15059(434-455);Q13761(209-403);Q6NUJ5(363-464);Q92833(36-550);P25440(466-801)
P25440	P	8.69E-06	2.65E-05	O60885(205-344);Q99933(26-48);P25440(229-332);Q01094(45-87);Q14209(304-367);O60885(458-483);Q15059(9-32);Q6NUJ5(85-145);Q9BZ95(128-151);Q15059(179-235);O60885(750-1190)
P50613	G	1.90E-02	2.86E-02	O00267(676-699);Q9BWU1(406-422);P10276(424-436);Q00839(202-240);Q00839(703-750);P10275(416-477)
P14416	E	1.21E-03	2.56E-02	P48051(390-422);Q96NY7(37-452);Q96IZ0(106-329);Q96SB3(302-805);Q9H4G0(443-590);Q9H4G0(4-89)
Q13177	S	1.23E-12	4.38E-10	Q04637(1058-1209);Q7Z6J0(275-741);Q9BX66(943-1235);O94875(134-417);Q96B97(442-608);Q9NXV6(131-425);P04049(198-359);Q9Y2X7(349-453);A1A4S6(629-748);Q15746(237-344);Q14161(351-614);Q8TEJ3(332-815);P01106(136-293);P00519(601-1055);Q9BX66(2-713);Q96B97(156-204);Q5TCZ1(529-860);Q92608(1635-1829);Q04637(253-453)
Q13177	P	1.03E-04	2.27E-02	P17600(28-68);Q9P2A4(224-306);O94875(167-182);P00519(897-903);Q5TCZ1(520-538);Q9NVF7(33-59);Q9Y2X7(474-495);Q04637(245-451);P17600(437-680);Q04637(5-76);Q9BX66(179-252);Q14155(585-663);Q96B97(327-428);Q9NYY3(35-56);Q15746(966-979)
Q15744	P	8.78E-05	3.67E-04	Q01094(45-87);P15407(61-90);P55198(372-389);Q9Y2D1(78-203);P49715(11-51);P49715(180-239);P55198(834-862);P49716(155-176);P06400(2-43)
Q9H2X6	A	7.31E-04	7.52E-03	Q13233(2-161);Q96S59(24-131);O43255(27-68);P43699(272-339);Q9UBE8(56-123)
Q9H2X6	Q	1.21E-04	5.84E-04	Q9H3D4(418-455);Q96S59(10-18);P43699(169-298);Q92793(1847-2379);Q09472(1810-2375);Q92793(493-519);Q09472(476-501)
Q9UBE8	E	2.55E-03	4.30E-03	Q92793(996-1064);Q9P2D1(1847-1897);P49792(2668-2770);P46060(358-407);Q92793(1550-1582);Q9H4I2(639-699);Q13107(657-696);Q9P2D1(2933-2997);Q9P2D1(2832-2862);Q9P2D1(2163-2285);Q9P2D1(720-974);Q9NQB0(22-91)
O95166	S	2.14E-17	1.07E-10	Q9C0C7(248-800);O75385(692-786);Q96SB4(392-448);P78362(420-510);Q8TD19(729-842);P46934(670-836);O95210(54-196);Q9NQX3(194-306);Q8NI08(314-628);Q15154(426-1501);Q9C0C7(1061-1252);O15040(352-784);Q3MII6(535-596);Q13501(221-381);Q8IYT8(288-789);Q8IZQ1(3275-3339);Q8TDY2(620-667);O75385(279-562)
Q9NS23	P	2.88E-05	7.21E-04	P51532(4-344);Q13255(970-1025);Q66K74(819-850);Q969H4(285-378);Q13255(1067-1072);Q04206(317-428);Q92830(4-54);O14746(307-323);Q15562(170-216);O75581(1566-1608);Q01844(546-559);Q8WWW0(12-38);P35240(479-496);Q9NRM7(414-479);P04626(1102-1162);O60341(152-160)
Q92796	P	4.87E-06	1.34E-05	Q9Y2H0(267-278);Q14289(713-726);P25054(1420-1443);Q96PV0(787-799);Q14957(930-987);O95886(744-766);P98164(4613-4633);O14490(913-926);O94910(1303-1314);Q14681(27-62);O95886(541-552);Q8NFZ4(623-659);O94910(398-470);O94910(1395-1429);Q8NFZ4(797-817);Q9C0C4(708-773);Q96PV0(1300-1327)
Q92796	G	3.86E-03	1.12E-02	O94910(1315-1328);Q96PV0(938-952);Q14681(11-71);O95886(196-218);Q96PV0(1047-1128);O95886(68-87)
P68366	K	3.72E-03	2.57E-02	Q14004(454-598);Q99459(165-294);Q14686(903-926);P78559(1350-1619);P25054(1734-1821);P78559(309-496)
P68366	S	1.10E-18	6.29E-14	Q9Y3M8(169-345);P78559(2001-2538);Q99929(128-188);P21860(1016-1240);P78559(827-900);Q14004(62-590);P38398(102-1651);Q14686(1106-2063);P25054(236-351);Q14004(1331-1503);P78559(1190-1329);O60291(337-524);P10398(212-283);P01106(136-293);P10636(380-558);P25054(713-2837);P30622(122-352)
O60563	P	2.32E-07	3.47E-06	O60885(205-344);Q03164(1244-1367);Q03111(268-295);Q03164(561-603);Q03164(41-58);P29590(3-46);O60885(458-483);O60563(708-725);Q15797(179-252);O00472(364-389);Q9UHK0(44-109);O00267(844-968);P51825(497-608);Q03111(453-466);O95402(260-325);Q03164(1817-1865);O60885(750-1190)
O75486	T	3.12E-08	5.11E-08	O00268(486-728);Q9H0E3(241-442)
O75486	A	6.15E-08	5.03E-06	Q12962(2-103);O15265(16-28);O00268(34-587);Q15542(51-204);Q92830(2-58)
Q13105	E	3.03E-08	5.95E-08	Q7Z6Z7(2271-2470);Q13105(166-283);Q92793(996-1064);Q09472(961-1053);Q92793(1550-1582);Q7Z6Z7(1288-1435);Q6ZSB9(316-394);Q7Z6Z7(2682-2733);Q7Z6Z7(3769-3874);Q9Y6K1(18-164);A1YPR0(135-176);P01106(241-278);Q09472(1514-1539);P78347(240-372);Q7Z6Z7(723-761)
Q13105	T	5.40E-11	3.75E-09	P51610(404-1491);Q7Z6Z7(3482-3550)
Q13105	Q	4.02E-04	5.17E-03	Q92793(1847-2379);Q92793(493-519);Q09472(476-501);Q09472(1810-2375)
O96019	K	6.61E-13	8.14E-13	P45973(68-111);Q8TAQ2(263-329);Q9UBU8(110-178);Q9ULG1(1272-1321);Q9UIG0(126-589);P51532(1405-1464);Q9C086(37-74);Q9H160(179-199);Q9UK53(271-340);P51531(411-565);Q53TQ3(508-560);P51531(1342-1386);Q15014(2-130);P51531(1533-1564);Q7Z4V5(271-477);P51532(437-588);Q9ULG1(117-384);Q9H2F5(180-260);Q9NPF5(223-301);Q92769(439-484);Q92922(289-359)
Q969G3	P	1.45E-17	1.16E-15	Q86U86(1468-1599);Q9P2D1(165-183);Q14839(1533-1559);O14497(676-729);Q6STE5(28-92);O15353(400-499);Q9P2D1(731-737);P51531(4-176);P51531(262-317);P19532(218-247);P51608(376-405);Q9BVG8(26-52);Q9P2D1(497-568);Q96J02(250-267);Q8NFD5(1518-1588);O15353(566-585);O14497(1867-1903);Q8TAQ2(961-1213);O14497(476-570);P51532(4-344);Q13127(595-815);Q15532(76-140);Q96GM5(30-79);Q92922(988-1105);Q15788(1145-1186…
Q969G3	G	2.09E-05	7.44E-05	Q92925(2-66);Q96GM5(13-47);P49790(2-14);P15884(413-440);Q8NFD5(141-401);O14497(76-134);O14497(272-285);P15976(309-352);P10275(416-477)
Q969G3	A	1.15E-07	1.22E-07	Q8NFD5(2-47);Q8TAQ2(859-879);Q8NFD5(328-493);Q9UKL0(21-77);O14497(2-55);Q92922(866-887);O14497(323-353);Q14839(220-247)
Q9Y2D8	R	6.81E-04	2.15E-03	Q8IX12(313-357);O14641(230-249);P55196(1408-1447);Q15696(359-474);Q8WXA9(186-445);P55196(1595-1674)
Q01201	P	3.87E-05	9.57E-05	O14497(676-729);Q15233(402-430);P20749(399-451);P27708(1813-1901);Q8NFD5(1518-1588);O14497(1867-1903);Q8TAQ2(961-1213);P23246(34-264);O14497(476-570);P51532(4-344);Q96GM5(30-79);Q92922(988-1105);Q16630(218-398);Q92925(10-129);O14497(16-21);Q8NFD5(442-453);Q04206(317-428);Q92922(329-336);Q96ST3(218-285);O14497(1553-1633)
Q01201	G	6.03E-09	4.11E-08	Q96GM5(13-47);P19838(375-403);P23246(613-694);O14497(272-285);P23246(10-55);P11142(613-639);O00221(22-62);Q16630(177-225);P23246(193-244);Q8NFD5(141-401);Q00653(351-405);Q00839(202-240);O14497(76-134);Q00839(703-750);Q92925(2-66)
Q01201	S	3.83E-03	1.94E-02	Q8NFD5(1155-1252);P15924(2549-2868);Q93008(969-1004);O14497(2-1360);O00221(135-222);Q16630(425-513);P49841(385-420);Q9UER7(399-727);Q04864(381-611);Q9UBN7(883-1095);Q8NFD5(2-1043);P20749(308-406);Q4VC05(57-209)
Q01201	A	1.12E-06	9.50E-06	Q8NFD5(2-47);Q8TAQ2(859-879);Q8NFD5(328-493);O14497(2-55);P05387(56-91);Q92922(866-887);Q04206(374-439);O14497(323-353)
P63151	S	2.04E-04	1.03E-03	Q6NZY4(404-707);P40692(331-468);P46531(2422-2546);Q92597(317-393);Q96E09(15-276);A2A3K4(482-603);Q12948(227-545);Q9Y580(86-204);O96017(2-73);Q8IVT5(178-484);Q9UQL6(301-422);Q9BXF6(169-566)
Q9P0K7	S	1.13E-07	3.49E-06	O14974(292-931);Q92614(1988-2054);Q9UHB6(2-728);Q9NQW6(28-666);Q92614(49-164);Q8N3V7(36-623);Q99759(110-250)
P49757	E	9.44E-07	1.20E-05	Q16643(151-299);P09497(98-194);P05067(380-455);P78318(291-326);Q16643(545-611);Q9NQW6(527-600);Q00987(111-429);O14976(798-848);Q15311(444-652);P42566(851-883);P42566(346-469);P05067(191-296)
Q96J02	P	8.11E-21	5.42E-18	O95835(236-313);Q13625(499-601);O14497(676-729);Q16637(195-251);P54259(155-751);O14497(1553-1633);Q13625(824-902);Q4VCS5(973-1037);Q14155(585-663);Q01844(546-559);Q9Y3C5(32-53);O14641(645-712);Q8N4S9(45-59);O95835(514-588);Q96J02(250-267);P81408(385-485);P04637(58-92);O14641(538-567);O14497(1867-1903);P24928(1559-1952);Q8TAQ2(961-1213);Q92997(651-692);Q7Z434(97-153);P08151(837-879);O14497(476-570…
Q96J02	S	3.76E-26	2.60E-24	P54259(2-781);O95835(379-488);Q96J02(145-304);P08151(441-608);P46531(2422-2546);O15350(2-145);Q8N0X7(130-196);Q15811(817-904);Q14157(934-1083);P42858(1171-1229);Q5T6F2(845-1114);O14641(125-262);Q4VCS5(769-875);Q00987(111-408);Q92997(559-652);Q16630(425-513);Q8WVE6(230-322);Q15750(395-469);Q9Y5X1(62-200);Q01844(2-299);Q14157(106-787);Q8N684(312-435);Q93008(969-1004);Q38SD2(1798-1892);O14641(572-65…
Q96J02	Q	2.24E-09	2.00E-08	P46531(2360-2409);Q9H3D4(418-455);P54259(479-504);Q99962(144-264);O14497(372-606);Q92922(929-974);O14497(1327-1430);Q13625(130-336);Q14157(15-56);Q15811(326-721);P42858(18-66);Q8TAQ2(923-960);O75791(196-233);P05412(200-329);Q4VCS5(58-648);Q13546(364-433);Q9BUJ2(806-832);O14964(728-772)
Q96J02	G	2.23E-05	2.03E-04	Q15637(381-393);Q14157(135-197);Q01844(276-338);O15105(20-88);Q01860(16-55);P54259(222-250);Q16630(177-225);P45985(7-30);O14497(76-134);Q9BUJ2(613-666);Q01844(472-640);O14497(272-285);P14866(36-89);Q96EP5(374-394)
Q96EB6	S	2.15E-77	9.71E-77	Q03112(508-677);Q12778(33-533);Q8N122(696-954);O15350(2-145);O75376(1039-1533);Q8TEK3(796-1533);Q03112(992-1228);Q96EP1(121-244);Q04724(159-334);Q92831(371-434);P37275(563-718);Q9UBC3(24-216);O14640(84-246);Q9Y4H2(304-1189);Q8N3K9(2-3040);Q6R327(1016-1423);O14641(125-262);Q6IN85(733-799);O15516(392-504);Q00987(111-408);P10275(154-361);Q92997(559-652);Q03164(56-3644);Q9NS37(10-218);P56524(288-374)…
P31947	P	4.95E-12	1.96E-09	P46937(3-49);O94885(9-33);Q8TF72(1498-1551);O96013(249-296);P40818(680-703);P78524(350-434);A7KAX9(1031-1036);Q13470(511-573);Q9UQ35(350-447);Q12774(724-856);Q92625(398-415);P35568(1192-1210);P25054(1420-1443);Q5VV41(52-70);Q96IF1(90-120);Q96PE2(1567-1584);P56945(71-383);Q96J02(250-267);O00750(156-178);Q12778(120-149);P04637(58-92);Q13283(260-297);Q8TEW8(1111-1189);Q96PE2(968-1054);Q96PE2(136-173…
Q92598	P	8.31E-04	5.57E-03	P46937(3-49);Q9H3S7(716-1108);Q13625(499-601);Q04206(317-428);P35611(601-694);Q9H3S7(1509-1573);Q13625(824-902);P35240(479-496)
Q96L34	E	1.47E-24	2.49E-20	P11137(926-1477);Q9Y4B5(332-676);P35579(839-1913);Q92614(1248-1981);P35580(849-1920);P11137(51-658);Q9BQG0(696-818);Q92974(923-986);P34932(499-838);P51532(440-717);P51532(1286-1647)
Q96L34	Q	2.84E-03	2.68E-02	Q93009(1-26);Q92614(1386-1490);Q5BJF6(138-798);O94964(600-909);O14964(728-772)
O15111	A	3.04E-02	4.27E-02	Q13233(2-161);Q9Y618(791-923);Q04206(374-439);Q9H0F6(176-252);Q7Z406(1285-1426)
P48730	E	2.16E-08	1.25E-06	O15534(1229-1273);Q15154(474-762);P05067(380-455);Q00987(111-429);Q15154(899-924);P49810(7-62);O15169(379-426);P05067(191-296);Q15154(1719-2017);Q99996(2-3458);P23508(34-145);Q9H063(214-250)
Q99816	K	1.91E-02	3.24E-02	P26358(716-749);Q99996(5-46);Q09472(1518-1593);P26358(25-352);P46940(1414-1571);Q9Y5K6(333-415);Q9NPF5(223-301)
P60484	P	3.63E-03	4.51E-03	Q96EZ8(101-113);P49757(456-525);O00459(86-126);Q9Y2H9(1494-1570);Q86UL8(1015-1118);Q16643(364-417);O60307(1107-1216);Q05397(863-882);Q9H0F6(132-166);P04637(58-92);O00459(258-311);P49023(46-53);Q6P0Q8(1342-1365);O60307(800-828);O95271(20-83);Q9H0F6(303-350)
P60484	S	1.25E-28	7.65E-28	P46934(670-836);Q19T08(23-118);O14745(260-357);Q5TCQ9(1253-1398);Q13555(311-424);O95271(36-163);Q9H0M0(150-354);P10275(154-361);Q14694(68-355);Q96EZ8(2-103);Q96QB1(370-1024);Q86UL8(871-920);P35226(237-326);Q9UER7(399-727);O60307(27-109);P49023(72-344);P30260(171-444);P01106(136-293);Q6P0Q8(805-1724);Q9Y2H9(2-170);Q6P0Q8(104-312);Q03188(43-717);O60307(679-1203);P49757(179-461);Q9Y2H9(705-1286);Q9Y…
Q99986	S	3.11E-10	1.74E-07	P78362(420-510);Q12888(4-1485);P38432(129-390);P15336(265-505);O60934(330-550);Q12888(1631-1714)
Q15831	S	3.99E-07	1.12E-06	Q96EB6(535-694);O95835(379-488);Q8TEW0(87-225);Q00987(111-408);Q9P0L2(376-711);Q06945(135-427);Q7KZI7(364-641);P27540(565-743);Q13131(476-531);O60285(338-582);Q9UI36(21-528);P16070(171-640);Q15797(169-214);P10398(212-283);P01106(136-293);Q8TEW0(774-973);P15056(302-449);Q96L34(389-568)
Q15831	P	1.30E-02	4.75E-02	P51532(4-344);O95835(236-313);Q13255(970-1025);Q8N1F8(439-483);Q13255(1067-1072);Q92830(4-54);Q92922(329-336);O14746(307-323);O95835(514-588);Q15797(179-252);Q15562(170-216);Q9ULV8(430-473);P04637(58-92);Q92922(988-1105);P19544(54-68);P35240(479-496);Q9NRM7(414-479);P04626(1102-1162)
Q9H3D4	E	3.54E-15	6.46E-12	O60812(184-293);Q09472(961-1053);Q9HAU5(484-557);Q00987(111-429);Q15424(59-796);P55072(700-738);P78559(336-1787);Q13439(168-2146);P11021(536-625);Q9UER7(383-595);Q02224(492-2494);Q15233(276-381);P61978(2-44);P78559(1907-1973);Q09472(1514-1539);Q9HAU5(994-1094);Q13200(2-67);P08238(186-303);Q9HAU5(4-159);Q9P1Z0(610-662);Q9UPW6(688-733)
Q9H3D4	G	6.52E-08	6.61E-06	P35637(48-509);Q9P1Z0(259-280);Q9P1Z0(485-502);O43390(501-571);Q16630(177-225);O60506(494-563);Q99729(241-324);P55072(775-794);Q15424(851-904);O43390(448-459);Q9P1Z0(576-591);P14866(36-89)
Q9H3D4	Q	5.79E-05	8.70E-05	Q09472(476-501);Q15233(1-53);Q9H3D4(418-455);Q9HAU5(1176-1256);Q96KQ4(81-316);Q15233(243-368);O43390(551-631);Q09472(1810-2375);P46937(269-373);P35637(8-160)
Q9H3D4	K	7.33E-04	7.81E-04	Q15424(480-554);P16402(16-221);P83731(56-147);Q09472(1518-1593);Q02224(2546-2642);P78559(1350-1619);Q9HAU5(4-186);P78559(309-496)
Q13330	A	9.50E-07	4.02E-05	Q86YP4(312-351);Q8IX07(407-909);O60341(7-102);Q12873(204-248);Q96EB6(2-99);Q14839(220-247);Q8TDI0(202-229);Q96KQ7(2-23)
Q9NVC6	Q	3.29E-04	1.03E-03	Q71SY5(538-612);Q9BWU1(360-404);Q96RN5(150-378);Q93074(1899-2168);O60885(501-1339);Q9NX70(29-72)
Q9NVC6	P	7.01E-07	1.86E-05	O60244(24-33);O60885(458-483);Q96RN5(268-320);O60885(750-1190);Q92830(4-54);P04637(58-92);Q71SY5(587-735);Q9NWA0(17-54);Q15648(736-761);O95402(260-325);Q96RN5(431-521);P51532(4-344);A0JLT2(14-53);Q71SY5(236-381);Q9H204(13-39);P36956(61-198);O60885(205-344);Q9BWU1(382-398);Q93074(1741-1777)
O95997	S	3.35E-03	2.14E-02	Q6EMB2(808-1280);P30260(171-444);Q8IXZ2(131-924)
Q8N2W9	A	6.58E-03	2.39E-02	O75400(238-303);O14776(178-327);Q04206(374-439);Q12873(204-248)
Q9UNL4	P	6.53E-09	3.58E-07	Q09472(802-943);Q03164(1244-1367);Q9NQC1(601-732);Q9UN86(228-309);Q7Z3K3(875-931);Q03164(561-603);Q03164(41-58);Q04206(317-428);Q09472(1848-1923);Q09472(2310-2349);P04637(58-92);Q14978(285-309);Q03164(1817-1865);Q7Z3K3(415-453)
Q9UNL4	A	3.95E-04	8.21E-04	Q9GZT9(75-142);Q04206(374-439);Q03164(59-121);Q14103(10-71)
Q13227	P	2.55E-05	7.52E-05	Q09472(802-943);Q9Y618(1960-2018);O75376(607-622);Q9UQL6(226-245);Q9Y618(1384-1389);Q09472(1848-1923);Q09472(2310-2349);Q8IVV7(70-109);P04637(58-92);O75145(656-719);O75376(216-227);Q9Y618(767-1107);Q9Y618(207-218);P85037(35-62);Q6UB99(2162-2327)
Q13227	A	1.41E-06	8.42E-06	P85037(2-107);Q9Y618(791-923);Q9BZK7(104-124);P85037(466-725);O75376(592-604);Q8IVV7(48-103);Q6UB99(2002-2326);O60907(155-183)
Q8WYH8	P	2.79E-03	2.01E-02	Q09472(802-943);Q9NQC1(601-732);Q92794(1643-1701);Q9ULD4(785-868);Q8IVL1(401-418);Q09472(1848-1923);Q09472(2310-2349);P04637(58-92)
O43353	E	1.18E-04	4.41E-03	P35579(839-1913);P35580(849-1920);P17066(513-603);Q9BX69(135-284);P07900(223-311)
P20333	E	2.02E-04	5.15E-04	P35579(839-1913);P14625(750-802);P35580(849-1920);O94972(492-577);P38646(554-679);O00165(29-40);P14625(283-368);Q00839(75-182);O15397(883-943);Q9UM54(892-1031);P17066(513-603);Q8IUF1(9-36);Q9BXW9(1390-1451);P11021(536-625);P07910(197-306)
Q99558	K	7.97E-09	1.55E-08	O95793(232-382);P42766(3-122);P62847(83-133);P19338(50-142);Q96JP5(245-305);P50914(93-214);P10412(16-219);P06748(183-267);Q9BQG0(1145-1327);P07900(223-294);P83731(56-147);Q00839(658-699);P07814(765-1023);Q2NL82(10-74);P46777(220-284);Q5JTH9(1225-1296);O76021(276-485);Q9NR30(18-152);P62753(136-249);Q01780(725-866);Q02878(4-87);P36578(294-424);P05455(191-403)
Q99558	A	4.05E-03	7.94E-03	Q96JP5(21-74);P83731(81-137);P36578(353-408);P10412(2-216);P05387(56-91);P50914(133-215);P19338(56-184);P16989(2-89)
Q9ULH0	S	2.83E-02	2.99E-02	O14976(759-1200);Q9NYZ3(166-624)
Q15696	E	6.70E-21	7.36E-21	P21127(3-393);Q96I25(98-219);Q9BWU0(278-722);Q96SB4(274-464);Q8TBF4(127-214);Q12874(336-375);Q96LT9(224-256);Q8N954(29-86);Q15695(17-162);Q9HCF6(814-879);Q68D10(102-154);O15042(683-977);Q6IEG0(250-338);Q96F63(226-339);Q13435(693-734);Q68D10(582-681);P30414(1021-1065);P52756(499-725);Q13435(255-445);P78362(265-437);Q96SB4(9-61);Q15459(230-367)
Q15696	S	7.50E-06	3.07E-05	Q8IWX8(733-831);P21127(277-358);P52756(323-582);P78362(420-510);Q9HCF6(1301-1732);Q68D10(228-558);Q6NYC1(327-402);O15042(930-1024);Q96SB4(392-448);P30414(193-1462);O15042(2-73);Q15695(354-479)
Q15696	P	1.85E-05	2.63E-04	Q8N8D1(12-129);Q13435(6-21);Q15459(2-47);Q96LT9(196-233);O15042(357-402);P78362(14-45);Q13435(80-132);Q8IWX8(355-682);Q8IWX8(74-103);Q15459(547-680);Q13435(202-253);Q15459(369-407);Q9BWU0(116-166)
Q9UBU9	A	6.41E-04	3.21E-02	P37198(78-331);Q8NDT2(221-303);P46821(790-825);P35658(1544-1700);Q8IYB3(835-865);P19338(56-184)
Q9UBU9	R	1.39E-11	3.16E-07	Q9H1J1(222-262);Q8IYB3(162-208);Q96T37(616-732);Q9Y2W1(2-188);Q8IYB3(275-726);Q01081(179-239);Q15287(127-154);Q16629(120-236);Q15287(264-305);O43143(17-62);O95232(231-382);Q9BZI7(343-379);Q07955(204-247)
P26196	P	1.13E-07	1.79E-07	Q8WWM7(4-84);Q8WWM7(610-636);O95429(29-47);Q99700(47-71);Q99700(100-158);Q99700(929-990);P78362(14-45);Q99700(551-631);O96013(249-296);Q13283(260-297);Q8WWM7(436-466);Q86TB9(155-338);Q8WWM7(976-1039)
Q15637	Q	8.13E-10	1.30E-09	P56524(457-613);Q9UQL6(72-163);Q9UQL6(494-530);O14776(169-254);P56524(67-177);Q8IWX8(253-350);P35637(8-160);Q8IWX8(110-156);Q92804(9-166)
O14776	P	1.25E-24	3.00E-18	Q15427(215-423);O60885(458-483);O95466(455-473);Q13435(80-132);Q15047(447-469);Q15047(949-977);Q15047(537-549);O14776(32-132);Q13435(202-253);P55316(58-112);O95466(11-30);Q15233(402-430);O60885(750-1190);Q9HCK8(355-372);P42768(312-421);O60610(573-764);Q15428(217-462);Q8TF74(177-377);Q9UI08(162-206);Q15459(547-680);O14776(322-378);Q12873(233-254);P24928(1559-1952);P23246(34-264);Q9P0K8(519-558);Q1…
O14776	Q	4.51E-10	3.69E-09	Q15233(1-53);Q00839(160-177);Q15233(243-368);Q8WXF1(233-393);P23246(65-108);Q9UI08(114-156);Q13435(142-195);Q9HCK8(317-393);Q9P0K8(291-325);Q13435(842-892);P42858(18-66);O14776(169-254);P23246(451-612);O60885(501-1339)
P22415	K	1.91E-13	1.96E-12	Q12830(2678-2867);Q56NI9(98-305);Q12830(1478-1541);O15047(828-857);O75037(542-576);Q9HCK8(443-584);Q5T4S7(3362-3379);Q09472(1518-1593);Q12789(1205-1245);Q15291(435-505);P09874(190-254);O94913(309-671);O75037(701-832);Q02880(1156-1574);P28370(51-163)
P22415	G	4.84E-03	5.41E-03	Q9Y4W6(107-120);O00716(120-129);O94913(793-940);O15047(441-448);Q12830(91-109);Q5VV67(16-49)
P22415	A	2.37E-09	1.46E-08	P28370(5-50);P51610(404-624);O00716(14-97);P51610(1119-1283);Q9UBL3(2-65);Q15853(11-183);P51610(1522-1785);Q9UL49(13-183)
P19320	G	1.43E-13	1.10E-12	P35908(519-633);P22626(201-349);Q86V81(198-231);P53990(207-226);P11142(613-639);P23246(10-55);Q9UKM9(221-253);P09651(195-369);Q92945(7-68);P62314(96-116);Q13151(181-304);O43390(448-459);P13645(455-581);P14866(36-89);P15880(5-53);Q96EP5(374-394);Q14103(7-66);Q92900(49-72);P35637(48-509);Q15637(381-393);P38159(104-133);Q92841(82-104);Q13283(430-461);Q92841(556-563);O60506(494-563);P23246(193-244);P…
P19320	R	2.19E-02	2.72E-02	P08621(230-393);Q04637(1137-1224);P14866(3-28);O60506(496-584);P23246(541-611);Q14157(121-190);P55196(1408-1447);P62314(88-119);O43143(17-62);Q8N684(418-471);P55196(1595-1674);Q9NR30(725-775);Q14152(781-1370)
O00214	S	9.13E-03	3.46E-02	Q99728(159-413);Q01814(1191-1242);O43567(288-357);Q8IZA0(175-301);Q9UHW9(29-121);Q9HCM3(1385-1464);Q9Y6M7(255-413);Q9HCM3(316-915);Q9ULI3(76-1046);Q12913(36-148);O00592(22-322);O60503(572-691);Q7Z3C6(606-761);P23470(461-728)
P35221	K	3.59E-05	8.57E-03	Q5VT06(1685-1923);Q99459(165-294);Q5VT06(602-645);Q5VT06(2058-2135);Q01082(2344-2364);P55196(138-236);P25054(1734-1821)
P35221	E	9.79E-09	1.74E-08	Q16790(56-140);Q9UDY2(1059-1176);Q9HBM0(756-779);P05067(380-455);P25054(1131-1175);O95714(51-86);Q5VT06(1558-1656);Q9HBM0(533-703);P25054(1529-1577);Q13402(868-998);O15169(379-426);P55196(1408-1679);P49768(300-377);P49768(12-72);Q99459(496-553);Q01082(1985-2163);P11021(536-625);P05067(191-296)
P63167	T	8.60E-03	1.29E-02	Q9H4H8(409-444);Q9Y2J2(947-1026);O14490(519-563);O14490(620-636)
Q99963	S	8.42E-05	4.84E-02	Q99700(192-947);P22681(601-870);Q70E73(944-1017);Q70E73(520-604);Q96B97(156-204);Q70E73(95-221);P42858(1171-1229);Q96B97(442-608);O43426(982-1529);P42858(405-643)
Q15365	A	2.93E-04	3.20E-03	Q14103(10-71);O14776(178-327);Q12962(2-103);Q96EK4(132-221);Q13263(525-613);A6NK89(296-323);Q8TF68(465-500);Q13263(2-110)
P18206	P	4.90E-07	1.17E-03	P18206(837-878);O94875(167-182);P56945(71-383);Q15654(8-42);O15027(1135-1153);O15027(2146-2178);Q8IY67(425-468);Q5T8P6(326-420);Q9BX66(179-252);O15027(106-276);Q15654(125-203);Q14118(809-895);Q14118(304-366);P50552(118-216);P49023(46-53);O15027(1936-2009)
P41212	P	6.26E-03	2.41E-02	O75376(607-622);Q14112(394-440);Q96ST3(218-285);O75581(1566-1608);O75376(216-227);Q8N531(52-107);Q14112(1078-1104);Q9UQC2(351-374)
P41212	Q	5.90E-05	1.21E-04	Q93009(1-26);O75376(16-90);O75376(1986-2041);Q9UKV0(465-574);Q9UKV0(42-149)
P49418	E	2.31E-03	2.34E-03	P49418(490-595);P54274(17-71);Q13426(203-335);O15061(463-1057)
O96013	K	1.25E-02	4.83E-02	P78362(257-286);Q96SB4(256-334);P54274(258-431);Q99459(165-294)
P22626	G	3.43E-09	1.02E-06	Q14103(7-66);P67809(28-50);P22626(201-349);O14979(323-412);P09651(195-369);Q99729(241-324);Q7L2J0(24-161);Q00839(202-240);Q00839(703-750);Q13148(273-413);P14866(36-89)
Q15369	A	2.51E-03	9.51E-03	Q8NFD5(2-47);Q8NFD5(328-493);Q99466(1641-1908)
Q9NWT6	T	6.21E-07	4.65E-05	Q8IWZ3(985-1060);Q16665(585-668);O75179(1531-1565);Q8IZ21(201-250);O75179(1966-2034);Q8IWZ3(1508-1557);Q14157(687-743);Q9ULT8(1558-1651);Q01484(788-855);A5YKK6(1333-1351)
P24928	K	4.94E-23	4.27E-22	Q03164(200-408);Q9H6T3(62-87);Q92541(213-307);Q13427(180-739);P51532(1405-1464);Q15424(480-554);Q9BYW2(2017-2143);Q5BKZ1(238-303);Q15648(1495-1524);Q9UPP1(865-945);Q09472(1518-1593);Q08945(512-692);Q92793(1554-1630);Q00839(658-699);Q6PD62(830-1011);P49711(592-606);P51531(411-565);Q9H0D6(405-429);P51531(1342-1386);Q99728(124-238);P51531(1533-1564);P25205(655-700);Q03468(254-353);P49711(202-264);O6…
P24928	D	8.45E-03	1.52E-02	Q7KZ85(35-102);P61218(2-35);Q8WVC0(95-231);Q8N7H5(457-483);P18615(189-243);O94763(298-323)
Q9ULZ3	S	5.29E-14	5.08E-11	Q9NRE2(28-814);P49916(832-913);Q13873(547-1032);Q9UPN4(30-249);P38398(102-1651);P33991(2-145);P40189(720-784);Q9Y2U8(56-435);Q8NEN0(19-243);O15553(95-368);Q16666(95-187);Q13501(221-381);P29590(458-592)
Q14145	K	7.84E-04	3.97E-03	P10914(117-139);Q12830(1478-1541);Q12830(2678-2867);Q8NFC6(304-1088);Q14004(454-598);P07900(223-294);P25205(655-700);P54274(258-431)
Q14145	P	1.51E-05	1.82E-04	Q8NFC6(5-36);Q96TA1(634-714);Q5JTC6(231-308);P63162(165-240);Q9Y3Q8(138-198);Q12830(8-90);Q6P1L5(137-145);P56270(130-150);Q12830(2795-2817);Q8WUF5(393-602);Q96HR8(417-481);O95817(302-420);P14635(80-129);P58004(226-245);Q9Y3Q8(22-68);Q8WUF5(54-207);P10415(39-91);Q14004(34-57);Q04206(317-428);Q14004(1247-1269);Q96HR8(27-90)
Q14145	A	1.04E-02	2.59E-02	Q14004(459-489);Q14004(62-76);P56270(54-272);Q04206(374-439);P63162(93-164)
P41208	S	3.40E-04	3.50E-02	Q01831(325-524);Q3V6T2(1405-1871);P54727(81-273);Q9NTX7(186-347);Q8IW19(196-378);Q6PD62(1003-1173)
O15344	S	2.63E-04	1.35E-03	O95210(54-196);Q96R06(8-118);Q9H201(177-597);P26367(277-402);Q969T4(2-64);P51965(2-50)
P51608	G	4.32E-03	3.05E-02	Q12948(371-460);P67809(28-50);P08047(20-53);P25490(54-69);Q15562(2-43);P25490(154-202)
P51608	Q	1.05E-06	1.18E-05	P08047(351-441);P67809(134-320);Q6NWY9(175-498);P51531(216-700);O75376(1986-2041);O75376(16-90)
Q9UIG0	P	2.97E-06	3.36E-06	P51532(4-344);O14497(16-21);Q9H211(15-109);O14497(676-729);Q92922(329-336);O60264(7-20);Q96GM5(30-79);Q92922(988-1105);O14497(1867-1903);Q8TAQ2(961-1213);Q9H211(389-412);O14497(1553-1633);Q13112(411-463);O14497(476-570)
O15294	P	3.99E-11	3.11E-10	Q8IZD2(1544-1552);Q8IZD2(1627-1846);P51610(1492-1516);Q6N021(398-419);O15047(1403-1417);P98177(416-457);O15047(383-473);Q96EZ8(101-113);Q03164(1244-1367);Q9HBD1(602-687);Q03164(41-58);Q9BTC0(1257-1286);P51610(412-456);O43151(371-702);O95644(695-910);O15047(1071-1200);Q03164(561-603);O15047(1308-1324);Q04206(317-428);Q96ST3(218-285);Q9BTC0(1725-1828);P10636(489-568);Q03164(1817-1865);O15047(594-65…
O15294	E	1.47E-11	3.24E-08	Q8IZD2(538-636);P33176(415-904);O94763(118-252);Q9BTC0(1371-1504);Q15291(337-466);Q7Z6Z7(3769-3874);Q03164(3587-3667);O15047(1333-1386);O60502(453-537);Q7Z6Z7(2682-2733);Q03164(843-891);Q7Z6Z7(2271-2470);O15047(896-1070);Q9BTC0(94-250);Q7Z6Z7(723-761);Q6N021(1918-1961);Q9BTC0(2060-2233);Q7Z6Z7(1288-1435);Q8WXF1(283-390);P15822(2155-2200);P31629(895-917);O43151(1597-1650)
O15294	K	4.51E-14	1.34E-10	Q8IZD2(218-256);Q8IZD2(472-669);Q6N021(1435-1509);Q9P0U4(321-367);O15047(828-857);Q8NFU7(1141-1178);Q9BTC0(433-549);Q03164(200-408);Q8NFU7(584-750);Q03164(843-895);Q15291(435-505);Q9BY42(183-245);Q9NPG3(181-267);Q03164(1176-1373);Q8NFU7(2-65)
O15294	A	1.21E-14	2.26E-13	P37198(78-331);O60502(22-57);Q76L83(652-684);Q96EK4(132-221);Q04206(374-439);Q9UBL3(2-65);P51610(1119-1283);Q03164(59-121);P51610(1522-1785);P51610(404-624);Q9BTC0(1281-1312);Q9BTC0(482-664)
O15294	D	1.91E-05	1.13E-04	Q7Z6Z7(2426-2461);P15884(515-552);P15822(2181-2196);Q92560(396-408);P31629(1866-1926);Q9H9L4(144-179);O94763(298-323)
O43889	T	5.65E-13	1.59E-06	P51610(404-1491);O00268(486-728);Q9Y5Z7(506-591)
Q14683	T	4.36E-04	2.45E-02	Q12830(1709-1804);Q12830(2052-2545);Q14676(1109-1706)
Q14683	D	5.35E-05	1.08E-04	Q12830(149-185);O60216(212-282);P35251(1092-1117);P46100(1259-1266);P09884(74-119);Q7Z5K2(456-468)
O60216	T	7.52E-167	2.45E-116	Q8WXI7(12192-12240);Q8WXI7(10-12084)
Q9NRR5	P	1.10E-04	2.72E-04	P54725(88-134);O15198(184-230);P55198(372-389);P46379(946-992);Q9NR12(194-223);P46379(195-273);O95201(247-282);P55198(834-862);P46379(394-681);Q13432(18-62);Q9Y3C5(32-53)
P51784	Q	1.12E-03	1.84E-03	P46531(2360-2409);Q93009(1-26);Q96S59(10-18);Q5T9A4(79-220);Q6PJG2(246-287);Q6Y7W6(604-1269);Q4VCS5(58-648)
Q9NYJ8	S	1.41E-06	2.97E-05	P51617(532-656);Q8N5C8(143-511);Q9NYJ8(63-450);O75376(1039-1533);P10275(154-361);O75376(1694-2412);Q9UKE5(676-1005);Q05516(126-292);Q9Y6Q6(364-538);Q8TDR0(305-503);P58753(38-85);Q15750(395-469);O43318(305-495);Q9UQL6(301-422)
P51571	S	2.09E-08	7.69E-07	P20333(322-415);Q6ZMQ8(680-1374);Q92560(272-529);Q13233(878-1201);P57078(369-469);Q76N89(343-945);P01106(136-293)
P08473	E	1.14E-02	1.74E-02	Q9H1E3(17-243);P35579(839-1913);O14745(92-149);P46939(1776-1831);P36776(221-288);P53985(450-498);Q9Y6F6(761-828);Q05519(376-484)
O00743	S	2.90E-08	3.48E-02	Q9UPN7(753-881);Q5H9R7(501-868);P38398(102-1651);O00221(135-222);Q7Z434(121-446);O60307(679-1203);P57078(369-469);O60307(27-109);P10398(212-283);P01106(136-293);O43318(305-495)
Q14155	P	4.80E-11	5.39E-10	Q14160(1433-1451);Q9BYB0(814-930);Q9UPX8(509-535);Q9BYB0(1637-1664);Q9NZQ3(232-271);Q96J02(250-267);Q8WY54(115-130);Q9BYB0(1232-1349);Q9Y566(1806-1858);Q9Y2X7(474-495);Q13191(775-827);Q8WY54(31-51);Q9NZQ3(164-185);Q13444(767-856);Q14160(1296-1349);Q14160(1540-1584);Q13191(477-567);P22681(481-608);Q9Y566(921-1669);Q9BYB0(436-463)
Q14155	G	9.45E-04	8.49E-03	Q9Y566(1882-1909);Q9Y566(526-545);Q9Y566(1704-1721);Q9BYB0(972-1013);Q9Y566(1304-1325);Q9Y566(1189-1195)
Q13642	K	1.51E-03	2.98E-03	Q96SB4(256-334);Q8WZ42(10483-10631);Q8WZ42(10881-11019);Q8WZ42(9901-9994);Q8WZ42(11770-12019)
Q02410	E	1.87E-04	1.02E-03	Q99767(25-263);Q00975(837-1024);P05067(380-455);Q02410(5-302);P49810(7-62);P49768(300-377);P49768(12-72);P05067(191-296)
O60260	S	3.50E-03	1.29E-02	P49792(2185-2298);Q16186(138-269);Q9C0C7(1061-1252);Q9NX09(9-63);Q13627(477-679);Q13148(317-410);Q9C0C7(248-800);O14867(352-517);Q9Y6H5(548-919);Q9Y385(164-268);P54725(77-162);Q13501(221-381);P10636(380-558);P00519(601-1055);P55196(1114-1339);O14936(570-609);Q9Y3I1(89-198);P49792(2437-2903);P51965(2-50)
P41134	E	2.13E-05	3.53E-05	Q9Y3X0(149-454);Q5T200(79-1488);P15923(495-571);Q86WJ1(559-713);P55036(225-377);Q9Y4E8(648-692);Q92785(235-261);Q9Y3X0(8-73);Q99081(517-599)
O75832	E	2.10E-03	4.07E-03	Q13200(2-67);P51665(282-322);P55036(225-377);Q99460(842-872);Q00987(111-429);P34932(499-838);Q99460(915-949)
P43358	A	1.19E-05	9.84E-05	Q9H0U9(74-181);Q9UJ04(42-172);Q4VCS5(875-1034)
O60244	Q	2.45E-04	9.43E-04	Q71SY5(538-612);Q9BWU1(360-404);Q96RN5(150-378);Q93074(1899-2168);O60885(501-1339);Q9NX70(29-72)
Q9NX70	Q	2.85E-04	3.36E-04	Q71SY5(538-612);Q9BWU1(360-404);Q96RN5(150-378);Q93074(1899-2168);Q9UHV7(439-471);Q9NX70(29-72)
P49336	A	3.55E-03	8.67E-03	O60244(25-46);P17676(33-263);O15119(461-619);Q71SY5(249-388);Q92830(2-58)
Q93074	P	2.09E-09	1.35E-07	O60244(24-33);Q9UHV7(531-574);Q9BRK4(8-53);Q71F56(544-580);O60885(458-483);Q9UHV7(987-1021);P48436(342-377);Q96RN5(268-320);O60885(750-1190);Q92830(4-54);Q71SY5(587-735);Q9NWA0(17-54);Q15648(736-761);O95402(260-325);Q96RN5(431-521);Q8N6T7(287-345);O00255(488-554);A0JLT2(14-53);Q71SY5(236-381);P36956(61-198);Q9H204(13-39);O60885(205-344);Q9BWU1(382-398);Q9BRK4(312-319);O15234(362-695)
Q93074	G	7.96E-03	3.28E-02	O15234(18-58);Q92830(55-74);Q92804(327-579);Q92804(171-214);O60244(15-23);Q9BWU1(406-422)
O95402	A	7.31E-07	4.28E-05	Q12962(2-103);O60244(25-46);O00268(34-587);P17676(33-263);Q15542(51-204);Q71SY5(249-388)
O95402	G	1.91E-02	2.00E-02	Q92804(327-579);Q92804(171-214);O60244(15-23);Q15542(28-62);Q9BWU1(406-422);O00268(171-193)
Q15907	S	2.12E-06	1.95E-02	Q6WKZ4(151-1173);O60447(3-134);O60239(263-441);Q9NTX9(210-379);Q7L804(145-450);Q9NTX9(2-101);Q9BXF6(169-566)
Q9Y2G2	P	4.18E-12	1.59E-10	Q9Y467(151-170);Q6P4R8(716-739);Q6ZRI6(957-1000);Q99700(47-71);Q99700(100-158);Q99700(929-990);Q6ZRI6(246-501);Q99700(551-631);Q9H792(776-873);Q9Y467(838-851);Q6ZRS2(2426-2535);Q6ZRS2(2894-3023);Q9BX69(979-1012);Q6ZRS2(981-1883);Q6ZRI6(659-759);Q9HCK8(355-372)
Q9UQL6	P	1.39E-03	1.79E-02	Q9Y618(1960-2018);O75376(607-622);Q15637(324-637);P36941(372-402);Q02078(431-446);Q9UQL6(226-245);Q05516(307-327);Q9Y618(1384-1389);O94983(265-312);Q14814(367-466);O94983(460-478);O43474(332-362);O75376(216-227);Q9Y618(767-1107);Q9Y618(207-218);O95644(695-910);Q9H2S9(474-483)
Q9UQL6	S	4.03E-21	3.50E-15	O95644(147-324);Q06413(150-461);O75376(1039-1533);P41182(250-532);Q9Y618(2188-2457);Q9UKG1(345-496);Q9NYJ8(63-450);P48552(28-1142);Q05516(126-292);Q9H2S9(60-110);P56524(288-374);Q13761(209-403);Q9Y618(1769-1902);O75376(1694-2412);O94983(826-931);Q02078(141-469);Q9UHI6(644-743);P23771(104-437);Q9UQL6(301-422);O94983(284-324);Q14814(149-357);P23769(99-303);Q13950(269-516)
Q9BY41	S	4.47E-14	2.16E-10	O15027(2267-2343);O15027(1347-1415);P52948(3-726);Q06455(61-113);Q5TZA2(462-520);Q8N3U4(1043-1101);Q16799(321-569);O15027(277-1138);O95425(45-992);O75081(3-163)
Q9BY41	Q	5.96E-06	2.45E-04	Q5TZA2(80-2005);Q9UQE7(672-1006)
Q6W2J9	T	1.59E-05	1.18E-03	Q7Z589(110-787);Q9UBN7(891-1041);Q14157(687-743);Q2KHR3(1247-1288)
Q96DB2	K	2.88E-24	2.60E-22	Q8WWQ0(1571-1745);P46087(615-804);Q9UQE7(245-495);Q99848(142-304);P18583(1795-1907);Q9NYF8(676-773);O00567(437-593);Q96GQ7(109-200);O75190(302-323);Q9UIG0(126-589);P42696(355-430);P42696(76-185);O75592(100-129);Q14690(1416-1489);Q13435(319-563);Q5BKZ1(238-303);Q8WWQ0(867-924);Q9NW13(580-755);O60832(385-508);Q9NTJ3(331-611);Q96GQ7(569-796);Q9NQ55(315-355);P46087(3-79);Q9UQ35(154-262);Q5JTH9(1225-1…
Q96DB2	Q	3.14E-03	3.86E-03	Q8WXH0(3555-4453);P49750(846-943);Q13435(142-195);Q9Y2T7(241-343);Q13435(842-892);Q9C0J8(448-680);P49750(54-509);Q9UQE7(672-1006);Q9H307(475-520)
Q96DB2	P	4.08E-09	9.89E-08	Q9Y2W1(265-276);Q8IZ40(430-521);P18583(384-473);Q9Y5B6(29-69);O15027(1135-1153);Q9C0J8(574-963);Q16637(195-251);Q13435(80-132);Q9Y2T7(185-352);Q13435(202-253);Q9NTJ3(18-71);O15027(106-276);Q9ULX6(586-608);Q9UQ35(350-447);P27708(1813-1901);P29590(3-46);O15027(2146-2178);P49750(15-688);Q15459(547-680);Q9NW64(327-407);P24928(1559-1952);P06400(2-43);O95071(1016-1035);Q13435(6-21);Q9H211(15-109);P4975…
Q96DB2	A	2.87E-05	1.46E-04	Q96S55(144-215);O60341(7-102);Q9UQ35(2177-2378);Q96PK6(224-569);P52701(14-88);Q92522(129-201);O00116(2-77);O43823(572-689);Q9Y5J1(31-66);P16989(2-89);Q9Y2T7(6-85)
Q96DB2	D	4.11E-03	8.45E-03	Q7Z6Z7(2426-2461);Q96S55(158-192);Q03701(830-931);Q9NW13(233-251);O95071(1986-2011);Q6PL18(226-291)
O43187	S	1.29E-04	3.24E-03	P51617(532-656);Q5D1E8(327-449);Q9BYJ9(130-253);O95817(124-198);P58753(38-85);Q6DN90(7-521);Q9C0D7(436-651);P10398(212-283);Q13148(317-410)
Q9H0E2	P	2.51E-03	1.26E-02	Q15038(8-40);Q9NZ52(460-477);Q05516(307-327);Q15047(447-469);Q96J02(250-267);Q15047(949-977);Q15047(537-549);Q9UJY5(481-492);Q9Y5V3(279-452);Q9NZ52(344-366);P51617(104-183)
P56545	Q	4.38E-06	5.96E-06	P35712(135-261);Q9UIF8(890-1058);P35712(501-518);Q09472(1810-2375);Q99708(28-158);Q92786(187-362);Q09472(476-501)
P56545	D	7.63E-06	4.44E-05	Q9UIF8(595-666);Q8IXQ4(41-88);P29692(150-170);O94818(382-401);Q9UIF8(1296-1340);Q6WKZ4(968-987)
P56545	A	1.77E-05	1.02E-03	O75807(568-666);Q8IX07(407-909);Q9C009(220-387);Q9C009(22-111);Q96MA1(51-170);Q96KQ7(2-23)
Q13643	Q	4.65E-08	1.46E-07	Q9ULH7(266-341);Q8IXK0(329-377);Q96T17(34-146);Q8IY63(146-211);Q15942(318-377);Q96RN5(150-378);Q8IX12(56-357);Q2KHR3(1060-1144);Q9ULH7(558-606)
Q13643	E	1.08E-03	2.23E-02	Q9ULD2(945-1229);Q5JTD0(17-115);Q96T17(50-128);Q8IX12(594-917);Q96T17(327-566);O60216(399-562);Q9ULJ3(842-905)
P16473	E	6.88E-04	7.70E-03	Q14160(457-695);A5A3E0(358-689);P27824(513-578);P27824(273-354);P27797(183-416);Q14160(1383-1432);P11021(536-625)
Q9P2D0	K	5.71E-07	1.16E-05	Q9H0A0(989-1025);O76094(531-668);P35251(14-545);Q02878(4-87);Q9NR30(18-152);O00567(437-593);Q2NL82(10-74);P35251(1121-1148)
P49790	T	5.27E-06	1.34E-04	Q9BW19(58-101);A8CG34(739-924);P12270(2213-2259);Q96HA1(749-947);P52948(72-414);P37198(9-288);P12270(1646-1721)
P37198	S	3.22E-21	1.53E-14	P15941(22-1064);P40425(319-430);Q9H8Y8(372-451);P49792(2185-2298);P08047(22-541);O15265(568-855);Q7Z3B3(26-412);Q03933(300-476);P35658(421-2081);Q12986(66-223);O15265(171-224);Q8WYP5(1129-2212);Q9BVL2(2-241);Q7Z3B3(792-1082);P49792(2437-2903);P49790(89-1464)
P37198	G	3.85E-03	4.46E-02	P40425(12-49);P08047(20-53);P19338(649-698);Q13283(430-461);P49790(2-14);Q9UN86(419-471)
P37198	A	2.96E-04	1.26E-02	P37198(78-331);O15265(16-28);P35658(1544-1700);P15941(81-986);P19338(56-184)
Q86T24	K	5.94E-03	1.14E-02	O75376(482-553);Q9NQB0(320-434);Q8TBZ6(17-94)
Q9Y5L4	E	2.49E-08	2.79E-07	Q9UKJ3(85-234);Q5VYS8(698-945);Q16643(151-299);P15311(301-584);Q13547(386-478);Q9BYE7(78-121);Q16643(545-611);Q12830(1062-1163);Q12830(127-185);Q9NP74(334-512);Q9Y4B6(1396-1483);P43243(588-778);Q12830(480-762);P11021(536-625)
Q9Y5L4	S	2.31E-04	6.09E-04	Q12830(538-1845);Q86VQ0(496-633);P43243(588-772);Q9UKJ3(179-1308);Q9Y6Y8(7-166);Q15287(4-157)
Q9Y5L4	K	1.25E-03	2.30E-02	Q12830(2678-2867);Q12830(1478-1541);Q5VYS8(1363-1452);Q13547(431-480);Q15287(7-66);Q9UKJ3(664-720)
P46934	Q	2.02E-06	1.41E-05	Q00839(160-177);Q8IY63(146-211);Q9UKE5(272-548);O14497(372-606);Q92922(929-974);O14497(1327-1430);P05412(200-329);P42566(346-508);Q4VCS5(58-648);O15049(284-524);Q9BUJ2(806-832);O14964(728-772)
P46934	G	5.63E-03	2.60E-02	Q00839(202-240);O14497(272-285);P25490(54-69);O15105(20-88);Q9Y4H2(1291-1313);Q16630(177-225);O14497(76-134);Q9BUJ2(613-666);P25490(154-202);Q00839(703-750);P14866(36-89)
Q13425	Q	1.63E-04	5.70E-04	P11532(3473-3605);P46939(3230-3361);Q9Y4J8(447-547);Q9BXG8(182-384)
Q13425	S	9.02E-16	5.49E-15	Q9Y2H9(2-170);Q96EV8(257-351);Q6P0Q8(104-312);Q7KZI7(364-641);Q16849(637-692);Q9Y4J8(554-689);O14936(570-609);Q63HR2(808-1003);Q13574(5-30);Q14524(1052-1148);Q9Y2H9(705-1286);Q6P0Q8(805-1724);Q14524(457-616)
Q13425	P	2.79E-03	5.88E-03	Q63HR2(489-533);Q9Y2H9(1494-1570);Q13574(761-789);Q16849(402-442);Q6P0Q8(1342-1365);Q63HR2(932-1097)
O60941	P	1.13E-02	2.41E-02	Q63HR2(489-533);Q9NYB9(172-228);Q9UJY5(481-492);Q9NYB9(270-423);Q63HR2(932-1097)
O60941	Q	1.71E-06	2.93E-06	O60941(433-527);P11532(3473-3605);P46939(3230-3361);Q96MT8(57-540)
O15143	E	4.62E-10	4.24E-09	P35579(839-1913);Q9P215(13-125);Q16643(151-299);Q92614(1248-1981);Q16643(545-611);Q9UHB6(619-759);P78362(265-437);Q9NQX4(895-1337)
Q9NV56	K	1.55E-04	3.40E-04	Q15014(2-130);O76021(276-485);Q9H2F5(180-260);Q9UBU8(110-178);Q9UK53(271-340);Q9NPF5(223-301);Q52LR7(180-344)
Q92838	S	1.37E-13	2.81E-08	Q9HCG8(662-908);Q96HR8(87-148);O00203(661-864);Q9H307(551-711);Q13367(679-807);Q9Y6I9(214-272);P42568(137-460);O15417(2299-2723);Q5T4S7(539-730);O15047(185-1078);Q9UQ35(142-2751);P17480(698-764);Q9BZF1(13-120);Q5T4S7(3324-3390);O15417(1533-2133);Q5T4S7(2718-2968)
Q92838	P	1.03E-07	1.51E-05	O15047(383-473);Q9C0E8(178-250);Q96HR8(417-481);O15047(1308-1324);O15417(972-1192);O15047(1071-1200);O15417(439-506);O15047(1403-1417);Q5T4S7(601-631);Q9UQ35(2649-2670);Q96HR8(27-90);O15417(2353-2437);Q9UQ35(350-447);O15417(2687-2739);O15417(326-353);O15047(594-654)
Q92838	E	2.91E-11	3.54E-06	Q9HCG8(14-121);Q9C0E8(344-399);Q9H307(89-717);Q9ULV3(206-272);Q9UNE0(230-299);O15047(896-1070);Q6UX04(177-472);Q96HR8(289-372);Q9HCG8(361-449);P17480(336-764);Q9HCG8(735-901);O15417(1805-1841);O15047(1333-1386);Q13367(639-785);Q9BZF1(312-405);O00203(665-809);Q9UQ35(32-134)
Q92838	K	3.95E-09	3.92E-08	P17480(97-675);Q9P0U4(321-367);O15047(828-857);Q9HCG8(718-908);P42568(194-349);Q5T4S7(3362-3379);Q9BZF1(75-138);O15417(2035-2104);Q6UX04(277-377);Q9UQ35(154-262)
Q92838	R	3.23E-05	7.65E-05	Q9H307(631-717);O15417(1484-1532);Q9HCG8(16-98);Q9UQ35(459-816);Q9UQ35(2672-2750);Q9UQ35(1664-2078)
P54253	R	1.42E-05	5.36E-05	Q96I25(113-168);P48634(1238-1269);P48634(450-492);P26368(8-90);Q8N2M8(265-283);Q8N2M8(369-674);Q8N684(418-471);Q9UKY1(741-765)
P49792	A	2.83E-03	2.87E-03	Q9UBE8(56-123);P37198(78-331);Q9C009(220-387);Q9C009(22-111)
Q9UHK0	A	2.21E-04	2.83E-04	P17600(35-113);O60641(295-839);O00499(425-513);P16401(2-223);Q8NCB2(328-501)
Q9UHK0	T	4.09E-04	2.70E-03	O60641(503-556);O60641(409-434);Q9H4G0(697-815);Q8NCB2(385-459);Q01484(788-855)
Q7L576	A	1.95E-05	1.58E-02	O75400(238-303);O14776(178-327);P19338(56-184);Q96QS3(99-544)
O75716	E	4.84E-05	1.14E-02	Q8N5Z5(203-250);Q05084(279-321);Q9NRH2(446-457);P40337(6-55);O75116(429-1118)
O14519	Q	4.62E-05	3.13E-04	Q9UGU0(166-363);Q9ULU4(826-877);Q9H9Q2(189-255);Q9UGU0(1740-1779);Q8WXI9(432-520);Q7Z5J4(261-336);Q9UHF7(937-1045)
O14519	K	6.86E-13	8.63E-12	Q12873(256-358);Q9UGU0(1538-1630);Q12873(48-135);Q14839(50-133);O94880(75-137);O94880(798-865);Q03468(254-353);Q9H501(2-171);P09884(18-48);Q13547(431-480);Q03468(1156-1258);Q14839(258-358);Q92769(439-484);Q9H501(567-851);Q2NL82(10-74)
Q9UBW7	G	5.89E-07	1.07E-04	P35637(48-509);P22626(201-349);P23246(613-694);P23246(10-55);P23246(193-244);Q9C009(13-109);P55316(118-177)
Q9UBW7	E	8.62E-06	5.14E-05	Q9UKL0(247-291);Q13547(386-478);Q5VZL5(1022-1141);O60341(102-175);P23246(448-596);Q92769(387-484);P34932(499-838);P55316(143-181);P17480(336-764)
Q9NUP9	S	2.22E-21	3.18E-17	Q4VCS5(769-875);Q2KJY2(27-1968);Q9Y2J4(650-766);P46937(334-439);Q9NS91(98-195);Q9NS91(365-445);Q02410(398-439);O14936(570-609);P25054(236-351);Q6H8Q1(254-513);Q9UQB8(248-395);Q96RL1(363-690);P25054(713-2837);Q8NI35(1337-1410)
Q9NUP9	Q	2.10E-04	2.74E-03	P46937(269-373);Q9Y2J4(61-581);Q4VCS5(58-648);P25054(181-264)
Q15545	K	6.15E-04	3.15E-03	Q5VWG9(507-746);Q15542(362-452);Q6P1X5(1136-1179);P21675(1214-1263)
Q15545	Q	3.26E-04	7.34E-04	O00268(907-1003);P20226(53-125);O15164(426-570);Q92804(9-166)
Q15545	A	1.25E-06	2.32E-04	O00268(34-587);Q12962(2-103);O15164(3-48);Q15542(51-204)
Q15545	T	8.20E-07	4.75E-05	Q9HBM6(150-233);O00268(486-728)
Q12962	Q	4.68E-10	1.02E-09	O00268(907-1003);Q08378(366-1369);O15265(29-50);Q92922(929-974);Q08378(105-176);Q6ZSZ5(985-1147);Q96BD5(1-109);P20226(53-125);Q8NEM7(636-771)
Q12962	P	1.79E-05	2.77E-05	O15265(402-486);Q08378(20-95);Q5VWG9(779-833);Q9Y4A5(485-526);P49848(487-535);P49848(612-677);O00268(75-401);Q6ZSZ5(1292-1346);O15265(40-65);Q92830(4-54);P24928(1559-1952);O95402(260-325);O95644(695-910);P51532(4-344);P21675(157-165);Q92922(988-1105);Q96BD5(209-257);Q5SXM2(1038-1264);Q92922(329-336)
Q12962	A	4.15E-06	1.22E-05	O15265(16-28);O00268(34-587);Q92922(866-887);Q5SXM2(953-1181);Q15542(51-204);Q92830(2-58)
Q15544	P	4.43E-03	1.48E-02	P49848(487-535);P49848(612-677);O00268(75-401);P21675(157-165);Q04206(317-428);P24928(1559-1952);O95402(260-325)
Q15544	A	2.15E-08	1.25E-06	Q12962(2-103);O15164(3-48);O00268(34-587);Q04206(374-439);Q15542(51-204)
Q15544	S	9.23E-03	1.21E-02	P49848(542-672);P35269(217-451);O95402(166-395);P21675(1078-1162);O15164(572-811);P24928(1504-1970);Q92804(2-157)
Q15544	Q	5.96E-04	1.19E-03	O00268(907-1003);P20226(53-125);O15164(426-570);Q92804(9-166)
Q9Y3D8	G	2.65E-03	2.42E-02	Q92830(55-74);P22087(9-83);Q15542(28-62);Q03164(14-81);O00268(171-193)
Q9NVP2	E	1.58E-12	2.03E-11	Q8WZ42(4245-4280);Q04323(41-178);Q8WZ42(33033-33240);P21675(1682-1872);Q8WZ42(9900-11936);Q13111(597-670);P21675(1057-1128);P49736(50-176);Q13111(353-444);Q96HA7(445-509);P49321(116-778)
Q9NVP2	T	1.60E-08	3.79E-07	P51610(404-1491);Q13112(394-531)
Q9NVP2	A	1.38E-04	1.56E-03	P51610(404-624);P51610(1119-1283);P51610(1522-1785)
Q7Z7C8	A	6.15E-08	1.77E-06	O00268(34-587);Q2M1P5(391-479);Q12962(2-103);Q15542(51-204)
P49116	Q	3.29E-06	1.04E-04	P56524(457-613);P10275(58-121);Q92922(929-974);Q9HCD6(1369-1435);P56524(67-177)
P55317	P	6.08E-09	3.13E-04	P55318(243-260);P08651(444-483);Q14938(434-467);Q01664(225-244);Q8NEZ4(1834-2281);Q8NEZ4(3897-3910);Q8NEZ4(12-40);Q8NEZ4(1530-1544);Q8NEZ4(2934-2961);Q9UPW6(575-606);P20585(63-77);Q01826(609-634);Q9H161(92-120);Q8NEZ4(3277-3381);Q8NEZ4(2412-2468)
O43294	P	3.74E-03	4.29E-03	Q14289(713-726);P18206(837-878);Q9Y2X7(474-495);Q9ULV8(430-473);Q05209(327-375);P49023(46-53);Q05397(863-882)
Q15078	S	1.80E-07	4.12E-06	Q6ZMQ8(680-1374);Q5JR59(773-967);Q96SN8(1662-1710);P48681(1440-1506);Q5JR59(17-617);Q15078(59-150);Q8IWU2(871-1503)
Q15078	P	1.23E-02	1.69E-02	Q6ZMQ8(792-829);Q15078(101-110);P49418(261-311);Q01105(3-24);Q6ZMQ8(1067-1095);Q9Y3Q8(138-198);Q9Y3Q8(22-68);Q6ZMQ8(1319-1333)
P25942	S	1.22E-03	3.13E-02	P22681(601-870);Q14686(1106-2063);O43734(36-185);O00571(22-138);Q5W0B1(251-726)
P22314	S	4.76E-09	1.08E-07	Q99728(159-413);O14964(584-724);O15381(64-216);P38398(102-1651);Q9Y385(164-268);P46934(670-836);O14964(220-316);Q9BXW9(1400-1451);Q96PU5(296-497);P22681(601-870);O75069(407-508);O75069(6-235);P57078(369-469);P24928(1504-1970);Q969T4(2-64);P51965(2-50)
Q8IY57	P	3.41E-04	2.71E-03	Q9BYE7(24-66);Q8WXX7(298-471);Q06587(246-258);Q8NHM5(1014-1056);Q9HCM7(263-306);Q9HCM7(462-517);Q9HCM7(383-393);P35227(264-303);Q8WXX7(545-599);Q5H9F3(198-412);Q9HCM7(990-1040);Q9HAH7(411-455)
Q8N488	S	1.08E-13	1.38E-13	Q9HCM7(161-272);Q00987(111-408);Q8WXX7(382-513);P35226(237-326);P61244(103-160);Q5H9F3(513-685);Q6W2J9(365-648);Q14781(84-498);Q5H9F3(34-164);P35227(243-328);Q969R5(6-126);P00519(601-1055);Q6VMQ6(131-1000);Q8WXX7(16-238);Q8IWI9(1255-2166)
Q8N488	P	1.11E-05	1.89E-05	Q9BYE7(24-66);Q8WXX7(298-471);P00519(897-903);Q06587(246-258);Q8NHM5(1014-1056);Q14209(304-367);Q9HCM7(263-306);Q9HCM7(462-517);Q9HCM7(383-393);P04637(58-92);P35227(264-303);Q8WXX7(545-599);Q5H9F3(198-412);Q6VMQ6(1126-1164);Q9HCM7(990-1040);Q9HAH7(411-455)
Q8N488	G	6.01E-03	4.67E-02	Q06587(170-260);O00716(120-129);P25490(54-69);Q8WXX7(28-41);P25490(154-202);Q06587(313-344)
Q15532	P	1.35E-13	7.85E-11	Q09472(802-943);O14497(676-729);Q6STE5(28-92);P51531(262-317);P51531(4-176);Q9NZM4(567-956);Q09472(1848-1923);Q09472(2310-2349);Q8NFD5(1518-1588);O14497(1867-1903);Q8TAQ2(961-1213);O14497(476-570);P51532(4-344);Q15532(76-140);Q9NZM4(1515-1546);Q96GM5(30-79);Q92922(988-1105);Q92925(10-129);Q8WUZ0(113-217);O14497(16-21);Q8NFD5(442-453);Q92922(329-336);Q9NZM4(1329-1386);O14497(1553-1633)
Q15532	A	4.34E-11	2.48E-09	Q8NFD5(2-47);Q8TAQ2(859-879);Q9NZM4(220-766);Q8NFD5(328-493);Q96PK6(224-569);O14497(2-55);Q92922(866-887);Q9NZM4(976-1054);O14497(323-353)
Q15532	S	8.37E-15	1.90E-12	Q8NFD5(1155-1252);Q9NZM4(1203-1293);Q8WUB8(2-67);Q68CP9(810-1620);O14497(2-1360);P55197(199-894);Q09472(12-156);Q8NFD5(2-1043);P15336(265-505);Q9BQE9(52-153);Q4VC05(57-209);Q09472(783-1047)
Q15532	G	1.95E-05	8.57E-04	Q96GM5(13-47);O60506(494-563);Q9NZM4(83-97);Q8NFD5(141-401);O14497(76-134);O14497(272-285);Q92925(2-66)
Q15532	Q	4.47E-17	6.78E-15	Q8NFD5(573-634);Q68CP9(903-1044);Q15532(169-418);Q8NFD5(1285-1528);O14497(372-606);Q92922(929-974);P55197(961-1012);Q8NFD5(107-131);P51531(216-700);Q8TAQ2(923-960);Q09472(1810-2375);O14497(1327-1430);Q09472(476-501);Q96GM5(93-181)
O75182	T	6.56E-16	6.24E-14	Q7Z589(110-787);P51610(404-1491);Q9H0E3(241-442)
O75182	A	4.88E-05	1.09E-04	P51610(404-624);P51610(1119-1283);O15417(519-689);P51610(1522-1785)
O95477	E	4.29E-03	1.51E-02	O15085(1099-1160);Q92793(996-1064);Q92793(1550-1582);P46939(1776-1831);P27824(513-578);P27824(273-354);Q01831(10-187)
P20749	S	9.47E-12	3.97E-09	Q99728(159-413);Q86UW6(686-1296);Q14686(1106-2063);Q86UW6(88-293);Q9NQC7(323-444);Q9UBN7(883-1095);Q04864(381-611);P49841(385-420);Q15788(369-745);Q09472(12-156);P01100(4-376);P19793(12-106);Q09472(783-1047)
P20749	Q	3.72E-09	4.11E-09	Q14686(227-1073);P05412(200-329);Q09472(1810-2375);P20226(53-125);Q15788(1038-1139);Q09472(476-501);P52655(60-327)
P19838	Q	2.14E-17	1.24E-12	Q15233(1-53);Q9Y6K9(43-365);Q15025(199-534);Q9Y618(168-517);Q15788(1038-1139);Q9UQL6(494-530);Q9BW11(42-172);Q8NFZ5(69-346);Q15233(243-368);O14965(29-127);Q9BYH8(247-299);P42858(18-66);P23246(451-612);Q09472(1810-2375);O75376(16-90);O75376(1986-2041);P46531(2360-2409);P08047(351-441);P10275(58-121);P23246(65-108);Q14686(227-1073);Q9UQL6(72-163);Q09472(476-501)
Q9H6X2	P	8.76E-03	1.47E-02	P17600(28-68);O76024(7-21);P17600(437-680);P50548(340-383);P50548(418-472);O75581(1566-1608);Q6SPF0(101-235);Q6SPF0(423-459);P50548(199-288)
Q00653	G	1.48E-03	4.63E-03	P19838(375-403);P19338(649-698);P23246(613-694);P08047(20-53);P23246(10-55);P11142(613-639);O00221(22-62);P23246(193-244);Q92896(94-109);Q00653(351-405);Q00839(202-240);Q00839(703-750);P13645(455-581)
Q9Y371	S	1.56E-02	2.16E-02	Q68EM7(544-863);Q9P2Y5(471-610);Q96B97(156-204);P42858(1171-1229);Q96B97(442-608);P42858(405-643)
O14733	S	2.41E-13	1.22E-10	Q9UPT6(860-970);P49792(2185-2298);Q13387(216-592);O43283(554-965);Q13233(878-1201);O43283(9-129);Q9UQF2(77-476);Q12852(607-847);Q9NYL2(555-767);P45983(385-421);Q9UPT6(236-392);Q9Y2U5(178-315);O43318(305-495);P49792(2437-2903);P45984(367-418)
Q9Y496	S	2.12E-15	7.44E-13	O00203(661-864);Q9NRI5(72-325);Q9GZU8(142-243);P46531(2422-2546);Q76I76(626-1227);P27694(131-215);Q96EV8(257-351);O75807(206-301);O15066(701-736);O14976(759-1200);Q02779(469-637);Q5SW79(122-1347)
Q13422	P	9.30E-06	8.84E-03	Q96EZ8(101-113);Q9Y618(1960-2018);Q7L5A3(225-262);P46531(2410-2417);Q14839(1533-1559);Q9UQL6(226-245);Q9Y618(1384-1389);O75182(720-767);Q13330(697-710);Q96ST3(218-285);Q12873(233-254);Q9Y618(767-1107);Q9Y618(207-218);Q8WUI4(360-376);Q9H2S9(474-483)
Q13422	S	4.95E-06	5.25E-06	O43602(275-342);Q12873(1522-1566);Q13469(168-340);Q14839(302-342);Q15007(240-394);Q9H334(236-299);Q9Y618(1769-1902);P46531(2422-2546);Q96EZ8(2-103);Q8WUI4(179-216);Q9H2S9(60-110);Q9H5V7(292-354);Q9Y618(2188-2457);P56524(288-374);Q9UQL6(301-422)
Q13422	Q	2.51E-08	5.60E-05	P46531(2360-2409);P56524(457-613);Q9UQL6(72-163);Q15007(56-245);Q9Y618(168-517);P20226(53-125);P56524(67-177);Q9UQL6(494-530)
P26367	E	9.79E-09	5.20E-06	O60610(470-561);O43491(632-852);P58304(261-359);P49006(123-195);O43491(9-210);Q09472(961-1053);Q5T8P6(100-156);P21675(1682-1872);P21675(1057-1128);O95613(300-795);P51532(440-717);Q5T8P6(968-1004);Q09472(1514-1539);P51532(1286-1647)
P26367	K	2.70E-05	1.63E-03	Q09472(1518-1593);P21675(1214-1263);P51532(437-588);Q05925(290-360);O43491(12-221);O60610(1150-1185);P48431(52-124);P51532(1405-1464);O95613(4-42)
P26367	Q	4.12E-21	6.40E-20	O75030(60-141);Q99626(235-271);P10275(58-121);Q9BQS8(233-1169);O95613(261-2981);Q09472(1810-2375);P20226(53-125);Q92786(187-362);Q09472(476-501)
Q15543	P	3.24E-04	6.31E-04	P49848(487-535);P49848(612-677);O00268(75-401);P21675(157-165);Q96HR8(417-481);Q8TAQ2(961-1213);Q96HR8(27-90);O95402(260-325)
Q15543	A	6.81E-07	4.64E-06	Q8TAQ2(859-879);O00268(34-587);Q12962(2-103);Q15542(51-204)
Q15543	T	5.21E-07	2.21E-06	Q9HBM6(150-233);O00268(486-728)
P52948	T	2.23E-05	8.00E-05	Q7Z589(110-787);P12270(2213-2259);P12270(1646-1721)
Q13887	K	3.77E-08	1.72E-07	P35269(233-251);Q09472(1518-1593);Q92793(1554-1630);P49715(273-334);Q14258(224-392);P17676(260-323);Q13547(431-480);P09874(190-254);Q92769(439-484);P53567(44-114);Q9Y618(657-685);O75376(482-553)
Q13887	E	1.19E-09	3.46E-08	Q92688(149-251);Q92793(996-1064);Q9Y618(492-930);Q09472(961-1053);Q13547(386-478);Q01105(25-290);Q92793(1550-1582);Q969H0(24-137);P35269(158-356);Q9H3M9(184-302);O75376(167-897);Q92769(387-484);Q09472(1514-1539);O75376(1713-1728)
Q13887	P	4.49E-07	4.89E-07	Q09472(802-943);O75376(607-622);Q9Y618(1960-2018);Q92793(683-707);Q92793(2346-2385);Q9Y618(1384-1389);Q09472(1848-1923);Q09472(2310-2349);Q01105(3-24);P49715(11-51);P49715(180-239);O75376(216-227);P17676(159-170);Q9Y618(767-1107);Q92793(813-960);Q9Y618(207-218);Q92793(1883-1953)
Q13887	S	1.17E-12	1.72E-10	Q9H0M0(150-354);Q92793(18-1079);O75376(1039-1533);Q9Y618(1769-1902);P35269(217-451);Q92560(272-529);O75376(1694-2412);P49841(385-420);P17676(218-237);Q9Y618(2188-2457);Q09472(12-156);P19793(12-106);Q09472(783-1047)
Q96RS0	Q	1.03E-05	2.45E-04	Q09472(476-501);Q14686(227-1073);Q09472(1810-2375);Q92793(493-519);Q92793(1847-2379)
Q96RS0	P	1.91E-07	3.38E-06	Q09472(802-943);Q92793(683-707);Q14160(1296-1349);Q92793(2346-2385);Q14160(1540-1584);Q09472(1848-1923);Q13203(45-74);Q09472(2310-2349);Q14686(961-1021);Q9BX66(179-252);Q14686(1166-1234);Q15648(736-761);Q92793(813-960);Q92793(1883-1953);Q14160(1433-1451)
Q86X55	P	2.28E-15	1.98E-14	Q09472(802-943);Q92793(2346-2385);Q8IUC6(240-371);Q09472(1848-1923);Q09472(2310-2349);Q86U42(64-93);Q9NVZ3(189-234);P04637(58-92);Q92793(813-960);Q92793(1883-1953);Q8IUC6(614-678);P51532(4-344);Q9H3D4(521-544);Q01094(45-87);Q92922(988-1105);P17676(159-170);Q6ZRS2(2894-3023);Q15788(1145-1186);Q6ZRS2(981-1883);Q92793(683-707);Q04206(317-428);Q92922(329-336);P61978(265-315);Q6ZRS2(2426-2535)
Q86X55	A	2.37E-09	2.07E-07	Q86U42(2-14);Q6ZRS2(1385-1831);P17676(33-263);Q92922(866-887);Q04206(374-439);Q99932(42-78)
Q86X55	Q	2.21E-08	4.25E-08	Q15596(1107-1268);Q9H3D4(418-455);Q92922(929-974);Q92793(1847-2379);Q9Y6Q9(1083-1278);Q09472(1810-2375);Q15788(1038-1139);Q92793(493-519);Q09472(476-501)
P55735	P	2.05E-02	2.50E-02	P11274(84-128);Q5JSH3(211-257);O14976(1124-1147);O15027(1135-1153);O15027(2146-2178);O94979(833-1091);O15027(106-276);P58004(226-245);O15027(1936-2009);Q92734(343-387)
P33992	Q	4.99E-04	2.55E-02	P46531(2360-2409);P02545(178-473);Q93009(1-26);P67809(134-320);Q00839(160-177);Q09472(1810-2375);Q09472(476-501)
Q9NXV6	K	5.94E-03	6.28E-03	Q99459(165-294);Q00839(658-699);Q9H0D6(405-429);P35611(713-735);O94913(309-671)
Q13761	P	1.11E-06	3.71E-06	Q09472(802-943);P46531(2410-2417);P46937(3-49);P25440(229-332);Q9UQL6(226-245);Q9NQB0(499-553);Q09472(1848-1923);Q09472(2310-2349);Q15797(179-252);Q04724(139-157);Q9NQB0(213-256);Q99717(180-229)
Q13761	Q	4.89E-11	7.83E-11	P46531(2360-2409);P56524(457-613);Q9UQL6(72-163);Q09472(1810-2375);P46937(269-373);P56524(67-177);Q09472(476-501);Q9UQL6(494-530)
Q9UQB8	R	2.81E-04	3.03E-04	Q5T8P6(106-213);B1AK53(754-828);Q8N8S7(143-263);P54259(804-837)
Q9UQB8	G	5.21E-04	2.51E-03	Q9Y566(1882-1909);Q9Y566(526-545);P40425(12-49);Q9Y566(1704-1721);P54259(222-250);Q9Y566(1304-1325);P50552(199-262);Q9Y566(1189-1195)
Q99569	S	1.22E-20	9.75E-16	O15018(416-574);P15924(2549-2868);Q9NYZ3(166-624);P43243(588-772);P48681(1440-1506);Q9H0H5(110-283);Q12913(36-148);Q96NW7(660-1039);O15018(675-2619);Q96RT1(534-1182);P08575(58-215)
Q99569	E	4.48E-09	5.97E-07	Q14160(457-695);Q9Y240(26-89);P48681(506-1431);P15924(1025-1958);Q96RT1(451-611);P49768(300-377);Q14160(1383-1432);P49768(12-72);P43243(588-778)
Q9Y446	S	1.35E-16	5.65E-13	Q9NYZ3(166-624);O15027(2267-2343);O15027(1347-1415);P43243(588-772);O60307(679-1203);Q14126(691-945);Q562F6(988-1244);O60307(27-109);Q562F6(125-537);O15027(277-1138);P45984(367-418)
P15884	P	7.31E-08	1.01E-06	Q09472(802-943);Q06455(53-66);Q92558(275-492);Q9NYB9(270-423);P12980(24-61);Q9UPN9(97-118);Q9NYB9(172-228);Q09472(1848-1923);Q09472(2310-2349);P04637(58-92);Q8TAQ2(961-1213);O75081(606-652);Q14526(190-325);Q8IZP0(364-418);Q8IZP0(260-295);Q9NQX3(187-201);O00255(488-554);Q9NQX0(47-73);Q04724(139-157);O43439(23-87);Q9Y6W5(247-431);O75081(42-99);Q14687(631-673);P47928(118-139);Q14687(532-575);O75081(…
P15884	A	6.09E-03	3.30E-02	Q8TAQ2(859-879);Q9NQX0(74-129);O15164(3-48);P17542(21-135);Q9UPN9(10-128);P50553(28-50)
Q9UKL0	P	4.43E-03	8.59E-03	P51532(4-344);Q96BD5(209-257);P51608(376-405);Q13127(595-815);Q8TAQ2(961-1213);Q8N5I2(290-313);O60341(152-160)
Q96JC9	P	5.12E-04	1.59E-03	Q03111(268-295);Q12872(413-424);Q15572(768-800);Q9Y6J0(1925-2155);Q03111(453-466);Q9Y2F5(1630-1733);O00472(364-389);Q5VWQ0(103-165);P51825(497-608);P0C1Z6(151-187);O95402(260-325)
P41252	Q	9.52E-03	1.49E-02	P10275(58-121);Q9Y6K9(43-365);P05412(200-329);Q15714(497-660)
Q02078	S	4.45E-23	4.03E-21	P17544(412-482);Q7Z333(609-1700);Q06413(150-461);Q8WUI4(179-216);Q9Y6J0(1952-2216);Q9NSK0(493-619);P15172(194-314);Q9UKV0(153-394);Q6ZT98(548-684);P56524(288-374);Q9NRF2(393-464);O60673(274-1876);P54198(475-628);Q09472(12-156);Q02078(141-469);Q9UQL6(301-422);Q13485(144-274);Q09472(783-1047);Q9NRF2(81-219);Q14814(149-357);Q9Y6J0(1300-1476)
Q02078	P	8.18E-06	7.87E-04	Q09472(802-943);P17535(219-260);Q9NRF2(5-24);Q9UQL6(226-245);Q9Y6J0(1925-2155);Q14814(367-466);Q13164(578-700);Q09472(1848-1923);Q9NRF2(469-500);Q09472(2310-2349);Q13164(403-465);Q9NRF2(634-655);P17544(118-253);Q8WUI4(360-376);Q02078(431-446)
Q02078	K	9.41E-07	4.76E-06	P56524(131-184);Q9H0M4(454-553);Q09472(1518-1593);Q9Y6J0(372-407);P17535(266-327);O60673(960-1240);Q9H0M4(194-244);Q86Y38(141-204);P62807(6-37);O60673(1531-1600);Q9H0M4(57-98)
Q02078	Q	5.90E-16	1.65E-13	Q99697(55-150);Q02078(420-450);Q0P6D6(66-876);P56524(457-613);P50553(48-130);Q9UQL6(72-163);Q9UKV0(42-149);Q14814(365-406);P05412(200-329);Q09472(1810-2375);P56524(67-177);Q09472(476-501);Q9UKV0(465-574);Q9UQL6(494-530)
O95613	K	4.44E-04	4.96E-03	Q12873(256-358);Q14839(50-133);Q12873(48-135);Q99459(165-294);Q9BRJ6(3-84);Q14839(258-358)
Q96RK4	E	1.17E-12	1.47E-10	O75665(869-1011);Q15154(474-762);Q14203(214-577);Q9BUN5(141-198);O15078(36-2472);Q2M1P5(587-631);Q15154(899-924);Q15154(1719-2017);Q5TB80(5-1372)
Q96CW1	E	1.08E-13	3.58E-12	O15534(1229-1273);P35579(839-1913);Q9HCK8(549-640);Q9NSY1(629-815);Q15811(331-704);O14976(798-848);Q9UHB6(619-759);Q9NZM3(351-480);P09497(98-194);Q16643(151-299);Q16626(32-120);Q16643(545-611);Q9NQW6(527-600);O43493(59-369);P25054(1131-1175);Q68CQ4(18-201);Q14677(118-255);Q69YQ0(216-804);O75381(296-377);Q92614(1248-1981);Q9ULD6(8-113);Q9NZM3(689-754);P17181(515-555);P42566(346-469);Q9P1Z2(150-546…
P61073	E	3.67E-05	3.99E-02	P35579(839-1913);O15541(84-151);Q16643(545-611);Q16643(151-299)
Q8TEQ6	E	1.39E-03	3.99E-02	O95071(1557-1635);P08621(46-85);Q9HC77(543-1162);Q13439(168-2146);P08621(231-391);Q9H7C4(62-173);Q9NWZ8(107-200)
Q13045	S	2.63E-20	3.08E-09	Q9Y608(118-343);Q9Y3R0(724-981);Q92614(1988-2054);P38398(102-1651);Q9P2B7(133-330);Q13243(178-272);Q92614(49-164);Q9NQW6(28-666);P48681(1440-1506);Q8N3V7(36-623);P57078(369-469);Q9P2B7(472-516)
Q92797	K	1.23E-06	5.07E-06	Q99459(165-294);Q03164(200-408);Q03164(843-895);Q03164(1176-1373);Q92794(311-367)
Q92797	S	2.41E-28	1.07E-24	P49759(24-140);Q9H6E5(233-309);Q12952(159-303);Q00613(214-464);P42858(1171-1229);Q03164(56-3644);Q99853(285-321);Q92794(1429-1948);Q6UN15(241-291);P42858(405-643)
Q92797	P	3.96E-07	1.51E-06	Q03164(1244-1367);Q6UN15(356-406);Q03164(561-603);Q03164(41-58);Q92794(1643-1701);P33240(349-398);Q9C0J8(574-963);P42858(39-88);Q9H6E5(229-310);Q99853(257-293);P55316(58-112);Q9C009(221-254);O75593(153-225);Q03164(1817-1865)
O75771	E	2.41E-03	1.01E-02	Q7Z6Z7(2271-2470);Q7Z6Z7(1288-1435);Q7Z6Z7(2682-2733);O15397(883-943);Q9UKT9(2-104);Q7Z6Z7(3769-3874);P54132(213-307);Q7Z6Z7(723-761)
O75771	S	1.14E-05	9.99E-03	Q9Y2J4(650-766);Q8TBB1(125-256);Q7Z6Z7(1993-3618);P54132(17-648);Q9BRK4(157-311);Q8TDG4(197-312);P54132(1286-1395)
Q99081	E	1.02E-04	4.63E-04	Q13562(24-90);Q09472(961-1053);P15923(495-571);Q06455(443-514);Q13033(228-363);O75376(167-897);P01106(241-278);Q09472(1514-1539);O75376(1713-1728)
Q99081	P	2.64E-04	7.15E-04	Q09472(802-943);O75376(607-622);P46531(2410-2417);Q9UPN9(97-118);Q06455(53-66);Q09472(1848-1923);Q09472(2310-2349);O75376(216-227);O75593(153-225);O75081(329-340);O75081(606-652);O75081(42-99)
Q99081	Q	2.41E-08	2.16E-07	P46531(2360-2409);O95229(120-250);Q0VG99(172-207);Q9UPN9(513-623);O75376(1986-2041);Q09472(1810-2375);Q96MH2(88-276);Q09472(476-501);O75376(16-90)
P40937	K	1.79E-07	1.86E-07	O60885(533-737);Q99459(165-294);P35251(14-545);O00567(437-593);Q00839(658-699);Q9H6T3(62-87);P35251(1121-1148)
Q9NS73	G	8.20E-05	9.32E-04	A6NKD9(162-216);Q92830(55-74);Q12852(619-694);Q15834(145-163);Q53HC5(4-22);Q9ULM3(793-842);Q12852(572-583);Q13136(14-26)
Q92734	K	2.21E-03	1.77E-02	Q9BVI0(480-554);Q9H0A0(989-1025);Q6KC79(320-341);Q6KC79(590-1187);Q14258(224-392);P36578(294-424);Q9BVI0(147-330);P11388(1138-1492)
Q92734	E	2.43E-03	3.83E-02	Q6KC79(594-886);Q5JR59(1038-1328);O60812(184-293);Q9Y3E7(141-211);Q15811(331-704);Q9BY43(12-186);P11388(1091-1117);Q8WYQ5(177-278);Q9H444(23-219);Q9NQ38(539-847);Q14677(118-255);Q6KC79(2469-2518);P11021(536-625)
Q14232	Q	2.69E-05	2.20E-04	Q00839(160-177);Q86Y82(34-192);O60293(364-487);Q92793(493-519);Q92793(1847-2379)
Q14232	K	2.93E-06	3.12E-05	O00567(437-593);O60293(739-996);Q00839(658-699);Q92793(1554-1630);O60293(191-514);Q9UI10(29-122)
Q14232	P	1.26E-02	1.29E-02	Q92793(683-707);P14866(335-382);Q92793(2346-2385);Q92793(1883-1953);P43146(1305-1375);Q92793(813-960);O60293(542-616)
Q14232	G	1.95E-05	3.44E-05	P18825(304-343);O60506(494-563);Q00839(202-240);Q00839(703-750);O60293(63-71);P14866(36-89);O60293(153-183)
O00471	S	1.07E-07	8.72E-06	Q3B7T1(212-272);O15014(82-182);Q9H410(18-207);Q15047(871-1191);Q15047(468-541);O15014(378-1404);Q13586(486-668);Q96EV8(257-351)
P31943	R	1.28E-04	8.43E-03	Q9UQ35(2672-2750);O60506(496-584);Q9UQ35(459-816);Q13573(296-386);P26368(8-90);P15336(342-374);Q9UQ35(1664-2078)
P52298	S	3.76E-24	7.96E-24	P18615(33-191);Q6NZY4(404-707);P52948(3-726);Q04637(1058-1209);Q5VV67(1348-1523);Q13523(141-580);Q96Q15(2-151);Q86VM9(522-926);P01106(136-293);Q9Y580(86-204);Q04637(253-453);Q96Q15(3500-3611);Q9Y2F5(345-1918)
P52298	R	3.57E-06	5.49E-06	P18615(184-260);Q04637(1137-1224);Q13523(337-496);Q86VM9(402-543);Q5VV67(1398-1543)
P52298	K	7.28E-04	1.34E-03	Q13523(10-520);Q4G0J3(202-443);Q86VM9(751-948);P18615(9-35);Q9H814(158-243);P55199(444-469)
O75083	S	2.21E-07	1.25E-05	Q96SB4(392-448);Q9UHB6(2-728);Q92614(1988-2054);Q9NQW6(28-666);Q92614(49-164);Q8N3V7(36-623)
O75083	E	7.48E-11	3.24E-08	P35579(839-1913);Q92614(1248-1981);Q16643(151-299);Q96SB4(274-464);Q16643(545-611);Q9NQW6(527-600);Q9UHB6(619-759);Q96SB4(9-61)
Q9NPD3	G	4.26E-03	4.43E-03	Q92900(49-72);Q9NY12(163-216);P09651(195-369);Q9NY12(5-65);Q00839(202-240);Q00839(703-750)
Q9ULX9	S	3.36E-06	2.36E-05	Q16204(2-31);O14867(352-517);Q9BYV9(244-603);Q14161(351-614);Q8TD19(729-842);Q16204(323-473);Q16236(230-415);Q14494(277-532);Q9Y2X7(349-453);P01100(4-376);Q16649(130-293)
Q7KZI7	A	8.64E-04	3.04E-03	O60346(4-166);Q13425(3-110);Q9Y4B5(54-299);Q96NT1(10-62);Q9Y5J1(31-66)
Q7KZI7	E	8.58E-14	1.11E-11	P33176(415-904);Q9Y4J8(697-735);Q96T23(215-1353);P46939(1776-1831);O94915(2384-2653);O95714(51-86);Q96NT1(135-182);Q92974(923-986);Q5JY77(728-999);Q9Y5J1(67-216);Q8N4S0(5-316);Q9NQT8(546-676);Q9Y4B5(332-676);Q99459(496-553);O00193(131-167);Q08AD1(1035-1235)
Q9H4P4	E	2.19E-04	3.56E-04	Q99614(22-138);P40818(459-571);P40818(100-180);Q9NZM3(689-754);Q8NEY1(1297-1318);Q9NSB8(91-325);Q9H1J1(172-387);Q2KHT3(370-466);Q9Y4B5(332-676);Q9NZM3(351-480)
Q9H4P4	A	2.04E-05	5.34E-04	Q5U651(72-314);Q66PJ3(39-159);Q9Y4B5(54-299)
Q9UG01	E	4.07E-03	4.32E-03	Q15154(474-762);Q8TDR0(132-663);Q96AJ1(208-412);Q15154(899-924);Q9Y266(47-156);Q15154(1719-2017)
P61289	P	2.11E-04	9.72E-04	Q9Y3I1(423-496);Q96JC9(127-168);Q9BYE7(24-66);Q70EL4(41-98);Q9HCK8(355-372);P29590(3-46);Q8TF50(171-189);P04637(58-92);Q8TF50(416-445);Q96C00(245-280);Q9Y467(151-170);Q6PCT2(186-226);O94983(460-478);Q15287(241-268);Q9Y5W3(62-217);O94983(265-312);Q6PCT2(385-425);Q8TE77(485-504);Q5SXM2(1038-1264);Q6PCT2(253-302);Q9Y467(838-851)
P53041	E	2.73E-05	3.41E-05	Q7Z6Z7(2271-2470);Q58FF6(193-304);Q9Y5S2(426-935);Q7Z6Z7(1288-1435);Q58FG0(53-255);P08238(186-303);Q7Z6Z7(2682-2733);Q9NXG0(524-808);P31948(191-253);Q15291(337-466);Q7Z6Z7(3769-3874);P07900(223-311);Q9Y266(47-156);P40337(6-55);Q7Z6Z7(723-761)
P30153	G	1.05E-02	4.86E-02	Q12948(371-460);Q13033(5-54);Q9NRL3(21-59);Q9ULQ0(8-24);Q96L34(571-590);Q96E09(15-31);Q16204(12-48);P55072(775-794);Q13136(14-26);Q00653(351-405);O43524(69-122)
Q13164	S	6.62E-06	7.06E-05	Q8TEK3(796-1533);Q06413(150-461);Q14814(149-357);Q16236(230-415);P17302(241-373);P04049(198-359);P29590(458-592);Q02078(141-469)
O00141	S	5.41E-13	3.14E-08	Q6R327(1016-1423);Q96J92(574-652);P49815(923-1491);Q96J92(782-1233);P46934(670-836);P42568(137-460);Q9H4A3(577-2319);Q96PU5(296-497);Q96RR4(2-44);P04049(198-359);P10636(380-558);P01833(606-764);Q9H4A3(2-218)
Q9UKX7	P	1.47E-06	1.52E-04	O15047(383-473);Q86Y91(396-424);Q86U86(1468-1599);Q8IY92(1521-1564);Q8NFC6(5-36);O15047(1308-1324);Q9NVF7(33-59);Q92925(10-129);Q9BW19(319-345);P78362(14-45);Q96GM5(30-79);O15047(1071-1200);Q6STE5(28-92);O15047(1403-1417);Q8TAQ2(961-1213);O15047(594-654)
P26599	G	6.40E-14	6.57E-13	Q14103(7-66);P67809(28-50);P35637(48-509);P22626(201-349);P23246(613-694);P23246(10-55);P09651(195-369);P23246(193-244);Q9HCJ3(2-32);Q00839(202-240);Q00839(703-750);P14866(36-89)
Q9Y6X2	K	1.18E-03	1.25E-02	O75400(726-925);Q09472(1518-1593);P52926(25-108);Q92793(1554-1630);Q15911(1875-1920);Q9UIS9(83-117);Q15911(3231-3261)
Q9Y6X2	Q	1.38E-13	2.62E-11	Q15596(1107-1268);O75030(60-141);Q15911(3193-3430);Q15911(2439-2559);P10275(58-121);Q15911(1721-1897);Q01826(590-650);Q92793(1847-2379);Q09472(1810-2375);Q92793(493-519);Q09472(476-501)
O43791	K	3.28E-06	1.04E-05	Q12873(256-358);Q12873(48-135);Q8IYB3(127-835);O60885(533-737);P35659(19-349);O75367(116-167);P25440(708-762);Q15059(486-690);P25440(543-589)
O43791	P	4.55E-08	3.53E-07	O60885(458-483);Q8IYB3(370-417);P50548(340-383);Q9NQC3(87-176);P28702(83-198);Q15059(179-235);O60885(750-1190);O60496(250-292);Q15059(9-32);Q12873(233-254);Q8IYB3(311-336);P25440(229-332);Q8IYB3(550-799);P52945(239-282);P52945(24-106);P50548(199-288);O60885(205-344);P50548(418-472);Q27J81(421-529)
Q8TDY2	E	9.07E-10	3.46E-08	Q7Z6Z7(2271-2470);Q15424(59-796);Q676U5(54-253);Q7Z6Z7(1288-1435);Q9UJU6(182-346);Q7Z6Z7(2682-2733);Q7Z6Z7(3769-3874);Q2NKX8(1105-1156);Q14151(58-726);O75410(29-142);Q96EI5(2-175);Q7Z6Z7(723-761)
P62140	R	7.30E-07	8.23E-06	Q9H2D6(389-802);Q9HCD5(22-191);Q15424(583-719);Q8IXT5(716-799);O60237(613-677);Q14151(590-737);Q0ZGT2(39-146);Q14966(471-576);P49750(1058-1155);P49750(1682-1758);O14974(663-770);Q16643(173-254)
Q9UMX0	G	1.57E-02	2.18E-02	Q9H0L4(473-557);P14209(98-113);P55072(775-794);P10276(424-436);P08123(33-1114);Q13148(273-413)
P62491	S	5.91E-14	5.80E-13	Q6WKZ4(151-1173);Q9ULH0(1292-1769);O60447(3-134);Q86YS3(155-345);Q96EV8(257-351);Q9C0C2(184-1717);Q96CN4(2-80);Q9UBF8(256-318);P15336(265-505);Q7L804(145-450);Q9BXF6(169-566)
O75593	S	3.84E-09	9.34E-09	Q7Z5K2(65-510);Q29RF7(1159-1316);P15923(31-529);P10275(154-361);Q8IVW6(310-560);Q9Y2I1(463-556);Q99081(24-565);Q86T24(121-370);P55265(549-707);Q99856(496-591);Q13485(144-274)
O75593	E	7.19E-06	8.15E-05	Q14160(457-695);Q8N163(565-694);Q8IVW6(83-116);Q8N163(437-499);P15923(495-571);Q14919(127-157);Q9P2K5(21-71);Q9Y2I1(623-687);Q7Z5K2(1042-1102);Q99856(81-157);Q14160(1383-1432);Q9NTJ3(278-484);P55316(143-181);Q99081(517-599)
O14544	P	1.54E-04	9.97E-04	O00459(86-126);P46937(3-49);O14654(748-762);Q13480(338-350);Q13480(490-540);Q86XK2(17-68);O00459(258-311);P27986(84-99);O14654(628-639);O60341(152-160)
O14544	A	6.15E-08	1.41E-06	O14654(1094-1212);O60341(7-102);Q15149(1500-2302)
O14544	Q	1.25E-13	2.85E-09	P10275(58-121);P46937(269-373);Q15149(1236-2756);Q86XK2(21-56)
Q92466	E	3.87E-02	4.37E-02	Q7KZ85(6-318);Q09472(961-1053);Q13547(386-478);Q7KZ85(493-522);Q01831(10-187);Q09472(1514-1539)
P16104	G	6.09E-04	6.95E-04	Q14103(7-66);Q15554(2-86);Q9H074(10-36);Q92830(55-74);P22626(201-349);Q86V81(198-231);O43390(501-571);O14979(323-412);Q86V81(21-70);P09651(195-369);O60506(494-563);Q9UBV8(9-111);Q99729(241-324);O43390(448-459);P15880(5-53)
Q92878	K	8.00E-05	8.28E-05	P46100(768-1197);Q9BXW9(3-35);Q99459(165-294);P54132(1328-1372);Q9H9J4(1158-1248);Q09472(1518-1593);P46100(1355-1518);Q12906(371-398)
Q15326	Q	1.89E-13	3.13E-11	Q7Z589(681-1094);Q96L91(2752-3144);P51531(216-700);O75376(1986-2041);Q96L91(2524-2600);Q7Z589(399-438);O75376(16-90)
Q15326	T	2.31E-07	6.32E-06	Q7Z589(110-787);Q96L91(2604-2747)
Q9BZK7	S	2.88E-10	7.38E-08	O75376(1039-1533);P46531(2422-2546);O14654(713-958);Q8WUI4(179-216);O75376(1694-2412);P12755(325-537);P56524(288-374);Q9UQL6(301-422)
Q07157	A	2.32E-04	3.88E-04	Q15149(1500-2302);Q9Y6H8(329-428)
Q12905	G	1.62E-11	1.88E-08	Q92900(49-72);P67809(28-50);Q9NUD5(66-80);Q9UKM9(221-253);Q01860(16-55);O43390(501-571);O95503(184-196);Q6PKG0(83-112);P09651(195-369);O60506(494-563);Q12906(641-882);Q7L2J0(24-161);Q00653(351-405);Q00839(202-240);O43390(448-459);Q00839(703-750);Q6PKG0(329-354)
Q12905	P	2.00E-02	3.49E-02	Q09472(802-943);Q99558(672-759);O95503(237-353);Q04206(317-428);Q01860(13-66);Q09472(1848-1923);O43390(512-523);Q09472(2310-2349);Q9NZB2(339-402);Q5U5Q3(15-39);Q96KR7(217-239);Q5VWX1(211-262);Q7Z7K6(59-102);Q6PKG0(725-740)
Q9BSI4	R	1.63E-04	5.01E-04	Q9BXP5(10-82);Q05682(304-374);P49761(167-282);P23588(163-440);Q05682(5-54);Q16643(173-254)
P36941	K	1.89E-05	1.07E-04	Q15326(364-561);Q3KQU3(129-221);Q8NEF3(177-418);Q9NWH9(458-552);P12755(556-708);Q3KQU3(404-441);Q9NUQ6(64-92);P46013(2465-3254);Q86XZ4(86-97)
P36941	Q	2.56E-23	8.08E-20	Q9UL54(476-750);Q96DN5(688-1022);Q3KQU3(171-230);Q9UPN4(252-1077);Q9Y6K9(43-365);Q9UKE5(272-548);Q8TD31(39-700);Q5BJF6(138-798);O95229(120-250);Q9UQL6(72-163);O95819(272-656);Q9UQL6(494-530);Q6ZSZ5(985-1147);Q9BT92(12-483);O14964(728-772)
P36941	P	3.70E-04	9.58E-04	Q3KQU3(461-589);Q9BYM8(164-194);Q9UL54(910-944);Q6ZSZ5(1292-1346);Q53EQ6(192-226);Q96HA1(566-806);Q9UQL6(226-245);P36941(372-402);Q96HA1(144-214);Q9H0F6(132-166);P0CJ78(278-341);Q3KQU3(14-127);P0CJ78(59-198);P0CJ78(480-499);Q53EQ6(3-44);O14964(346-394);Q9H0F6(303-350)
O43524	E	1.48E-02	3.67E-02	Q92793(996-1064);Q09472(961-1053);Q92793(1550-1582);Q00987(111-429);Q92974(923-986);Q02790(416-458);P01106(241-278);Q96EB6(77-134);Q09472(1514-1539)
O43524	Q	1.19E-03	3.44E-03	Q09472(476-501);Q93009(1-26);Q09472(1810-2375);Q92793(493-519);Q92793(1847-2379)
Q9BUH8	S	1.27E-06	3.35E-05	O14964(584-724);O14964(220-316);Q9BUH8(259-586);Q6ZU52(152-493);Q5SW79(122-1347)
Q9BUH8	Q	3.57E-05	2.10E-04	Q9H4E7(291-535);Q9H0I2(221-297);O60941(433-527);O14964(728-772)
P54252	E	5.61E-12	1.34E-09	Q92793(996-1064);Q09472(961-1053);Q92793(1550-1582);P27824(513-578);O15379(388-427);P51665(282-322);P27824(273-354);Q9UKV5(519-610);P55072(700-738);Q9P1Y5(857-942);P54257(257-601);Q6ZN18(34-123);Q96T23(215-1353);O75376(1713-1728);Q09472(1514-1539);O75376(167-897)
P54252	Q	5.88E-08	5.26E-07	P54727(280-338);P54252(173-305);Q9UMX0(377-471);P54725(214-279);O75376(1986-2041);Q92793(1847-2379);Q09472(1810-2375);Q92793(493-519);Q09472(476-501);O75376(16-90)
P54252	P	7.50E-05	1.02E-02	Q09472(802-943);O75376(607-622);Q8WUZ0(113-217);P54725(88-134);Q92793(683-707);Q9P1Y5(437-548);Q92793(2346-2385);Q6PGN9(238-306);Q09472(1848-1923);Q09472(2310-2349);P04637(58-92);O75376(216-227);P98177(416-457);Q92793(813-960);Q92793(1883-1953);Q9P1Y5(730-786)
P54252	S	1.73E-17	3.37E-07	O75376(1039-1533);Q92831(371-434);Q92793(18-1079);Q6ZN18(15-379);Q6PGN9(132-296);Q96T23(1095-1417);O60291(337-524);O95155(18-414);O75376(1694-2412);P54725(77-162);P49841(385-420);Q13501(221-381);Q09472(12-156);Q09472(783-1047);Q9P1Y5(1002-1103);P54727(81-273);Q9P1Y5(332-605);P98177(139-374);Q9UMX0(2-519)
P26045	E	4.24E-05	4.01E-03	Q12906(25-84);Q8NEV8(1521-1561);P55072(700-738);Q14152(544-1375);Q14524(1015-1166);Q12905(354-390);P42566(851-883);P42566(346-469);P55884(2-167);P23508(34-145);Q9UQ35(32-134)
Q9UKV5	E	5.87E-04	2.45E-02	Q13438(303-540);Q96CS3(275-361);P42858(2632-2645);P55072(700-738);Q9UKV5(519-610);Q14676(370-528);Q14676(818-968);Q14676(1819-1872);P11021(536-625)
O14976	Q	4.76E-04	5.65E-04	P08047(351-441);P10275(58-121);Q9NSY1(425-570);Q2M2I8(417-615);P42566(346-508);Q92793(493-519);Q92793(1847-2379)
O14976	S	3.42E-38	5.85E-38	O15027(2267-2343);O15027(1347-1415);Q14677(163-533);Q8IVT2(575-604);Q2M2I8(617-951);Q13492(268-464);Q3B7T1(212-272);Q92793(18-1079);Q9UHB6(2-728);P10275(154-361);Q9H2Y7(140-1526);Q6ZRV2(679-1115);Q5T0W9(420-976);Q9NSY1(556-845);P98082(301-759);Q8N684(312-435);Q38SD2(1798-1892);Q8WXE9(40-381);P08047(22-541);Q27J81(1117-1244);Q9NYZ3(166-624);Q9ULH0(1292-1769);P42566(427-749);Q8N3V7(36-623);P49757(1…
Q14677	E	2.52E-14	4.22E-14	P35579(839-1913);Q16643(151-299);Q92614(1248-1981);Q16643(545-611);Q9NQW6(527-600);O14976(798-848);P12883(841-1916);Q9UHB6(619-759);Q9BXB5(355-398);Q96QS3(224-255);P42566(851-883);Q99459(496-553);P42566(346-469);P09497(98-194)
Q14677	S	2.19E-18	2.47E-16	Q9NYZ3(166-624);O15027(2267-2343);O15027(1347-1415);Q92614(1988-2054);P42566(427-749);Q9UHB6(2-728);Q9NQW6(28-666);Q92614(49-164);Q13492(268-464);Q8N3V7(36-623);Q92734(132-217);O14976(759-1200);Q9BXB5(6-389);O15027(277-1138)
Q8WUM4	Q	1.05E-06	3.01E-06	Q93009(1-26);Q8NFZ5(69-346);P54259(479-504);Q99962(144-264);Q92734(223-335);Q8N137(191-566);Q14289(775-828)
Q04917	G	2.01E-02	2.18E-02	Q14103(7-66);Q09019(547-566);Q8N2Y8(31-39);O43763(32-115);Q8N2Y8(206-217);Q96L34(571-590);O14654(461-607);Q9Y4H2(1291-1313);P15056(5-39);Q7Z2K6(42-67);O43524(69-122)
Q04917	R	5.14E-03	8.95E-03	Q9BRL6(83-269);P49761(167-282);P51116(544-597);Q9UQ35(459-816);Q9BWT1(154-186);Q9UQ35(2672-2750);Q9UQ35(1664-2078)
Q14240	E	1.57E-08	1.34E-06	P46100(410-1547);O60271(67-551);Q04637(453-615);Q02040(279-437);Q14152(544-1375);P49736(50-176);O43432(453-588);Q99459(496-553);P06753(15-274)
Q13415	K	4.48E-11	6.70E-10	Q8WWQ0(1571-1745);Q92576(824-1111);O76094(531-668);Q99459(165-294);Q92576(1931-2039);Q4G0J3(202-443);Q8TEK3(330-430);Q92576(482-680);Q8WWQ0(867-924);Q9NRF9(93-123);P17096(2-107)
Q13415	S	5.89E-05	1.38E-04	Q8TEK3(796-1533);Q8WWQ0(1390-1605);Q92576(1531-1796);P33991(2-145);Q8IWS0(132-208);Q92576(119-505);Q13416(79-286);O76094(600-640);O95251(7-167)
Q9UBD5	S	5.50E-06	4.21E-04	Q13415(169-486);Q12952(159-303);P38398(102-1651);P33991(2-145);Q9Y6A5(130-506);Q13416(79-286)
Q9H211	K	1.38E-04	9.32E-04	Q8IWZ3(1415-1480);P06748(183-267);Q99459(165-294);P11387(23-337);O60264(1009-1051);Q9UIG0(126-589);P11388(1138-1492);Q8IWZ3(813-864)
Q14103	R	1.28E-03	1.95E-03	Q15424(583-719);Q04637(1137-1224);O60506(496-584);Q13573(296-386);P26368(8-90);Q13247(174-343);O75494(115-252);Q8N8A6(30-75)
Q96EV8	E	1.92E-11	2.86E-11	P33176(415-904);Q9Y496(352-572);Q8N3L3(2-543);O14617(628-921);Q9Y4J8(697-735);Q8NEY1(1297-1318);Q92994(639-653);Q9UPN3(2814-3037);Q9NQX4(895-1337);Q13367(639-785);Q9UL45(140-163);Q8N3K9(16-63);Q8N3K9(483-639);Q8N3K9(2966-3651);O15078(36-2472);Q8N3K9(2402-2768);Q12840(336-902);Q9Y4I1(926-1486);O00203(665-809);Q86UP2(30-1322);Q8TDR0(132-663);Q9H1K0(659-737);O75410(29-142)
Q01826	E	4.06E-04	6.42E-04	Q09472(961-1053);Q13547(386-478);Q9NRL2(642-792);Q12873(1234-1394);Q14839(15-171);Q12873(1572-1704);Q14839(1224-1695);P55316(143-181);Q96EB6(77-134);Q8N2W9(471-492);Q09472(1514-1539);Q9NRL2(1213-1257)
Q01826	Q	4.62E-03	1.60E-02	Q01826(590-650);Q09472(476-501);P05412(200-329);Q09472(1810-2375)
Q9HCU9	P	2.48E-03	3.26E-03	Q09472(802-943);Q9UQL6(226-245);Q01094(45-87);Q04206(317-428);Q09472(1848-1923);Q09472(2310-2349);Q96ST3(218-285);P85037(35-62)
Q9H7L9	T	9.57E-13	2.48E-12	P51610(404-1491);Q9H0E3(241-442)
Q9H7L9	A	8.68E-08	3.38E-06	P85037(2-107);P85037(466-725);P51610(1119-1283);P51610(1522-1785);P51610(404-624)
Q9H7L9	K	1.19E-03	3.47E-03	Q96SB4(256-334);Q4LE39(802-849);Q9H160(179-199);Q13547(431-480);Q92769(439-484);Q4LE39(620-667)
Q13112	K	6.15E-04	4.74E-03	P45973(68-111);Q13185(78-115);Q13111(319-459);Q5T3J3(610-648);Q9UIG0(126-589)
P53675	S	9.47E-12	7.51E-05	O14974(292-931);Q9NYZ3(166-624);O15027(2267-2343);O15027(1347-1415);Q9UHB6(2-728);O15027(277-1138);O14976(759-1200);Q13492(268-464)
P53675	E	1.14E-02	3.85E-02	Q16643(151-299);O14974(674-1018);Q16643(545-611);O14976(798-848);Q9UHB6(619-759);O14974(281-375);P09497(98-194)
P40938	S	4.40E-08	4.76E-05	Q9P2D0(965-1277);Q13415(169-486);Q9NXL9(671-838);O60885(690-725);P35251(518-716);Q9Y2K6(258-413);O60885(484-508);Q9UER7(399-727);Q7L2J0(330-390);P35251(120-373);P01106(136-293);O00567(460-581)
Q15424	Q	7.16E-04	4.58E-03	Q9H3D4(418-455);Q92804(9-166);O75376(1986-2041);O14646(103-115);O75376(16-90)
P40692	S	8.39E-15	2.59E-14	Q9NXL9(671-838);Q96N67(861-970);Q14157(934-1083);Q8IZH2(1613-1706);Q9ULG1(1332-1555);Q4VCS5(769-875);P49750(177-289);O75152(687-768);P54132(17-648);P54278(398-604);Q9NYI0(102-380);P54132(1286-1395);Q14157(106-787);P49750(653-1026);Q9UQ84(342-772);P38398(102-1651);O15457(7-155);P01106(136-293);Q9Y253(426-625);P43361(32-106);P52701(234-360);Q9UHC1(358-1043)
Q9NPF5	A	4.88E-05	1.22E-04	A8MYZ6(214-429);Q6ZRS2(1385-1831);Q96L91(1444-1732);Q96L91(2863-3132)
P11802	P	1.08E-08	4.56E-06	Q9C0J8(574-963);Q15047(447-469);Q15047(949-977);Q15047(537-549);P35240(479-496);Q9NRM7(414-479);Q9H4Z2(740-754);Q9H165(260-270);Q16254(203-253);Q13255(1067-1072);O14746(307-323);Q15562(170-216);P28698(149-171);P49715(180-239);P04637(58-92);Q9BX66(179-252);P06400(2-43);P08151(837-879);Q9P2Y4(558-612);Q9P2Y4(215-272);Q9NZT2(510-654);P49715(11-51);P53814(194-255);Q9H4L4(13-68);P49918(106-220);P04626…
P20248	Q	8.54E-03	1.78E-02	Q09472(476-501);P08047(351-441);Q6PJG2(246-287);Q09472(1810-2375);Q92793(493-519);Q92793(1847-2379)
P03372	T	1.02E-02	4.30E-02	Q96KM6(224-309);Q02413(474-525);Q16665(585-668);Q7Z6Z7(3482-3550);P14859(458-551);P42345(1826-1882);Q9ULT8(1558-1651);Q9UHV7(1483-1538);P18846(133-209);Q01844(48-108)
Q9H1J1	K	9.18E-04	2.38E-03	Q8IYB3(127-835);Q9UPP1(865-945);Q9BZI7(137-436);Q01780(725-866);Q15287(7-66);Q9HAU5(4-186)
Q04206	G	1.80E-05	1.87E-04	P23246(10-55);P11142(613-639);Q00653(351-405);P35637(48-509);Q92830(55-74);P19838(375-403);O00221(22-62);P23246(193-244);P11831(6-54);P10275(416-477);O95365(559-582);P23246(613-694);P08047(20-53);Q15672(31-99);P18146(50-76);Q8N2W9(439-463);Q00839(202-240);P43699(233-243);P19338(649-698);O14654(461-607);P22087(9-83);Q00839(703-750)
Q04206	P	5.54E-06	1.02E-05	Q09472(802-943);O95365(222-264);Q92793(2346-2385);O60885(458-483);Q13625(499-601);Q8NBF1(471-511);P05549(38-97);Q13625(824-902);Q9ULX6(586-608);Q9Y618(207-218);Q9NRM7(414-479);O60885(750-1190);P49848(487-535);P08651(444-483);P49848(612-677);P20749(399-451);P27708(1813-1901);P29590(3-46);Q92830(4-54);Q9Y618(1384-1389);Q09472(1848-1923);Q09472(2310-2349);O14746(307-323);Q96L73(2315-2421);P04637(58-…
Q04206	E	1.29E-10	5.25E-10	Q15653(182-206);Q92793(996-1064);Q9ULX6(546-613);P09429(139-215);Q09472(961-1053);P06748(120-132);P19338(138-302);Q8N163(437-499);Q9H9B1(342-425);Q9Y2K7(846-872);P19338(22-45);Q00987(111-429);Q9ULX6(274-386);P07900(223-311);O95071(1557-1635);Q92784(125-164);Q8N163(565-694);O60885(1232-1284);Q9HC77(543-1162);P38646(554-679);O15379(388-427);Q9NR30(21-185);Q15910(374-409);Q12905(354-390);Q13568(142-…
Q04206	K	2.01E-07	3.50E-05	P35251(14-545);P52926(25-108);P19338(50-142);P21675(1214-1263);Q13547(431-480);Q9H9B1(423-451);P06748(183-267);Q09472(1518-1593);P07900(223-294);Q92793(1554-1630);Q00839(658-699);Q9NRM7(556-672);P09874(190-254);P07814(765-1023);P35251(1121-1148);Q99728(124-238);P09429(3-185);Q86UE4(423-581);O60885(533-737);Q9NR30(18-152);Q9UNL4(112-163);P14316(92-139);P17676(260-323);Q9ULX6(360-382);Q9HC77(354-50…
O60885	P	1.74E-07	4.84E-07	Q09472(802-943);O60244(24-33);P25440(229-332);O60563(708-725);Q04206(317-428);Q09472(1848-1923);Q09472(2310-2349);Q93074(1741-1777);Q15059(9-32);O14776(32-132);O14776(322-378);P51825(497-608);Q15648(736-761);Q9BZ95(128-151);Q15059(179-235)
P31749	G	1.49E-05	1.62E-03	Q86V81(198-231);O15105(20-88);P54253(48-64);Q92945(7-68);Q99490(197-264);P15056(5-39);Q14643(1769-1796);P13645(455-581);Q92830(55-74);Q15562(2-43);P10276(424-436);P10275(416-477);Q92945(395-425);Q16763(156-193);O43524(69-122);Q9UKU6(69-118);P67809(28-50);P49840(2-83);P45985(7-30);P55072(775-794);Q06945(152-227);Q8IXJ9(642-685);Q86V81(21-70)
Q13257	S	1.25E-19	2.09E-17	P25054(713-2837);Q5D862(90-2389);P20333(322-415);O15350(2-145);O60673(274-1876);P25054(236-351);Q96EP1(121-244);Q562F6(988-1244);Q9H1A4(286-394);Q562F6(125-537);P04049(198-359);Q9ULJ8(3-431);P30260(171-444);Q5JTV8(153-331);Q9ULJ8(839-960)
Q13257	K	7.45E-07	4.38E-05	Q562F6(383-419);Q9ULJ8(1042-1086);Q9UG63(7-25);Q9UQN3(6-140);O60673(960-1240);Q562F6(887-1128);Q8TBZ6(17-94);O60673(1531-1600);P25054(1734-1821)
Q13257	E	1.09E-02	2.43E-02	Q5D862(99-121);O60566(373-488);Q92504(265-311);Q9ULJ8(295-512);P25054(1529-1577);Q9UJX5(745-785);O43683(246-319);P25054(1131-1175);Q8TBZ6(286-332);Q9ULJ8(608-797)
Q13257	Q	1.05E-03	3.21E-03	P25054(181-264);Q9Y6D9(42-570);O95235(576-842);Q5JTV8(83-329)
Q99460	K	1.91E-02	3.06E-02	Q99459(165-294);P51665(277-324);Q99460(821-872);P29350(520-595);P62191(15-98);P25054(1734-1821)
Q92572	S	2.46E-09	1.18E-03	O43567(288-357);O00203(661-864);Q13367(679-807);Q9UPP5(29-1265);Q3YEC7(276-556);P35568(268-1145);Q96EV8(257-351)
Q92572	E	3.10E-05	1.02E-03	Q9Y2J2(4-95);O14617(628-921);Q9Y2J2(471-490);Q3YEC7(531-708);Q13367(639-785);Q9Y2J2(679-954);O00203(665-809)
Q9H2K2	E	1.38E-13	5.65E-13	Q9UL54(791-907);Q9NWV8(2-60);Q9H201(200-292);Q96RU3(408-547);Q9BTC0(2060-2233);O43815(195-315);Q9BTC0(1371-1504);Q14980(561-1324);Q9BZL4(538-770);Q9UL54(327-407);P54274(17-71);O15169(379-426);Q8IUG5(332-515);Q9BTC0(94-250)
Q9UN37	E	1.19E-05	4.72E-05	Q9NWV8(2-60);Q9Y3E7(141-211);Q96K21(302-417);Q96CF2(133-175);Q9BY43(12-186);Q9H444(23-219)
P51965	Q	2.19E-03	2.12E-02	Q93009(1-26);Q96BH1(167-248);P42566(346-508);Q6ZNA4(69-113);P54253(188-226);O76064(229-388)
O95619	G	2.45E-02	4.54E-02	P35908(519-633);P55198(192-211);P35637(48-509);Q8N1G0(949-962);O00221(22-62)
O95619	A	2.86E-08	7.69E-07	O75400(238-303);O60341(7-102);Q6ZRS2(1385-1831);Q96L91(1444-1732);Q96L91(2863-3132);A8MYZ6(214-429);Q7Z2K8(770-907);P04198(142-235);Q9BXK1(2-126)
Q15672	P	1.28E-04	7.36E-03	Q09472(802-943);Q96HZ4(152-177);O60885(205-344);O60885(458-483);Q04206(317-428);Q09472(1848-1923);Q09472(2310-2349);P04637(58-92);O60885(750-1190)
Q92560	P	6.14E-05	8.61E-05	O75179(2111-2188);Q13887(14-82);O43242(17-32);P51610(1492-1516);Q96DN6(140-846);Q9C0C9(4-52);Q96DN6(926-943);O75179(727-765);P51610(412-456);P85037(35-62)
Q92560	A	1.07E-09	1.45E-08	P85037(2-107);O75179(4-50);Q76L83(652-684);P85037(466-725);Q96HN2(7-85);P51610(1119-1283);Q9C0C9(2-56);P51610(1522-1785);P51610(404-624)
Q92560	G	7.23E-04	3.98E-03	Q96DN6(851-870);Q01167(9-34);P25490(54-69);Q76L83(687-739);O75179(94-110);P25490(154-202);Q8IXJ9(642-685)
Q99759	E	1.85E-11	2.38E-10	Q9ULX6(546-613);P35579(839-1913);O94763(118-252);Q8N163(437-499);Q6WCQ1(496-864);Q9UHB6(619-759);Q9ULX6(274-386);P23508(34-145);P07900(223-311);Q8N163(565-694);O14974(674-1018);Q16643(151-299);P38646(554-679);P36776(221-288);P55072(700-738);Q16643(545-611);P17066(513-603);O14974(281-375);P11021(536-625);Q8TAQ2(745-960);Q14160(457-695);Q9P0K7(432-941);Q9UM54(892-1031);Q14160(1383-1432);P34932(499-…
Q9H3Z4	E	2.05E-05	2.48E-05	Q5JSZ5(856-1040);Q13136(193-499);Q9H1K0(659-737);O75335(35-493);Q5JSZ5(376-521);Q8IUD2(193-1008);Q9ULU8(98-118);Q92692(488-504)
Q9H3Z4	S	1.60E-05	1.08E-03	Q5JSZ5(88-254);O14964(584-724);O14526(332-616);Q5JSZ5(1347-1921);O94989(25-149);O14936(570-609);Q13136(581-855);O14964(220-316);Q8IUD2(3-122);O75335(573-756);P49757(179-461);Q9ULU8(5-98);P52594(137-559)
Q9H3Z4	A	4.22E-03	1.92E-02	Q7Z7F0(2-72);O60641(295-839)
Q9HAW4	S	7.32E-04	1.46E-03	Q96RU2(452-529);P38398(102-1651);Q9Y2K6(258-413)
P27540	P	4.97E-07	7.11E-03	Q09472(802-943);Q99742(432-521);Q8NBF1(471-511);O15353(400-499);Q9Y618(207-218);P35240(479-496);Q9NRM7(414-479);P29590(3-46);Q9Y618(1384-1389);Q09472(1848-1923);Q09472(2310-2349);Q15562(170-216);P04637(58-92);O15353(566-585);P06400(2-43);Q9BXJ5(39-53);Q15788(1145-1186);P04626(1102-1162);Q9Y618(1960-2018);O15353(56-90);Q04206(317-428);Q9Y618(767-1107)
P27540	S	4.18E-11	5.34E-11	Q15596(1308-1426);Q9Y618(2188-2457);P04049(198-359);Q9Y6A5(130-506);Q9Y618(1769-1902);P08047(22-541);P38398(102-1651);P35269(217-451);Q8NI08(314-628);Q99814(369-491);Q15788(369-745);P16070(171-640);P01106(136-293);Q15596(399-727);Q09472(12-156);Q09472(783-1047);P27540(565-743);P81133(343-670);P29590(458-592)
P27540	Q	8.27E-07	6.06E-05	P27540(728-777);Q15596(1107-1268);P08047(351-441);Q15643(79-1767);Q07866(100-204);Q9Y618(168-517);Q09472(1810-2375);Q15788(1038-1139);Q09472(476-501)
Q15562	Q	3.56E-08	4.87E-07	P27540(728-777);Q8IVW6(5-39);P14859(62-240);Q9UHF7(937-1045);Q86UP3(1731-1847);O14965(29-127);Q01826(590-650);P46937(269-373);Q15788(1038-1139);Q9UQE7(672-1006);Q86UP3(3268-3338);Q9GZV5(179-258)
Q15562	T	9.74E-04	2.38E-03	P14859(458-551);Q13112(394-531);Q16665(585-668);Q7Z6Z7(3482-3550)
Q15562	P	2.71E-06	5.59E-06	P46937(3-49);Q14839(1533-1559);Q9UPW6(575-606);Q8NBF1(471-511);Q13207(327-343);Q86V15(384-417);P24468(27-52);Q13112(411-463);Q9NRM7(414-479);P08651(444-483);P51608(376-405);O14746(307-323);Q15562(170-216);P04637(58-92);P22735(16-31);Q9BZ95(128-151);O95644(695-910);Q86UP3(2345-2429);Q9NSC2(78-94);O60264(7-20);Q01826(609-634);Q15788(1145-1186);P09086(172-197);Q86UP3(1949-2048);Q86UP3(3105-3124);Q86…
Q15562	G	7.50E-03	8.27E-03	P24468(44-68);Q01167(9-34);O95409(477-522);Q9UKM9(221-253);P10589(16-78);Q15562(2-43);P41225(94-133);Q9UI36(74-127);P09086(416-426)
Q6STE5	K	3.67E-05	8.42E-05	P51531(1533-1564);Q8TAQ2(263-329);Q92922(289-359);P51532(437-588);P51531(411-565);P51532(1405-1464);P51531(1342-1386)
Q6STE5	G	1.17E-04	3.86E-03	Q96GM5(13-47);P10276(424-436);O14497(76-134);Q8NFD5(141-401);O14497(272-285)
Q6STE5	Q	1.53E-13	5.17E-13	Q8NFD5(573-634);Q15532(169-418);Q8NFD5(1285-1528);O14497(372-606);Q92922(929-974);Q8NFD5(107-131);P51531(216-700);Q8TAQ2(923-960);O14497(1327-1430);Q96GM5(93-181)
Q6STE5	A	2.31E-09	1.70E-07	Q8NFD5(2-47);Q8TAQ2(859-879);Q8NFD5(328-493);O14497(2-55);Q92922(866-887);O14497(323-353)
P40424	G	7.03E-08	2.70E-07	Q12948(371-460);P14653(102-135);Q92830(55-74);P28356(125-155);P09016(26-87);P28356(222-238);P31260(36-111);Q9C009(13-109);P55317(273-290)
Q9UBW8	Q	3.76E-03	1.26E-02	P05412(200-329);Q9H9Q2(189-255);O15417(897-953);Q5JTV8(83-329)
P16144	A	5.86E-06	3.80E-03	Q15149(1500-2302);Q14103(10-71)
P16144	E	5.85E-12	3.46E-08	Q9UKX3(845-1938);P55072(700-738);Q96RT1(451-611);Q15149(1482-2751);Q6P597(99-189)
P16144	Q	8.59E-11	5.87E-07	Q8NDV7(1396-1480);Q15149(1236-2756);Q8NDV7(22-154)
O75146	E	1.28E-09	3.03E-08	P35579(839-1913);Q14247(355-492);O14976(798-848);Q9UHB6(619-759);Q13573(295-390);Q99459(496-553);P09497(98-194)
Q99733	S	1.82E-05	1.49E-04	P15924(2549-2868);Q86VQ0(496-633);O95696(801-925);Q9UNF1(2-218);P43243(588-772);Q8IZT6(160-666);Q8N3V7(36-623);Q09472(12-156);Q09472(783-1047)
P35222	P	2.57E-28	1.41E-25	Q09472(802-943);Q9H6I2(212-351);Q5JTC6(231-308);Q9HCK8(355-372);Q03164(1244-1367);P20749(399-451);Q03164(41-58);O14686(2107-2626);P49715(180-239);P18031(301-313);P15941(102-954);Q92793(1883-1953);Q14526(190-325);O95071(1016-1035);Q9NQB0(499-553);P49715(11-51);P04626(1102-1162);Q92793(683-707);Q14160(1296-1349);O00512(231-342);P18206(837-878);P46937(3-49);Q92793(2346-2385);Q9BWV1(818-834);P98177(4…
P35222	T	7.55E-08	1.43E-06	Q96QZ7(1084-1129);Q16665(585-668);Q7Z6Z7(3482-3550);Q96L91(2604-2747);P08575(19-294);O14490(519-563);P49840(451-483);Q9UBN7(891-1041);Q9UKB5(204-383);P52948(72-414);O60716(111-153);P16220(146-247);O14490(620-636)
P35222	H	3.86E-04	2.94E-02	Q9Y2T1(469-478);Q13485(282-307);Q9UBE8(27-54);Q9HCK8(2493-2508);O15169(530-541);Q15233(12-29);Q9UBE8(123-131);Q92997(630-653);Q9H6I2(315-326);O00570(222-249)
Q8TDR0	A	4.51E-03	2.06E-02	O60641(295-839);Q12962(2-103);P83731(81-137)
P12755	P	2.54E-04	3.18E-04	O75376(607-622);P51608(376-405);Q14938(434-467);P29590(3-46);Q96ST3(218-285);Q15797(179-252);O75376(216-227);Q9Y463(493-614);Q6ZNA4(629-741);P36941(372-402)
P12755	H	3.64E-07	2.75E-04	Q13485(282-307);Q9UBE8(27-54);Q6ZNA4(658-790);P51608(364-372);Q9UBE8(123-131);Q6ZNA4(491-523)
P12755	S	1.27E-23	2.94E-14	Q14938(185-478);O75376(1039-1533);P10070(216-365);Q9Y463(434-487);O75376(1694-2412);P10071(2-84);P12755(325-537);P10071(159-1574);Q6ZNA4(123-641);Q15797(169-214);P29590(458-592);Q9H2X6(796-1020);P10070(611-877);Q13485(144-274)
Q14847	K	8.14E-03	1.91E-02	Q96KQ7(339-371);P26358(716-749);P26358(25-352);P54274(258-431)
Q6WCQ1	S	6.27E-17	3.68E-14	O14974(292-931);Q92614(1988-2054);Q9UHB6(2-728);Q9NQW6(28-666);Q92614(49-164);Q15154(426-1501);Q99490(79-944);Q9UNF0(305-428);Q8N3V7(36-623);Q9BZL4(320-591);Q6WCQ1(178-381);Q99759(110-250)
Q9BSU1	S	6.35E-14	1.44E-13	Q9UKG1(345-496);Q9P2E2(502-573);O14936(570-609);Q13136(581-855);Q12955(1481-4085);Q05516(126-292);Q9H6U6(752-900);Q96GX5(193-690)
Q9NYB0	K	6.34E-06	1.72E-04	Q9GZR7(70-178);Q9BUQ8(8-361);P23497(527-879);Q8TAQ2(263-329);O75400(726-925);Q9GZR7(769-853);Q9UQN3(6-140);Q8IY92(60-127);O00479(3-84);P09874(190-254);Q9UBL0(105-135);P09429(3-185);Q9Y3E1(134-177);Q02539(16-215);Q15651(3-93);O15347(3-179);Q96QC0(109-199);P54274(258-431);Q9UKS6(137-208)
Q9NY27	P	3.53E-04	5.39E-04	O75161(458-500);Q13435(6-21);Q15459(2-47);Q15427(215-423);Q13435(80-132);Q16204(412-474);Q6PJG2(23-35);Q15459(547-680);Q13435(202-253);Q15459(369-407);Q9BWU0(116-166)
P55884	D	7.02E-06	1.13E-05	Q14152(942-1164);B5ME19(216-242);O75822(43-57);P23588(169-325);Q99613(216-242)
O95931	S	2.32E-07	7.22E-07	P12270(1648-2319);Q8NDX5(2-508);P35226(237-326);Q9Y2K6(258-413);Q6W2J9(365-648);Q7Z417(98-641);P35227(243-328);Q8IXK0(682-760);Q8IXK0(10-313);P78364(2-370)
O95931	Q	3.35E-05	1.79E-04	Q7Z417(1-91);Q93009(1-26);Q8IXK0(329-377);P78364(373-480);P12270(1433-1545);P78364(22-100)
Q9HC52	G	4.52E-05	9.00E-05	Q06587(170-260);P78364(267-302);P67809(28-50);Q9NUD5(66-80);P19338(649-698);Q86V81(198-231);Q9H6S0(15-35);P22087(9-83);Q12906(641-882);Q00839(202-240);Q00839(703-750);Q06587(313-344);Q86V81(21-70)
O60264	S	1.11E-16	1.14E-15	O95644(147-324);P46531(2422-2546);Q9UIF9(1150-1377);P61244(103-160);Q9UBC3(24-216);Q9UPW0(171-380);Q6PIV2(80-168);Q96T23(1095-1417);Q12948(227-545);Q99853(285-321);Q9P0K8(161-276);Q12952(159-303);P38398(102-1651);Q9UER7(399-727);Q9UIF9(17-540);P01106(136-293);Q9NRL2(1279-1427);Q14839(302-342);P27694(131-215);Q16666(95-187);Q06330(455-500);Q12873(1522-1566)
P52435	E	5.00E-03	2.46E-02	Q9Y5B0(516-589);Q9BWH6(497-525);Q9Y5B0(818-956);O00267(2-139);Q00839(75-182);Q9H6T3(9-124);P35269(158-356);Q3V6T2(202-1376);Q9HCN4(263-354);Q9NY61(82-206)
P52435	T	9.01E-07	1.19E-05	P51610(404-1491)
P52435	A	3.41E-04	3.26E-03	P51610(404-624);P51610(1119-1283);P51610(1522-1785)
Q8NI35	Q	3.35E-05	4.67E-05	P46937(269-373);Q9Y2J4(61-581);Q8TEW0(949-1318);Q4VCS5(58-648)
O75410	P	4.55E-04	9.31E-03	O95359(511-549);O95359(75-147);P42858(39-88);Q15059(9-32);O95359(1956-2016);O95359(2437-2460);Q13190(40-52);Q15059(179-235);O60341(152-160)
O75410	S	9.63E-17	4.13E-11	Q99728(159-413);O75410(20-605);O95359(2-2647);Q96EV8(257-351);Q14008(1960-2016);Q14008(1088-1158);P42858(1171-1229);Q8TDY2(620-667);Q15059(434-455);Q15059(676-726);P42858(405-643)
Q08209	Q	9.33E-05	2.88E-02	Q9Y2K2(649-1073);Q14847(75-182);P05412(200-329)
Q08209	P	2.54E-04	3.85E-04	Q14934(717-836);P10415(39-91);Q9Y6J0(1925-2155);Q14934(214-327);Q14934(51-82);Q53ET0(254-299);Q9Y2K2(28-60);Q9NPC6(105-136);O95644(695-910)
P10415	S	2.37E-17	3.04E-16	Q9NYF8(4-772);Q9C0C7(1061-1252);P04049(198-359);Q9Y4H2(304-1189);O95817(124-198);Q92934(10-168);Q9C0C7(248-800);Q9NQC3(106-1004);P38398(102-1651);Q13625(395-783);Q13501(221-381);P01106(136-293);P35568(268-1145);Q12983(27-164);P22736(79-275);Q96HR8(87-148);O60238(62-146);P45983(385-421);P29590(458-592)
P0DPH7	S	1.58E-06	2.27E-05	Q14203(98-189);P20333(322-415);Q9NYJ8(63-450);Q8NCD3(182-323);Q8NCD3(486-563);Q13233(878-1201);Q8NE31(8-276);P49023(72-344);Q86VR2(253-465);Q15750(395-469);P51957(270-707);O43318(305-495);Q99759(110-250);P30622(122-352)
Q14807	Q	3.22E-03	1.26E-02	Q9NR09(1048-1080);Q5VT06(586-749);Q16891(413-531);Q96BD5(1-109);P35637(8-160)
Q13868	G	1.31E-04	3.11E-04	Q92945(395-425);Q92900(49-72);P48634(1400-1428);P19338(649-698);Q92945(7-68);Q7L2J0(24-161);P48634(1025-1072)
Q06265	K	1.20E-04	1.74E-04	Q06265(406-436);Q9H2Y7(1349-1395);Q6SJ93(241-323);O00567(437-593);Q01780(725-866);P26641(219-253);Q14669(55-153)
Q16526	P	1.96E-04	2.76E-02	O15055(842-979);P46379(946-992);O15534(859-972);Q12778(120-149);O15162(13-97);P46379(195-273);P46379(394-681);O15055(8-27);O15534(748-775)
Q92830	A	3.19E-09	1.81E-08	Q12962(2-103);O15265(16-28);O00268(34-587);Q96EB6(2-99);P17676(33-263);Q04206(374-439);Q15542(51-204);Q92830(2-58)
Q92830	T	4.81E-06	1.83E-05	Q9HBM6(150-233);O00268(486-728);Q16594(136-243)
Q15038	Q	1.53E-03	1.76E-02	P35712(135-261);P35712(501-518);Q8N1L9(12-69);Q13137(139-344);P54253(188-226);O14964(728-772)
Q9Y3C5	Q	3.88E-05	1.32E-03	Q9Y6K9(43-365);Q15025(199-534);Q13546(364-433);P42566(346-508);Q9UHD9(369-463);Q13137(139-344)
Q9NYY3	E	2.63E-07	3.90E-07	Q92614(1248-1981);Q86SE9(87-138);Q9HC77(543-1162);Q9Y2W1(930-955);Q6ZV73(747-866);Q7Z7C8(230-288);Q3YEC7(531-708);Q96BZ8(21-246)
Q9UGI0	E	1.08E-11	2.09E-09	Q9P2B4(116-289);Q8WZ74(119-268);Q14BN4(228-784);O43815(195-315);Q9ULT8(631-657);Q8TD16(5-533);O95714(51-86);Q15910(374-409);Q9ULT8(1678-1703);P25054(1529-1577);Q13033(228-363);Q5VSL9(345-402);O95819(303-480);Q8IWJ2(50-1560);P25054(1131-1175);Q9NRL3(272-318)
Q9UGI0	Q	7.45E-05	3.59E-04	O43815(57-168);P25054(181-264);Q9NVK5(31-212);Q8IWJ2(1128-1490);O95819(272-656)
Q9UGI0	S	6.69E-11	1.57E-10	Q9P2B4(404-623);Q9ULT8(1344-1670);Q8WZ74(1437-1647);Q8WZ74(331-694);P25054(236-351);O95819(575-877);P25054(713-2837)
O95602	K	3.28E-08	1.04E-07	O60879(1007-1042);Q14978(59-679);P17480(97-675);Q3B726(206-336);O15446(211-508);Q9BQG0(1145-1327);Q08945(512-692);Q03468(254-353);Q9H6T3(62-87);Q03468(1156-1258);Q149N8(512-590);O60264(1009-1051)
P62913	G	3.47E-04	6.73E-04	Q92900(49-72);P19338(649-698);Q00653(351-405);Q00839(202-240);Q00839(703-750);Q15050(310-361);P15880(5-53)
Q14738	S	2.82E-05	3.06E-03	Q13136(581-855);Q8N2R8(383-423);Q562F6(988-1244);Q562F6(125-537);Q9Y6R9(298-475);O96017(2-73);Q99759(110-250)
P25445	S	1.52E-19	6.67E-19	Q9H422(786-993);Q8TES7(21-187);Q9UKL3(165-1917);Q12955(1481-4085);Q12923(413-462);Q9UER7(399-727);Q9HAS0(4-85);Q12923(873-1749);O43933(1065-1160);P45983(385-421);Q9Y232(114-216);P29590(458-592);Q66K74(470-960);Q8TES7(297-540)
P25445	K	1.14E-02	4.32E-02	Q12955(9-39);Q9UKL3(289-581);Q66K74(503-564);Q86WJ1(630-673);Q9UKL3(899-1015);Q9UKL3(1834-1883)
P15923	P	2.81E-08	3.26E-08	Q09472(802-943);Q92793(2346-2385);Q06455(53-66);Q8NBF1(471-511);O75376(216-227);Q92858(23-51);P12980(24-61);O00268(75-401);Q92830(4-54);Q09472(1848-1923);Q09472(2310-2349);Q7RTU7(158-166);Q92793(813-960);Q9BZ95(128-151);Q92793(1883-1953);O75081(606-652);P51532(4-344);O75376(607-622);O00255(488-554);Q04724(139-157);O75081(42-99);Q92793(683-707);Q96ST3(218-285);P49137(10-44);O75593(153-225);O75081(…
Q99523	Q	2.58E-05	3.79E-05	Q9Y6X9(532-587);Q9H2D6(1284-1451);Q8IXK0(329-377);P67809(134-320);Q08378(366-1369);Q08378(105-176);Q9H2D6(1939-2362);Q01970(1019-1186);Q96AY2(196-247)
Q99523	E	4.55E-07	6.93E-07	P43307(33-78);Q9Y6X9(743-795);Q5JRA6(153-1618);O15020(2079-2102);Q13428(753-773);Q96CS3(275-361);Q9Y4E8(648-692);P13533(843-1939);Q13428(54-97);Q01970(554-589);Q8IVD9(74-150);Q9NP74(334-512);Q13428(261-487);Q9H792(1406-1448);Q86WP2(296-425);P46087(111-217);Q13428(865-882);Q92733(8-25);Q8ND56(293-355);P12882(845-1939);Q96P70(930-993);Q8TE77(49-97);Q8N8A6(36-152);Q9NW13(206-353)
Q9UHB7	P	8.16E-09	2.32E-07	Q03164(1244-1367);Q96JC9(127-168);Q03111(268-295);Q03164(561-603);P28702(83-198);Q03164(41-58);O60563(708-725);O00472(364-389);A0JLT2(14-53);P51825(497-608);Q03111(453-466);O95402(260-325);Q03164(1817-1865)
O94992	S	8.39E-03	1.71E-02	Q9C0C9(399-515);Q9UHB7(85-1082);O60885(690-725);O60583(273-660);P51825(97-1150);O60885(484-508);O60563(260-707);Q9C0C9(1164-1243);Q7L2J0(330-390)
O14829	E	1.01E-02	1.23E-02	O43823(312-692);Q15751(1328-1378);Q8N163(565-694);Q15751(2403-2502);Q8N163(437-499);O00165(29-40);P43307(33-78);Q92598(499-844);O95071(1557-1635)
O14829	S	1.12E-05	2.02E-05	O15027(2267-2343);O15027(1347-1415);O14654(713-958);O95071(933-1085);O95071(1500-1789);Q15751(1476-1676);Q15751(2618-2875);O95071(578-628);O15027(277-1138);O95071(85-154);Q8NF91(8663-8737)
P54652	G	8.89E-05	3.99E-02	Q9NZL4(21-39);P11142(613-639);P09651(195-369);Q7L2J0(24-161);O95429(54-88)
P61326	A	3.04E-03	3.91E-02	P14678(93-164);P83731(81-137);P36578(353-408);P46821(790-825);Q9UQ35(2177-2378);Q8IYB3(835-865);Q92841(21-69);P16989(2-89)
Q9UHX1	P	5.51E-11	6.35E-10	Q8WZ42(11363-12032);Q96AE4(450-532);Q92945(498-612);Q92945(9-35);Q01844(546-559);P58012(280-341);P58012(27-56);Q8WZ42(10716-10770);Q8WZ42(10211-10380);Q8WZ42(11179-11267);Q7Z7F0(335-457);Q15428(217-462);Q8WZ42(31240-31263);Q13283(260-297);Q12873(233-254);Q8WZ42(10871-11029);Q8WZ42(16615-16638);P14866(335-382);Q8WZ42(250-303);Q8WZ42(33590-33645);Q96I34(375-410);Q15287(241-268);Q8WZ42(18024-18046);…
Q9H334	K	8.78E-04	5.38E-03	Q12800(236-264);P54132(1328-1372);Q9NZI7(233-261);Q86WJ1(630-673);Q2KHR3(1419-1507);Q9UNY4(148-196);Q9Y618(657-685);P11388(1138-1492)
Q9H334	Q	7.49E-05	8.90E-05	Q8IVH2(65-219);O14965(29-127);Q01826(590-650);Q2KHR3(1060-1144);Q9Y618(168-517);P20226(53-125)
Q13451	A	1.28E-06	1.01E-04	O60346(4-166);P06401(153-514);Q13233(2-161);P49761(5-145);Q9GZT9(75-142);Q14004(459-489);O60502(22-57);Q14004(62-76);O14654(1094-1212)
Q13451	S	2.27E-05	2.12E-04	Q14004(62-590);Q6VAB6(515-544);Q13131(476-531);Q9UNF1(2-218);O60346(1468-1551);O43318(305-495);P06401(70-139);P10275(154-361);Q14004(1331-1503);P57078(369-469);P04150(42-415);Q13233(878-1201);Q00613(214-464);P49761(262-283);O60346(313-462);O14654(713-958);Q9UQ88(265-346);P33991(2-145);P10398(212-283)
Q13451	R	3.85E-03	2.60E-02	Q9UQ88(89-207);P49761(167-282);Q14004(188-435);Q70CQ1(146-195);Q14004(90-119)
Q8N3V7	E	7.25E-53	1.01E-48	P35579(839-1913);P26583(131-209);O60237(333-385);Q99733(338-370);Q9NSY1(629-815);Q6WCQ1(496-864);O14976(798-848);Q9UHB6(619-759);Q5M775(375-796);Q9HC78(330-443);Q9NQX4(895-1337);Q9P2M7(355-1173);Q86V48(28-362);P09497(98-194);P80723(15-227);Q9ULJ8(608-797);O15020(2079-2102);Q9UEY8(559-613);O14974(674-1018);Q16643(151-299);Q16643(545-611);Q0ZGT2(30-576);Q9NQW6(527-600);O60237(759-970);O14974(281-37…
Q8N3V7	K	7.51E-05	2.20E-04	Q86V48(196-351);Q8WWI1(670-802);Q9UM54(805-980);Q8N556(299-334);Q9ULJ8(1042-1086);Q8N556(512-645);Q92614(6-59);Q02224(2546-2642);Q9NSY1(965-1034);Q01082(2344-2364);P46940(1414-1571);Q5T5U3(1418-1490);P26583(24-185);Q0ZGT2(177-342);P25054(1734-1821);Q9UKS6(137-208);Q9UEY8(663-703)
Q9Y6D9	P	5.57E-03	2.78E-02	Q9P0K8(519-558);Q9Y2J4(194-214);P25054(1420-1443);Q96AQ9(214-239);P12270(2068-2097);Q9P0K8(295-402);O75182(720-767);Q96ST3(218-285);Q15233(402-430)
Q9Y6D9	Q	2.61E-11	7.35E-09	Q15233(1-53);P12270(1433-1545);Q15233(243-368);Q9Y6D9(42-570);Q9P0K8(291-325);Q9Y2J4(61-581);P25054(181-264);Q9Y2I6(947-1364)
Q99729	G	2.29E-07	3.04E-07	Q14103(7-66);P22626(201-349);P09651(195-369);O60506(494-563);Q7L2J0(24-161);Q00839(202-240);Q00839(703-750)
Q9Y3Q8	S	1.90E-12	1.94E-09	Q96NE9(366-544);Q8TBB1(125-256);Q9H8Y8(372-451);Q9H4A3(577-2319);Q9UHY1(2-53);Q9Y3S1(1368-2129);P51116(396-661);Q15078(59-150);Q9BSW7(63-119);Q15714(6-976);Q9Y3S1(605-659);Q9BYP7(823-1733);Q9BYP7(561-602);Q9H4A3(2-218)
Q9Y3Q8	P	1.20E-04	1.60E-04	Q9Y3S1(1410-1577);O75909(266-569);Q9Y3S1(645-1132);Q15078(101-110);Q9BZL6(5-41);Q15714(59-82);Q9UHY1(410-436);Q9H4A3(96-180);Q9H0I2(173-195);Q9UK33(5-48);O75157(253-534);Q9H8Y8(277-372)
O75449	Q	8.55E-04	4.22E-03	Q9P219(215-1393)
Q13595	S	2.24E-10	2.25E-09	Q9NQ29(257-370);Q9UQ35(142-2751);Q13427(192-754);Q7Z6E9(374-452);Q7Z6E9(1220-1726);Q9Y2W1(2-859);P62995(2-103);P49759(24-140);Q9Y383(260-391);Q9H307(551-711);Q8WXF0(97-260);Q86VM9(522-926);Q9BRL6(118-282);Q8IYB3(159-808);O75494(106-261);P49760(9-142);Q53F19(387-620);P49761(262-283);Q659C4(862-913);Q7L2J0(330-390);Q7Z6E9(682-782);O75127(47-98);P78362(420-510);O15234(9-155);Q96KR1(356-560);Q96MU7(3…
Q13595	G	1.20E-04	2.11E-04	Q9C0J8(1251-1335);Q9H074(10-36);Q92900(49-72);O15234(18-58);Q9C0J8(644-769);Q9NY12(163-216);Q9NY12(5-65);Q7L2J0(24-161);O43818(11-43);Q6PKG0(83-112);Q6PKG0(329-354)
O43741	P	6.53E-03	8.33E-03	Q9BRK4(8-53);O95382(915-959);Q8N9N5(345-366);Q08379(449-458);Q5TCZ1(520-538);Q9UFD9(326-338);O60307(1107-1216);Q9BRK4(312-319);Q5T124(483-519);Q9Y5V3(279-452);Q9P246(521-559);O60307(800-828)
Q9Y478	S	6.62E-06	2.91E-02	O75385(692-786);O75385(279-562);Q13131(476-531);O60307(679-1203);O60307(27-109);Q96SD1(500-660);P13807(640-731);Q9UQL6(301-422);Q9UGJ0(2-234)
O43542	E	2.32E-15	4.91E-12	O60841(3-628);P14625(750-802);P14625(283-368);P05067(380-455);Q15459(230-367);Q8N302(267-404);P08621(231-391);Q13451(395-454);Q96I25(98-219);Q8N302(18-98);O95071(1557-1635);O60524(666-978);Q14318(22-68);Q96CT7(30-188);Q86UK7(304-385);Q9NS69(12-47);P98175(20-126);O75937(172-217);Q7Z4V5(99-671);Q14152(544-1375);Q86UP2(30-1322);Q13435(693-734);P98175(620-837);P08621(46-85);Q96P70(930-993);Q96RT1(451…
O43542	R	2.76E-04	1.84E-03	O95071(2328-2367);Q8IX12(313-357);P08621(230-393);Q96I25(113-168);Q8IWX8(718-816);Q7Z4V5(317-364);P52756(5-71);Q14152(781-1370)
O43542	K	4.75E-09	2.60E-07	Q13435(319-563);Q8WUA2(321-492);Q8IX12(795-856);Q5T4S7(3362-3379);O60841(33-461);Q7Z4V5(271-477);Q8N302(550-597);Q14258(224-392);O60524(431-523);O75937(74-253);O75152(215-576);Q86UP2(40-217);Q96QC0(109-199);Q9H0G5(281-528);O60524(788-941);Q96CT7(3-122);Q9UI10(29-122);P42695(148-186)
P43243	G	2.91E-26	7.34E-22	P22626(201-349);Q92804(327-579);Q86V81(198-231);Q9UKM9(221-253);P09651(195-369);Q15424(851-904);Q9BUJ2(613-666);P98179(82-150);O43390(448-459);Q00653(351-405);Q13151(181-304);Q01844(472-640);P14866(36-89);Q07666(46-55);P35637(48-509);Q01844(276-338);P38159(104-133);Q92804(171-214);Q92841(82-104);Q92841(556-563);Q8NDT2(59-107);Q1KMD3(46-73);Q14151(880-926);O43390(501-571);Q12906(641-882);Q14671(94…
P43243	R	5.32E-10	6.10E-08	Q9NWH9(569-736);Q9HCD5(22-191);Q15424(583-719);P14866(3-28);Q8IXT5(716-799);O43823(368-387);Q14151(590-737);Q13573(296-386);Q14966(471-576);P49750(1058-1155);P49750(1682-1758);Q1KMD3(637-739)
P43243	A	7.20E-03	4.65E-02	Q8NDT2(221-303);Q96PK6(224-569);O43823(572-689);Q04206(374-439);Q92841(21-69);Q14671(393-616)
P67936	S	5.28E-07	5.83E-06	Q92614(1988-2054);Q9P2B7(133-330);Q9NQW6(28-666);Q92614(49-164);Q9H0C8(35-102);P15336(265-505);Q9P2B7(472-516)
Q9BYE7	P	1.70E-03	3.07E-03	Q9BYE7(24-66);Q8WXX7(298-471);Q06587(246-258);Q9HCM7(263-306);Q6ICG8(178-270);Q8TF50(171-189);Q9HCM7(462-517);Q9HCM7(383-393);Q8WXX7(545-599);Q8TF50(416-445);Q9HCM7(990-1040);Q9HAH7(411-455)
Q9BYE7	K	8.17E-03	1.17E-02	P45973(68-111);Q969R5(614-647);Q13185(78-115);Q13547(431-480);Q92769(439-484);Q8N488(77-114);Q8IY57(73-107)
Q5VWX1	G	1.11E-24	1.25E-24	P22626(201-349);P09651(195-369);Q15424(851-904);Q13151(181-304);Q01844(472-640);O43390(448-459);P14866(36-89);Q14103(7-66);Q07666(46-55);Q01844(276-338);P38159(104-133);Q92841(82-104);Q92841(556-563);O60506(494-563);Q1KMD3(46-73);Q86YZ3(879-2825);O43390(501-571);Q12906(641-882);Q13148(273-413);P67809(28-50);O14979(323-412);P02671(292-371)
Q5VWX1	S	1.45E-09	2.42E-07	Q12906(679-878);P35659(195-310);Q5VWG9(253-498);Q68CP9(810-1620);Q8NDI1(558-804);Q9BXS6(240-335);Q8IXW5(171-354);Q92841(598-688);Q15424(274-621);P38159(57-389);Q86YZ3(97-2836);P02671(270-626);Q01844(2-299);Q13148(317-410);Q96MU7(34-347)
Q5VWX1	E	8.44E-10	2.83E-09	Q86YZ3(102-124);Q8NDI1(187-400);Q15424(59-796);Q12906(25-84);Q12905(354-390);Q96MU7(4-303);Q8NDI1(854-1227);P61978(2-44);P35659(9-49);P08238(186-303);Q8WWY3(12-40);Q5VWG9(114-188);Q1KMD3(74-243);Q5VWG9(536-645);P35659(227-254);Q5VWG9(691-743);Q9BXS6(44-222);P07910(197-306)
Q5VWX1	R	4.30E-06	1.42E-04	Q14498(28-96);Q15424(583-719);P14866(3-28);O60506(496-584);Q96MU7(665-727);Q96MU7(505-550);Q1KMD3(637-739)
Q71SY5	Q	2.28E-06	4.26E-06	P46531(2360-2409);Q96RN5(150-378);Q93074(1899-2168);Q92793(493-519);Q92793(1847-2379);Q9NX70(29-72)
P49761	A	1.82E-03	2.40E-03	P49761(5-145);Q9UQ35(2177-2378);Q13310(481-562)
O14497	A	3.06E-05	5.07E-05	Q92922(866-887);Q8NFD5(2-47);Q8TAQ2(859-879);Q8NFD5(328-493)
Q96EP1	E	2.74E-04	9.12E-04	Q13547(386-478);Q92769(387-484);P51532(440-717);Q96EB6(77-134);P51532(1286-1647)
Q9NQW6	P	3.85E-05	4.69E-05	Q16643(364-417);Q2M2I8(575-609);P98082(558-629);O95782(646-738);O75128(1203-1213);Q2M2I8(320-446);P78524(350-434);Q76I76(619-636);O75128(336-351);Q9H2D6(994-1132);Q96PE2(1567-1584);P42566(768-820);Q96PE2(968-1054);Q96PE2(136-173);Q7RTP6(1455-1505);Q15746(966-979);Q12965(1036-1054);O94875(167-182);P78524(72-93);Q8N3V7(801-908);P14649(2-51);Q8N556(60-90);Q96PE2(1990-2022);Q4KMQ1(142-182);P49757(456…
Q15287	R	3.20E-46	1.19E-43	Q9H1J1(222-262);Q9H307(631-717);Q9UKJ3(850-1023);Q9Y2W1(2-188);Q8IYB3(275-726);Q9NQ29(222-344);Q13523(337-496);Q12872(763-867);Q08170(179-493);Q01081(179-239);O14641(230-249);Q01130(83-207);Q8WXA9(186-445);P49756(285-549);Q05519(245-393);Q92620(130-205);Q07955(204-247);Q9BZI7(343-379);Q14498(28-96);P21127(89-219);Q8N5F7(20-83);Q8IYB3(162-208);Q9BUQ8(19-105);Q9UK58(380-526);Q8WUQ7(3-184);Q9Y383(22…
Q15287	P	1.44E-05	4.09E-04	O43670(129-470);Q9Y2W1(265-276);O75909(266-569);Q9C0J8(574-963);Q8IYB3(370-417);Q86VM9(259-296);Q9UQ35(350-447);O14641(645-712);Q9BXP5(760-828);Q92794(1643-1701);O14641(538-567);Q9NYV4(526-702);P85037(35-62);Q8IYB3(311-336);Q12872(413-424);Q8IYB3(550-799);Q8N684(51-68);Q8N684(218-307);Q9UQ35(2649-2670);O14641(95-122);Q16630(218-398);Q96S59(5-121);Q9UKV3(1114-1131);P09012(140-206);P78362(14-45);Q9…
Q15287	T	3.32E-04	2.15E-03	O43670(263-361);Q12872(389-442);Q9UK58(7-37);O75400(252-392);Q9Y2J2(947-1026)
Q13523	E	3.35E-15	2.50E-13	Q86VM9(5-517);O43290(27-631);Q9H307(89-717);Q9BUQ8(4-246);Q9Y2J2(4-95);O94906(58-156);Q8WWY3(12-40);P24588(231-336);Q9Y2J2(471-490);Q53GS9(4-104);P78362(265-437);Q99459(496-553);Q9Y2J2(679-954);P07900(223-311);Q9UQ35(32-134)
Q13190	Q	2.48E-03	3.72E-03	Q96JH7(674-744);P02545(178-473);Q16891(413-531);Q86Y82(34-192)
Q9UEU0	S	3.92E-06	1.72E-03	O43567(288-357);Q9HCG8(662-908);O00203(661-864);Q9NYZ3(166-624);O15234(9-155);Q14677(163-533);Q9UKV3(560-873);P17480(698-764);Q96EV8(257-351);Q5SWA1(431-622);Q5SW79(122-1347)
Q9UEU0	D	5.43E-06	1.76E-04	O43567(340-362);O95373(881-958);O95905(501-532);O75155(311-346);Q5SWA1(441-473);P17480(680-764)
Q9P253	P	6.06E-04	7.87E-04	Q5VST9(7014-7117);Q5JTD0(271-327);Q9UMS6(756-797);Q9NZ52(460-477);Q13330(697-710);Q9UMS6(591-658);Q5VST9(6241-6299);Q5JRA6(1759-1890);Q9UJY5(481-492);Q9NZ52(344-366);O00499(285-349)
Q9H270	E	1.25E-04	1.06E-02	Q14160(457-695);P49754(3-34);P15311(301-584);Q9P1Y5(857-942);Q14160(1383-1432);O60341(102-175);P78347(240-372)
Q9H270	S	4.40E-03	2.54E-02	Q9P1Y5(1002-1103);P46531(2422-2546);P35226(237-326);Q9P2Y5(471-610);Q9P1Y5(332-605);Q8N3P4(1310-1409)
Q53HL2	S	4.19E-08	7.40E-08	Q8NHV4(281-586);P49792(2185-2298);Q9NQS7(87-351);P33981(196-458);Q562F6(988-1244);Q562F6(125-537);Q13620(3-196);P42898(3-34);O15075(280-379);P49792(2437-2903)
Q53HL2	E	1.38E-13	5.92E-10	P35579(839-1913);P49792(2668-2770);Q9Y623(845-1939);Q9H4L4(71-92);P11055(842-1940);P12883(841-1916);Q9NQS7(366-782);Q53HL2(118-136)
Q53HL2	K	1.74E-03	3.56E-03	Q5FBB7(267-328);Q562F6(383-419);P45973(68-111);P20648(25-51);Q562F6(887-1128);Q9NQS7(589-631)
Q53HL2	A	4.65E-04	7.15E-03	O60641(295-839);Q9NQS7(127-140)
P42773	P	4.86E-03	1.19E-02	Q14919(158-195);Q13255(970-1025);Q13255(1067-1072);Q99501(283-346);Q99501(540-556);P04637(58-92);P35240(479-496);Q9NRM7(414-479);P04626(1102-1162)
Q9UPN9	G	3.85E-03	6.92E-03	Q9H6R0(38-48);P17542(263-275);P15884(413-440);P17542(55-69);P02671(292-371);Q9UPN9(6-19)
Q9UPN9	Q	5.42E-06	2.61E-05	O15164(426-570);Q9UPN9(513-623);P05412(200-329);O75376(1986-2041);P12757(540-674);O75376(16-90)
Q9UPN9	A	1.43E-03	1.65E-02	O15164(3-48);P17542(21-135);Q9UPN9(10-128);O75376(592-604);Q13263(525-613);Q13263(2-110)
P48681	E	2.41E-15	8.86E-15	P35611(569-699);Q5VSY0(52-321);Q9P2D1(720-974);Q08379(697-715);P07900(223-311);O95071(1557-1635);P09497(98-194);Q9P2D1(2933-2997);Q9Y4W2(190-280);Q5TB80(5-1372);O95425(424-442);P20700(31-387);P20700(552-568);O43818(46-120);Q9P2D1(2832-2862);Q3V6T2(202-1376);Q9P2D1(2163-2285);Q9Y4W2(548-607);Q9P2D1(1847-1897);Q24JP5(812-835)
P48681	P	1.48E-02	2.49E-02	Q24JP5(767-785);O95071(1016-1035);Q9P2D1(497-568);Q9P2D1(165-183);Q15078(101-110);Q08379(449-458);Q8IY33(638-662);Q9P2D1(731-737);P35611(601-694);Q9C0C7(268-282);Q9P2D1(383-440)
P09661	P	6.96E-06	9.83E-06	Q15427(215-423);Q16637(195-251);Q13435(80-132);P63162(165-240);O14776(32-132);Q13435(202-253);Q9UQ35(350-447);Q15428(217-462);P20823(289-314);Q15459(547-680);O14776(322-378);P14678(165-240);Q13435(6-21);Q9UQ35(2649-2670);Q15459(369-407);Q9BWU0(116-166);Q15459(2-47);P09012(140-206);Q9Y2F5(1630-1733)
Q9HCN4	E	2.35E-04	4.76E-04	Q13428(753-773);O94763(118-252);Q9NVU0(143-203);Q9BWH6(497-525);P38646(554-679);P08238(186-303);O95602(1389-1522);Q9H6T3(9-124);Q14568(191-310);Q00839(75-182);Q9NVU0(498-517);Q13428(54-97);Q13428(865-882);Q13428(261-487);Q9UHX1(414-510)
Q8WWY6	E	1.19E-05	1.88E-05	Q13547(386-478);Q14839(15-171);Q12873(1234-1394);O95983(222-290);Q12873(1572-1704);Q2M1K9(29-65);Q9P2Y4(424-438);Q92769(387-484);Q14839(1224-1695);Q9H165(471-512)
Q8WWY6	S	4.40E-03	6.01E-03	Q9UHL9(892-935);Q14839(302-342);Q2M1K9(343-387);Q9H165(576-743);Q86YP4(512-609);Q12873(1522-1566);Q96K83(305-406);Q8WUU4(203-400)
Q8WWY6	P	8.18E-04	1.13E-03	Q9H165(329-373);Q14839(1533-1559);Q9P2Y4(215-272);Q13330(697-710);Q96ST3(218-285);Q12873(233-254);Q8N680(194-216);Q9H165(260-270);Q9P2Y4(558-612)
Q8WWY6	K	8.19E-06	1.15E-05	Q12873(256-358);Q14839(50-133);Q12873(48-135);Q13547(431-480);Q14839(258-358);Q92769(439-484);Q8N7W2(212-244)
Q8WXI9	P	4.42E-06	6.03E-04	Q9P0K8(519-558);Q12948(194-302);P46531(2410-2417);O95365(222-264);Q14839(1533-1559);Q9P2Y4(215-272);Q9P0K8(295-402);Q9UGU0(1556-1577);Q17R98(311-343);Q13330(697-710);P55316(58-112);Q12873(233-254);Q9C009(221-254);O95644(695-910);Q9P2Y4(558-612)
Q8WXI9	E	2.31E-09	2.35E-08	Q92769(387-484);Q9NP66(50-286);Q9ULU4(574-741);Q13547(386-478);O95983(222-290);Q12873(1234-1394);Q14839(1224-1695);Q14839(15-171);Q12873(1572-1704);Q86UZ6(536-571);Q9P2Y4(424-438);Q8TDI0(1577-1698);Q8TDI0(8-125);P55316(143-181);Q8TDI0(1267-1406);P52294(22-60)
Q8WXI9	G	2.78E-04	9.09E-03	Q12948(371-460);O95365(559-582);Q9UBB5(6-121);Q9UGU0(42-68);Q9UGU0(659-691);Q9C009(13-109);P55316(118-177)
P46783	G	3.01E-04	1.84E-02	Q8NC51(360-386);P19838(375-403);Q8NC51(164-189);Q00839(202-240);Q00653(351-405);Q00839(703-750);P15880(5-53)
Q13568	P	1.69E-10	1.63E-07	Q09472(802-943);Q9Y618(1960-2018);Q92793(683-707);P49796(699-819);Q92793(2346-2385);Q14653(151-191);Q92793(1883-1953);Q04206(317-428);Q9Y618(1384-1389);Q09472(1848-1923);Q09472(2310-2349);Q96ST3(218-285);Q9Y618(767-1107);Q92793(813-960);Q9Y618(207-218);Q7Z434(97-153);Q13568(166-229)
Q13568	E	6.43E-07	2.73E-06	Q92793(996-1064);Q9Y618(492-930);Q09472(961-1053);Q09472(1514-1539);Q13547(386-478);Q92793(1550-1582);P15822(2155-2200);P49796(878-926);Q13568(142-149);O15355(108-322);O94986(13-29)
O14958	S	4.77E-09	5.04E-09	Q9ULJ3(89-478);Q96HI0(311-456);P27448(367-669);Q9UER7(399-727);Q562F6(988-1244);Q14137(39-128);Q562F6(125-537);Q9ULJ8(3-431);Q9ULJ8(839-960)
Q9UMR2	E	3.98E-04	1.74E-02	Q92817(1064-1679);Q15149(1482-2751);P07476(54-527);P54274(17-71);Q13573(295-390);Q99459(496-553);Q06323(70-97)
Q9UMR2	Q	6.78E-11	9.42E-10	Q9Y6K9(43-365);P07476(30-579);Q92817(44-347);Q92817(669-1679);Q15149(1236-2756)
Q9UMR2	A	4.97E-05	3.52E-04	Q15149(1500-2302);P58107(2477-2633);P35658(1544-1700)
P57740	T	8.72E-06	5.53E-04	P55318(226-249);A8CG34(739-924);P12270(2213-2259);P52948(72-414);P37198(9-288);P12270(1646-1721)
P63096	Q	2.93E-06	1.05E-05	Q14980(210-1717);O43815(57-168)
P63096	E	2.81E-07	2.47E-06	P35579(839-1913);Q9NPQ8(432-479);P46060(358-407);Q9Y4H4(2-21);O43815(195-315);Q14980(561-1324)
P08754	S	5.57E-06	2.25E-03	Q3V6T2(1405-1871);Q9NYZ3(166-624);O14924(1107-1378);P47736(405-631);O14924(843-949);Q8N3V7(36-623);O14924(621-700);Q86YJ7(445-580);Q99759(110-250)
O95229	P	1.98E-03	3.83E-03	P08123(532-617);Q96PV6(128-173);Q3YEC7(293-384);P08123(46-153);Q9BVG8(26-52);Q5JTD0(271-327);Q8IWZ8(330-373);Q13671(256-283);P08123(1044-1101);A7KAX9(1031-1036);Q96GD3(292-343);P08123(755-812);Q6PII3(414-449);Q3YEC7(605-617);P36941(372-402)
O95229	E	8.12E-06	9.14E-06	O60566(373-488);Q9P2E9(1150-1406);P49756(162-610);Q6PII3(66-320);P20700(552-568);P20700(31-387);Q5JTD0(17-115);Q3YEC7(531-708);Q9P2W9(170-304);Q8WYQ5(177-278);Q13671(705-783);Q99081(517-599);O43683(246-319)
O95229	A	1.70E-02	2.77E-02	Q5U651(72-314);Q92841(21-69);Q13263(525-613);Q13263(2-110)
Q14643	S	2.03E-08	1.81E-07	Q9Y6F6(12-201);Q9Y3M8(169-345);P38398(102-1651);Q8N3V7(36-623);P42858(1171-1229);P42858(405-643)
Q68CP9	P	2.77E-07	4.89E-07	P51532(4-344);Q15532(76-140);Q8WUZ0(113-217);Q9P2D1(497-568);Q86U86(1468-1599);Q9P2D1(165-183);Q92922(329-336);Q96GM5(30-79);Q9P2D1(383-440);Q92922(988-1105);Q8TAQ2(961-1213);Q5VWX1(211-262);Q9P2D1(731-737)
P28749	S	3.45E-15	3.70E-12	P22736(79-275);P29374(981-1246);P08047(22-541);P38398(102-1651);Q92994(322-451);Q9Y463(434-487);Q16254(217-334);Q13574(5-30);O43524(41-598);P21675(1078-1162);Q9BUH8(259-586);Q99708(207-557);Q13627(477-679);P01106(136-293);Q08999(940-996);P29375(1265-1423);Q15329(230-310);Q13485(144-274)
P28749	K	1.07E-02	1.35E-02	P29374(1063-1223);P29375(1490-1587);P21675(1214-1263);Q13547(431-480);Q92769(439-484);P29374(634-673);P29374(465-558)
P51148	S	2.64E-04	3.85E-02	Q6AI39(915-984);Q6AI39(27-702);Q9ULH0(1292-1769);Q9UHB6(2-728);Q14677(163-533);Q9UH99(2-164);Q96TC7(149-234);Q86YS7(249-329);Q07065(3-101);Q8TB24(392-589);Q8IZQ1(3275-3339);Q9H3R2(14-316);Q16891(101-273)
P51148	Q	2.03E-05	6.84E-03	Q15532(169-418);Q15075(89-1357);Q92508(1422-1476);Q8IWZ8(441-514);Q8TAE8(80-202);Q9H1K0(379-536);Q92922(929-974);Q16891(413-531);O75052(290-374)
Q93062	G	4.23E-03	1.84E-02	Q8WVV9(49-68);Q15637(381-393);Q96K80(8-38);Q01844(276-338);O15534(1234-1258);P54253(48-64);Q9BQY4(53-103);Q01844(472-640)
P43631	T	1.54E-15	5.96E-14	Q9UBG3(222-322);Q9HC84(1607-4932);Q8TAX7(97-350);Q9HC84(1440-1502)
Q9ULV0	E	4.96E-10	2.29E-06	P35579(839-1913);Q92614(1248-1981);Q16643(151-299);Q16643(545-611);Q9NQW6(527-600);Q9UHB6(619-759);Q9H0W5(275-455)
P61158	P	1.10E-04	5.53E-04	P17535(219-260);Q16643(364-417);Q9UPY6(251-436);Q9H0F6(132-166);O00401(277-392);P14317(276-374);Q9NR12(194-223);Q8N3V7(801-908);O14645(35-61);Q9Y6W5(247-431);Q9H0F6(303-350)
P61158	E	3.27E-15	9.26E-11	P35579(839-1913);Q16643(151-299);Q92614(1248-1981);Q16643(545-611);Q9NQW6(527-600);P14317(243-407);Q9NQX4(895-1337);Q14247(355-492);P35749(849-1964)
O15145	S	1.80E-18	1.82E-12	Q5VUJ6(567-622);Q92614(1988-2054);Q9UHB6(2-728);A6NGG8(282-1252);Q9P2B7(133-330);Q9NQW6(28-666);A6NGG8(95-158);Q92614(49-164);Q96N67(861-970);Q8N3V7(36-623);Q9P2B7(472-516);O75153(630-712)
Q8N3U4	S	3.78E-02	4.32E-02	Q9NTI5(1139-1417);Q99853(285-321);Q7Z5K2(65-510);Q29RF7(1159-1316)
P61218	P	1.50E-03	1.00E-02	O95402(260-325);Q9H2D6(994-1132);Q15648(736-761);O60307(1107-1216);O15446(129-147);A0JLT2(14-53);Q71SY5(587-735);Q9NWA0(17-54);Q71SY5(236-381);P24928(1559-1952);Q96RN5(268-320);O00267(844-968);Q96RN5(431-521);O60307(800-828)
P62487	P	7.82E-05	1.06E-04	Q9H7N4(974-990);O60244(24-33);Q9H7N4(184-267);Q9H7N4(797-812);Q9H7N4(315-337);Q96RN5(268-320);Q01844(546-559);O43896(1000-1085);Q9NWA0(17-54);O00267(844-968);P24928(1559-1952);Q15648(736-761);O95402(260-325);Q96RN5(431-521);Q9H7N4(1284-1311);A0JLT2(14-53);Q5VT52(1195-1311);Q9H204(13-39);Q9H7N4(419-441)
P62487	G	2.04E-03	9.67E-03	O00267(676-699);Q92804(327-579);Q01844(276-338);Q92804(171-214);Q5VT52(1380-1396);O60244(15-23);Q01844(472-640)
Q13255	E	2.13E-03	4.25E-03	Q96CV9(38-491);P35240(317-471);Q13255(1087-1130);P01106(241-278);Q86YM7(101-320);P52294(22-60)
Q13255	P	3.92E-03	3.64E-02	Q13255(970-1025);Q13255(1067-1072);Q92830(4-54);O14746(307-323);Q7Z6J2(295-324);P35240(479-496);Q9NRM7(414-479);P04626(1102-1162);Q7Z6J2(19-51)
Q9H081	S	5.47E-08	3.59E-07	Q96QE3(1532-1783);P01833(606-764);Q9H410(18-207);Q8WWK9(106-373);Q8NG31(172-770);Q03188(43-717);Q96QE3(553-703);P02671(270-626);Q9H0B6(496-619)
Q99661	E	5.95E-08	9.63E-07	Q5JTH9(1054-1207);Q6ZW49(189-263);Q9P287(23-62);Q5JR59(1038-1328);Q13043(295-407);Q86SE9(87-138);P07199(402-538);P05067(380-455);Q13188(293-376);P35269(158-356);Q9UIS9(538-564);P55201(120-221);Q13573(295-390);Q53HL2(118-136);P55201(460-474);Q99459(496-553);O43379(758-810);P05067(191-296)
O43291	P	2.25E-03	4.76E-02	Q6P4R8(716-739);Q53EQ6(192-226);Q96HA1(566-806);Q9Y2H6(115-133);Q9BWN1(193-378);Q99640(5-72);Q96HA1(144-214);O95817(302-420);Q9HCK8(355-372);P81408(385-485);Q9NUE0(11-46);Q7Z4F1(614-678);Q04756(8-96);P78357(1328-1369);Q53EQ6(3-44)
O43291	S	1.94E-09	4.09E-09	Q8IWC1(165-601);Q8TBA6(19-226);Q66K14(353-454);Q14008(1960-2016);Q9Y6I9(214-272);Q13433(99-273);Q14008(1088-1158);Q9Y2U8(56-435);Q15058(2-333);O95817(124-198);Q96HA1(283-1235);Q9HCK8(2046-2238);Q9HCK8(2411-2490);Q9Y561(610-755);Q5T3J3(50-717);Q9HCK8(41-188);Q6P4R8(664-1179)
P15336	P	5.83E-03	2.14E-02	Q09472(802-943);Q01518(221-241);P31948(199-213);Q92793(2346-2385);Q96AE4(450-532);Q9NQC3(87-176);P29590(3-46);Q09472(1848-1923);Q09472(2310-2349);P49715(180-239);Q14686(961-1021);P18031(301-313);Q14686(1166-1234);Q5T230(171-273);E9PAV3(850-1880);Q92793(813-960);P17544(118-253);Q92793(1883-1953);P06400(2-43);O95644(695-910);Q15532(76-140);Q5T230(5-43);P15407(61-90);P49715(11-51);P17676(159-170);E9…
P15336	Q	3.70E-05	8.22E-05	Q09472(476-501);P56524(457-613);Q15532(169-418);Q16520(20-78);Q14686(227-1073);Q16891(413-531);P05412(200-329);Q09472(1810-2375);Q02930(339-433);P56524(67-177);Q92793(493-519);Q92793(1847-2379);Q9NR55(21-80)
P35638	K	3.05E-04	2.87E-02	Q10586(226-282);Q16534(196-283);Q09472(1518-1593);P17535(266-327);P18848(266-349);P49715(273-334);P17676(260-323);Q13547(431-480);P53567(44-114)
Q9UHV9	K	4.72E-03	4.05E-02	Q5FBB7(267-328);Q969R5(614-647);Q7Z4S6(712-981);Q9H6T3(62-87);Q13547(431-480);Q7Z4S6(542-589)
P11387	G	1.15E-12	1.56E-11	P22626(201-349);P23246(10-55);P09651(195-369);P17542(55-69);O43390(448-459);P14866(36-89);Q9BX70(4-27);Q92841(82-104);Q92841(556-563);P23246(193-244);P23246(613-694);O43390(501-571);Q05519(11-31);Q00839(202-240);P19338(649-698);P17542(263-275);P22087(9-83);Q07955(91-113);Q00839(703-750)
P11387	D	5.79E-05	8.50E-04	P12270(1933-2013);P06748(161-188);Q8IW19(450-499);P07910(258-306);P19338(144-261);P11388(1329-1347);Q15029(18-51)
P11388	Q	1.36E-02	3.09E-02	Q00839(160-177);Q9NVF7(248-353);Q8IYW5(438-568);Q92734(223-335);P05412(200-329)
A5YKK6	K	8.54E-08	1.74E-06	Q9UHB7(531-881);P46100(768-1197);P17480(97-675);Q99459(165-294);Q8NE71(26-264);Q8NDV7(2-54);Q8NE71(537-607);P46100(1355-1518);Q9UPQ9(2-44);Q5W0B1(161-265)
P29692	T	1.22E-06	3.27E-06	P51610(404-1491)
P05230	E	7.21E-03	1.03E-02	Q9NP66(50-286);Q96SB4(274-464);Q14687(1067-1192);P38646(554-679);Q14687(329-397);Q96SB4(9-61)
Q9Y383	A	9.06E-03	1.67E-02	Q8N2M8(339-373);Q9C0C9(2-56);P49761(5-145);Q13310(481-562)
Q9Y265	T	6.86E-06	4.96E-05	Q16665(585-668);Q96L91(2604-2747);Q6ZRS2(1096-1163);P42345(1826-1882);Q6P4R8(840-1051)
Q02241	S	3.28E-16	1.06E-14	Q86SQ0(812-1031);Q86SQ0(14-593);P38398(102-1651);O43663(465-620);Q7RTP6(1586-1812);Q9NR09(440-620);Q8IUD2(3-122);Q9H0H5(110-283);Q7RTP6(1400-1458);P42858(1171-1229);Q15287(4-157);P42858(405-643)
Q02241	E	1.47E-05	1.74E-04	P40818(459-571);P42858(2632-2645);O43663(387-461);P40818(100-180);Q7RTP6(889-1149);Q8IUD2(193-1008);Q7RTP6(1794-1989)
P14316	P	5.77E-08	1.32E-05	Q09472(802-943);Q7Z5L9(145-152);P16298(4-34);Q9H1B7(596-623);P51610(1492-1516);Q9H1B7(240-296);Q92830(4-54);Q04206(317-428);Q09472(1848-1923);Q09472(2310-2349);P51610(412-456);P85037(35-62);Q8IU81(344-387)
P14316	A	1.08E-16	1.22E-16	P85037(2-107);Q8IU81(344-499);Q9H1B7(80-165);P85037(466-725);Q04206(374-439);P51610(1119-1283);Q7Z5L9(195-288);P51610(1522-1785);P51610(404-624);Q92830(2-58)
Q9H0F6	S	3.35E-03	1.10E-02	Q9Y566(1055-1331);Q9Y566(437-580);Q9Y566(1611-1980);Q9NQC7(323-444)
Q9P2Y4	E	3.96E-08	1.17E-07	Q69YQ0(216-804);Q92769(387-484);Q13547(386-478);Q14839(15-171);Q12873(1234-1394);O95983(222-290);Q12873(1572-1704);Q2M1K9(29-65);Q8TDI0(1577-1698);Q8TDI0(8-125);Q14839(1224-1695);Q8TDI0(1267-1406)
Q9P2Y4	S	5.14E-08	3.59E-07	Q14207(68-1393);Q14839(302-342);Q2M1K9(343-387);Q69YQ0(2-392);Q86YP4(512-609);Q12873(1522-1566);Q69YQ0(828-992);Q96K83(305-406);O94964(1045-1411)
Q9P2Y4	K	1.25E-07	7.75E-06	Q14207(1353-1405);Q12873(256-358);Q12873(48-135);Q14839(50-133);Q8TDI0(49-331);Q13547(431-480);Q14839(258-358);Q92769(439-484);Q8N7W2(212-244)
O43513	Q	4.40E-08	8.02E-08	Q86YW9(1733-2134);Q9BWU1(360-404);Q96RN5(150-378);Q93074(1899-2168);Q9UHV7(439-471);Q9NX70(29-72);O14964(728-772)
P61244	A	1.65E-04	2.78E-03	O60264(2-56);P28370(5-50);P85037(2-107);Q96L91(1444-1732);Q96L91(2863-3132);P85037(466-725);P04198(142-235);Q92830(2-58)
O95352	S	5.33E-04	5.70E-04	P42331(362-552);Q96EB6(535-694);P14316(206-348);Q12778(33-533)
P0C1Z6	P	6.26E-03	8.56E-03	Q96EZ8(101-113);Q96JC9(127-168);Q8NBZ0(85-211);Q53TQ3(196-235);Q9C086(287-317);P0C1Z6(151-187);O60936(107-197)
P0C1Z6	K	6.15E-04	7.84E-04	Q15311(65-171);Q9ULG1(1272-1321);Q53TQ3(508-560);P55199(444-469);Q9C086(37-74);Q9ULG1(117-384)
P50914	E	3.30E-15	7.32E-15	P06748(120-132);P19338(138-302);Q13823(480-731);P19338(22-45);Q9BRD0(67-95);Q9H5H4(11-184);O43167(172-252);Q96GQ7(44-217);Q13233(1159-1187);Q03701(19-173);P15408(112-181);Q9NWB6(3-253);Q8WTT2(164-213);Q9H116(245-316);Q8WTT2(65-96);Q8IYB3(125-167);P46087(111-217);Q8NB50(9-93);Q8IY81(338-650);Q9NQ55(302-388);Q9H7N4(1009-1041);Q8TDD1(629-679);P52756(499-725);Q9BQG0(696-818);Q9H7N4(267-288);Q9Y4B6(13…
P50914	Q	3.17E-04	9.73E-04	Q8TDD1(587-863);Q8WV24(185-347);Q9BRD0(436-541);Q96ME7(485-554);Q6PK04(127-288);O43167(579-676)
Q8NHQ8	P	1.02E-04	9.81E-04	Q9BYW2(166-230);Q9BYW2(2160-2232);P46937(3-49);Q6WKZ4(513-568);Q08379(449-458);Q13625(499-601);Q96KQ4(448-548);Q96KQ4(773-860);Q13625(824-902);Q8N680(194-216);Q9BYW2(2379-2393);O60341(152-160)
Q8NHQ8	S	4.59E-18	6.43E-17	Q6WKZ4(151-1173);Q96NE9(366-544);Q8TEW0(87-225);Q96KQ4(328-665);P46937(334-439);Q15154(426-1501);Q9BYW2(248-1277);Q08379(12-173);Q13625(395-783);Q8TEW0(774-973)
Q13627	P	9.11E-08	1.18E-05	Q09472(802-943);Q12815(501-637);Q9BRK4(8-53);Q92793(2346-2385);P49354(16-31);Q12815(306-338);Q6P1L5(137-145);Q09472(1848-1923);Q09472(2310-2349);Q92793(813-960);Q92793(1883-1953);P06400(2-43);Q9H0W5(64-90);Q05193(753-861);Q9C073(402-444);Q92793(683-707);Q9BRK4(312-319);Q08999(9-43);Q9NYF3(80-113)
Q13627	Q	2.10E-04	1.88E-03	Q09472(476-501);Q09472(1810-2375);P20226(53-125);Q92793(493-519);Q92793(1847-2379);Q9BRK4(334-646)
Q9BVL2	T	5.21E-07	2.50E-05	P52948(72-414);P37198(9-288);Q96BD5(108-350)
Q9BSJ2	S	8.75E-06	1.86E-04	Q8NHV4(281-586);Q99590(272-1376);Q96CW5(142-249);O75494(106-261);Q96RT7(932-1417);P57078(369-469);P01106(136-293);O00308(153-301)
Q9UKF6	K	2.09E-03	5.63E-03	O75037(701-832);O75037(542-576);P06748(183-267);Q99459(165-294)
Q9UL18	S	2.02E-13	5.57E-08	Q9HCJ0(2-1667);Q9UPQ9(128-1801);P24928(1504-1970);Q8NDV7(159-1944)
Q9UL18	Q	9.59E-05	1.32E-04	Q9HCJ0(1086-1208);Q9UPQ9(1260-1330);Q8NDV7(1396-1480);Q8NDV7(22-154)
Q96P20	A	2.96E-04	5.20E-04	O60264(2-56);P14678(93-164);Q9NZJ7(2-96);P16401(2-223);P16989(2-89)
Q8IU60	S	2.18E-03	1.59E-02	P26651(21-296);Q9NPI6(133-564);Q13501(221-381);Q96F86(108-178);Q6P2E9(583-936)
Q8IU60	Q	1.26E-04	4.93E-02	Q6P2E9(956-1029);Q9HAU5(1176-1256);Q8IZD4(203-289);Q8IU60(274-387)
O76081	E	4.28E-02	4.56E-02	Q01105(25-290);Q92504(265-311);P40222(2-458);Q96CS3(275-361)
Q86WU2	Q	8.70E-12	1.51E-10	Q3KQU3(171-230);Q9NVF7(248-353);Q8IWZ8(441-514);Q9UPV0(601-1041);Q8N5A5(461-530);Q6KC79(421-513);O94964(600-909)
Q86WU2	E	1.21E-10	9.44E-10	Q6KC79(594-886);Q9NZM5(252-346);Q7L2E3(187-199);Q5H9F3(1241-1355);Q9Y623(845-1939);Q9H6T3(9-124);Q3KQU3(509-772);Q8N5A5(67-128);Q9UPV0(216-1088);Q07617(287-369);Q6KC79(2469-2518)
Q86WU2	K	2.75E-10	5.33E-09	Q9NZM5(93-171);Q3KQU3(129-221);Q6KC79(320-341);Q6KC79(590-1187);Q8WWK9(23-93);Q3KQU3(404-441);Q9H6T3(62-87);Q5H9F3(1117-1382);Q9H930(142-294)
Q86WU2	S	1.63E-08	1.19E-07	Q7Z2W4(220-511);Q9UPV0(1197-1351);Q6KC79(2458-2704);Q8WWK9(106-373);Q5H9F3(513-685);Q9H0H5(110-283);Q6KC79(118-926);Q3KQU3(240-556);Q5H9F3(34-164);O94964(1045-1411);Q9UPV0(159-407)
P27708	P	1.89E-04	1.36E-02	Q99558(672-759);P46937(3-49);Q9H3S7(716-1108);P29353(374-417);P27708(1813-1901);Q9H3D4(521-544);O15027(1135-1153);O15027(2146-2178);Q04206(317-428);Q9H3S7(1509-1573);Q5U5Q3(15-39);O15027(106-276);O15027(1936-2009);Q15628(179-198)
P38919	G	3.43E-09	2.21E-08	Q86V81(198-231);P11142(613-639);Q06787(529-553);P09651(195-369);Q13595(215-231);Q07955(91-113);Q92900(49-72);P38159(104-133);Q92841(82-104);Q92841(556-563);Q9Y3X0(88-144);P35527(460-618);P04264(513-631);Q12906(641-882);Q00839(202-240);O15234(18-58);P67809(28-50);Q9Y3Y2(154-205);Q00839(703-750);Q86V81(21-70)
P38919	P	8.10E-05	5.13E-04	Q9Y2W1(265-276);P18583(384-473);Q13435(80-132);Q8IYB3(370-417);Q13435(202-253);Q9UQ35(350-447);Q5T200(261-271);P38159(146-170);Q15459(547-680);Q9NW64(327-407);P14678(165-240);Q8IYB3(311-336);Q13435(6-21);P23588(460-479);Q8IYB3(550-799);Q96MU7(601-643);Q15287(241-268);Q9UQ35(2649-2670);P18583(1147-1255);Q15459(369-407);Q9Y3X0(377-409);P38159(96-106);Q04637(245-451);Q9UKV3(1114-1131);Q15459(2-47);P…
P38919	R	1.33E-31	3.30E-29	Q9H307(631-717);Q9Y2W1(2-188);Q8IYB3(275-726);Q9HCG8(16-98);Q96MU7(665-727);Q15287(264-305);Q08170(179-493);Q9UKV3(1132-1341);Q5T200(1179-1377);Q5T200(278-842);Q04637(1137-1224);Q15287(127-154);Q01130(83-207);O43143(17-62);Q96MU7(505-550);Q07955(204-247);Q8IYB3(162-208);P23588(163-440);P84103(84-164);Q8TAD8(62-193);O75494(115-252);Q13243(180-266);Q9UQ35(1664-2078);P08621(230-393);Q9UQ35(2672-2750…
P19784	S	1.62E-96	1.04E-92	Q96EB6(535-694);P21127(277-358);Q8IY57(72-179);Q5THK1(3-1257);Q7Z4V5(85-308);Q8N488(99-227);Q9P2B7(133-330);Q9NQ29(257-370);P98175(382-563);Q8N1G0(1054-1123);P11274(197-382);Q08AD1(373-988);O75400(809-941);Q15276(356-506);P38432(129-390);Q14781(84-498);Q6ZNA4(123-641);Q96B23(15-331);P30414(193-1462);Q8N5F7(5-272);Q7Z6Z7(1993-3618);Q9BQE9(52-153);Q9ULU4(417-1173);Q9P2B7(472-516);Q9Y2W1(2-859);O005…
P19784	R	1.38E-18	4.67E-16	Q9H307(631-717);Q9Y2W1(2-188);Q8IYB3(275-726);Q9P1Y6(988-1195);Q96S94(376-520);Q9NQ29(222-344);Q15287(264-305);Q96IZ7(3-164);Q9HCM7(6-73);Q8WXX7(11-27);Q9NWQ4(33-48);Q15287(127-154);P09038(44-112);O75683(294-349);P15336(342-374);Q9Y520(1341-1444);Q8N5F7(20-83);P21127(89-219);Q8IYB3(162-208);Q9UK58(380-526);Q9Y383(222-388);Q9NZM5(35-50);Q9NZM5(330-410);P01100(125-160);Q9UQ88(89-207);P30414(1282-14…
P19784	T	1.57E-11	5.52E-08	Q9Y520(2145-2333);Q9UK58(7-37);Q7Z6Z7(3482-3550);O75400(252-392);Q6ZNA4(386-469);Q7Z589(110-787);P18846(133-209);Q9Y2J2(947-1026);Q9ULU4(746-795)
P19784	Q	4.18E-08	3.50E-07	Q8TDD1(587-863);Q9Y520(2797-2833);Q7Z589(681-1094);O15372(244-293);Q9ULU4(826-877);Q9P031(100-203);Q15276(3-843);Q7Z589(399-438);Q8WXX7(300-389);P05412(200-329);Q9Y520(665-727);Q08AD1(906-949);Q6ZNA4(69-113);Q92793(493-519);Q92793(1847-2379);Q9H307(475-520)
P19784	H	9.71E-06	1.98E-04	Q8WXX7(1122-1181);Q8WXX7(525-541);Q7L2J0(394-399);O75400(798-823);Q6ZNA4(658-790);Q6ZNA4(491-523);Q9UK58(432-524);Q9HCM7(440-458);O00257(378-400);P11387(5-81)
P19784	N	1.59E-06	4.94E-05	Q9NW75(89-135);Q9H2G4(473-596);Q9H2Y7(176-287);Q9Y2W1(844-868);Q9Y520(333-378);Q99496(132-211)
Q14141	S	8.75E-05	2.71E-03	Q9H3Q1(9-316);Q9UKI2(87-195);Q9NQW6(28-666);Q9BZ95(404-713);Q96B97(156-204);Q96B97(442-608)
Q14141	K	1.20E-04	4.17E-03	Q9BZ95(324-423);Q9BZ95(187-218);Q9BZ95(573-635);Q9NVA2(335-425);Q16181(324-435)
Q14141	E	1.34E-03	4.32E-03	Q16181(338-428);Q9BZ95(178-247);Q9NVA2(283-425);Q92599(286-432);Q9NQW6(527-600);O60341(102-175);P11021(536-625)
Q96LR5	E	1.72E-06	2.98E-05	Q86Y13(600-718);Q96SB4(274-464);Q06455(443-514);Q00987(111-429);P78362(265-437);Q96SB4(9-61);Q96T58(600-2420)
Q9Y2X0	Q	6.22E-06	3.10E-04	Q71SY5(538-612);Q9BWU1(360-404);O14965(29-127);Q96RN5(150-378);Q93074(1899-2168);Q9NX70(29-72)
Q9Y2X0	P	8.01E-05	1.05E-04	O60244(24-33);O95402(260-325);Q9BWU1(382-398);Q15648(736-761);Q92830(4-54);A0JLT2(14-53);Q93074(1741-1777);Q71SY5(587-735);Q9NWA0(17-54);Q71SY5(236-381);Q96RN5(268-320);Q96RN5(431-521);Q9H204(13-39)
Q13137	P	6.91E-05	7.28E-05	P48634(1434-1579);P48634(1119-1220);P48634(105-136);Q8TES7(371-397);Q15038(8-40);P48634(1683-1759);A7MCY6(343-434);P48634(237-294);Q13671(256-283);Q6NYC8(425-447);Q7Z434(97-153);Q96GM5(30-79);O95201(247-282);P48634(370-1007);Q9UBV8(18-95);P48634(1997-2042);Q8WUI4(360-376);Q9Y3C5(32-53)
Q6I9Y2	E	6.97E-15	8.74E-15	Q9Y3X0(149-454);Q9NYF8(899-920);Q6P6C2(56-84);Q9P2N5(985-1057);Q96EV2(771-809);Q53F19(184-407);Q9NYF8(356-785);Q6ZUT6(342-377);Q96FV9(531-575);Q9Y3X0(8-73);Q8NI27(1267-1582);P82979(43-109);P41236(81-201);Q9NYF8(161-201);Q9H7N4(1009-1041);Q9H7N4(267-288);Q9P2N5(93-158);Q96EV2(15-268);Q02040(279-437)
Q6I9Y2	K	1.61E-07	2.12E-07	Q9P2N5(85-209);Q9H7N4(878-928);Q9NYF8(676-773);Q9P2N5(795-925);Q02040(269-437);Q8NI27(1217-1593);O75152(215-576)
Q6I9Y2	G	2.33E-04	1.84E-03	Q86V81(198-231);Q92841(82-104);Q92841(556-563);Q9Y3X0(88-144);Q9P2N5(338-358);Q9Y3Y2(154-205);Q86V81(21-70)
Q6I9Y2	P	3.41E-03	9.67E-03	Q9H7N4(974-990);Q9H7N4(419-441);Q9H7N4(184-267);Q9H7N4(1284-1311);Q9H7N4(797-812);Q96EV2(306-659);Q96EV2(1003-1049);Q9H7N4(315-337);Q9P2N5(311-384);Q9Y3X0(377-409)
Q6I9Y2	R	3.82E-05	9.60E-04	Q9H7N4(483-654);Q9P2N5(125-201);Q9H7N4(740-800);Q02040(569-695);Q9NYF8(3-168)
P35227	S	3.15E-10	5.48E-10	Q8IY57(72-179);P78364(2-370);P02545(390-662);Q8N488(99-227);P35226(237-326);Q03933(300-476);Q14781(84-498);P35227(243-328);Q8IXK0(682-760);Q8IXK0(10-313);Q8NDX5(2-508)
P35227	Q	4.92E-04	8.54E-03	Q93009(1-26);P02545(178-473);Q8IXK0(329-377);P78364(373-480);P78364(22-100)
Q16514	P	8.55E-03	3.03E-02	P49848(487-535);O15265(402-486);P49848(612-677);O00268(75-401);Q15572(768-800);O15265(40-65);P17544(118-253)
Q16514	A	4.64E-06	4.29E-05	O00268(34-587);O15265(16-28);Q12962(2-103);Q15542(51-204)
Q16514	T	2.21E-06	4.49E-06	O00268(486-728);Q16594(136-243)
Q9Y3B2	K	5.12E-12	3.92E-08	Q15014(2-130);Q06265(406-436);P20042(13-87);O60293(739-996);O60293(191-514);Q9UPE1(262-291);P09874(190-254);Q01780(725-866);P62851(4-43);Q9UIG0(126-589);O75376(482-553)
Q9Y3B2	Q	2.84E-03	1.79E-02	O60293(364-487);O75376(1986-2041);O75376(16-90)
Q9Y2K6	E	1.62E-17	5.73E-17	Q96JN8(1090-1117);Q99767(25-263);Q5T9A4(88-205);Q9HAW4(20-1205);Q99613(114-303);Q9UJU6(182-346);P51665(282-322);O95714(51-86);Q96AG4(152-223);Q3KQU3(509-772);Q15149(1482-2751);B5ME19(114-304);P40337(6-55);P58304(261-359)
Q9Y2K6	Q	7.79E-12	7.83E-12	Q6IQ23(336-531);Q3KQU3(171-230);Q5T9A4(79-220);O15049(284-524);Q15149(1236-2756)
Q9Y2K6	A	1.27E-03	9.79E-03	Q15149(1500-2302)
Q9H1Y0	E	1.88E-05	1.92E-02	Q676U5(54-253);P42858(2632-2645);Q8IZQ1(2399-2535);Q96CV9(38-491);Q8IZQ1(3253-3299);Q96EB6(77-134)
Q9BYG3	R	4.74E-08	8.11E-07	Q99575(137-199);Q8IYB3(162-208);Q9H7N4(483-654);Q8IYB3(275-726);Q9H7N4(740-800);Q9NQ55(407-471);Q9HC52(143-184);Q8WXA9(186-445);Q9NWB6(3-253);Q9NS56(588-897)
O75909	P	2.54E-04	6.31E-03	Q14004(34-57);Q92997(523-554);Q9NYV4(1238-1280);Q9Y3Q8(22-68);Q14004(1247-1269);Q15287(241-268);Q9Y3Q8(138-198);P24928(1559-1952);P28702(83-198);Q9NYV4(526-702);Q92997(651-692)
Q96S94	E	1.36E-03	2.15E-02	Q9UQ88(3-381);P23470(572-622);Q13547(386-478);P35240(317-471);Q13596(72-142);P17677(9-237);Q9Y4B6(1396-1483)
Q13127	P	1.48E-03	1.61E-02	P51532(4-344);O75376(607-622);O75182(720-767);P42858(39-88);Q96ST3(218-285);O75376(216-227);Q8TAQ2(961-1213)
Q13127	K	8.32E-08	1.23E-06	Q96KQ7(339-371);P53999(23-41);Q8TAQ2(263-329);Q9UKL0(237-315);P51532(437-588);Q13547(431-480);Q92769(439-484);P51532(1405-1464);O75376(482-553)
Q9NVV9	T	2.74E-11	2.72E-08	P37198(9-288);P51610(404-1491)
Q9NVV9	A	5.19E-09	3.50E-06	P37198(78-331);Q96IZ0(40-120);P51610(1119-1283);P51610(1522-1785);P51610(404-624)
P55345	E	5.85E-05	2.75E-04	Q9BUJ2(9-208);Q9UPS6(965-1312);P50548(428-452);Q96JM7(613-670);Q8WY54(30-100);P42858(2632-2645);O15047(896-1070);Q6SPF0(322-379);Q6UN15(456-594);Q8IVT5(546-580);Q9C0A6(438-566);Q9Y467(733-936);Q96JM7(148-199);O15047(1333-1386)
Q8NC51	K	1.75E-06	4.34E-06	Q12873(256-358);Q12873(48-135);P06748(183-267);Q4G0J3(202-443);Q00839(658-699);Q13569(55-107);Q9NS56(851-895)
Q9Y230	P	3.03E-04	9.33E-04	Q09472(802-943);Q6P4R8(716-739);P50570(747-866);O60232(113-145);Q9Y4A5(485-526);Q96L91(316-329);Q99558(672-759);Q96EZ8(101-113);P20749(399-451);P27708(1813-1901);Q09472(1848-1923);Q09472(2310-2349);O14746(307-323);Q9C086(287-317);P24928(1559-1952);Q96L91(2538-2601);Q96L91(629-756);Q6ZRS2(2894-3023);Q96JM2(536-599);Q6ZRS2(981-1883);Q8NBZ0(85-211);Q04206(317-428);Q96L91(29-54);Q96L91(2828-2843);Q53…
Q96AY2	Q	1.71E-06	1.21E-05	Q96EV2(589-925);Q00839(160-177);Q8N137(191-566)
Q96AY2	E	9.72E-07	5.03E-06	Q8IY92(794-1007);P05067(380-455);O95714(51-86);Q00839(75-182);Q3V6T2(202-1376);Q96EV2(771-809);Q8N137(244-394);Q96EV2(15-268);P05067(191-296)
Q9UJU2	E	1.68E-03	4.55E-03	Q09472(961-1053);Q13547(386-478);Q8N2W9(471-492);P17480(336-764);Q09472(1514-1539);P52294(22-60)
Q14781	K	1.45E-05	7.10E-05	Q63HN8(86-101);P06748(183-267);Q5M9N0(591-805);Q02224(2546-2642);P09874(190-254);P62807(6-37);Q8N488(77-114);Q14781(59-191);O75592(100-129)
Q14781	Q	1.79E-04	8.79E-04	Q7Z417(1-91);Q8IXK0(329-377);P78364(373-480);P78364(22-100);Q5M9N0(81-849)
Q66PJ3	E	2.46E-07	8.15E-06	Q53F19(184-407);O75822(40-134);Q9Y3X0(149-454);Q24JP5(812-835);Q96SB4(274-464);O95218(107-197);P78362(265-437);P48426(281-305);Q96SB4(9-61);Q9Y3X0(8-73)
Q93008	A	2.57E-04	3.15E-03	Q13233(2-161);P49761(5-145);Q4VCS5(875-1034);A6NK89(296-323);O14654(1094-1212)
Q9BS26	E	1.25E-16	4.78E-11	P49257(269-330);Q96RL1(3-192);O94988(387-805);O43847(142-211);Q8NEZ4(523-731);Q8NEZ4(2686-2850);Q96RL1(333-412);Q8NEZ4(2-103)
Q9BS26	S	6.03E-14	2.55E-09	Q8NEZ4(3490-3903);Q8NEZ4(1796-2380);O94988(323-413);Q8NEZ4(1567-1636);O75925(418-639);P46937(334-439);Q8NEZ4(728-952);Q9UNF0(305-428);Q8NFA0(1346-1437);Q8NEZ4(2807-3027);Q96RL1(363-690)
Q9BS26	P	3.90E-08	6.78E-07	P46937(3-49);Q8NEZ4(3897-3910);Q8NEZ4(1530-1544);Q8NEZ4(1834-2281);Q8NEZ4(2934-2961);Q8NEZ4(12-40);Q8WWW0(12-38);Q8NEZ4(2412-2468);Q8NEZ4(3277-3381)
Q9BS26	Q	5.17E-13	3.03E-11	Q9H9Q2(189-255);Q8NEZ4(1683-1792);P46937(269-373);Q8NEZ4(3012-3509);Q8NEZ4(2368-2430)
Q8IXK0	G	6.25E-04	2.05E-02	Q06587(170-260);P78364(267-302);Q9Y4W6(107-120);P08047(20-53);O95503(184-196);O60506(494-563);Q06587(313-344)
Q15427	E	1.49E-09	2.43E-06	Q13435(693-734);O00213(142-172);Q9BUJ2(9-208);Q12906(25-84);P98175(620-837);Q13435(255-445);O14776(454-1006);Q9NY27(195-417);O43143(11-60);Q13573(295-390);P98175(20-126);Q99459(496-553);O75400(337-613);O75554(28-328);Q9UQ35(32-134)
Q9NR12	K	4.38E-05	1.00E-03	Q86V48(196-351);P26640(229-273);Q99459(165-294);Q15326(364-561);Q8N715(266-571);Q8N3Z6(384-543);Q2KHR3(1419-1507);Q9NSY1(965-1034);Q01082(2344-2364);Q9H0I2(93-152)
Q9NR12	E	6.99E-30	2.36E-26	P35579(839-1913);P01106(241-278);Q9NSY1(629-815);Q6WCQ1(496-864);Q00987(111-429);Q9NQX4(895-1337);P10451(183-312);P06753(15-274);Q86V48(28-362);P09497(98-194);Q13573(295-390);Q99459(496-553);P07951(14-273);Q5TB80(5-1372);O95425(424-442);Q69YQ0(216-804);Q9P0K7(432-941);Q4KMQ1(590-628);Q9Y2D5(174-276);Q9Y4I1(926-1486);P42566(346-469);Q15326(366-423);P67936(18-231);Q15149(1482-2751);P42566(851-883);…
Q9NR12	Q	5.12E-14	2.01E-11	Q9H0I2(221-297);Q8N715(210-621);Q9NSY1(425-570);Q9Y2D5(195-345);Q2KHR3(1060-1144);P42566(346-508);P46937(269-373);Q15149(1236-2756)
Q9NR12	S	1.03E-25	4.88E-22	Q9P286(93-428);Q8IVT2(575-604);O95425(45-992);Q6WCQ1(178-381);Q9P0K7(179-428);Q8WX93(701-768);Q9Y2D5(118-163);Q2KHR3(5-1316);Q4KMQ1(171-296);Q00987(111-408);Q8WX93(2-409);P46937(334-439);Q01082(2102-2341);Q9NSY1(556-845);O95817(124-198);O75128(255-1252);O14492(539-598);Q69YQ0(2-392);P01106(136-293);Q69YQ0(828-992);Q9Y2D5(360-631);Q86V48(366-1034);P42566(427-749);Q9NRR5(83-551);Q8N3V7(36-623);O003…
Q9NR12	A	9.78E-03	9.92E-03	O14492(530-625);Q15149(1500-2302)
Q9UGJ1	E	1.09E-04	1.87E-03	Q8IX03(819-894);Q99590(572-926);Q9HCK8(549-640);Q96RT8(128-199);Q8TES7(791-997);Q96RT7(631-820);Q9H799(1883-1966);Q99459(496-553)
Q9UGJ1	S	2.04E-12	2.18E-06	Q8NHV4(281-586);Q99590(272-1376);Q96CW5(142-249);Q9UMZ2(462-1089);Q8TES7(21-187);Q96RT7(932-1417);Q9HCK8(2046-2238);Q9HCK8(2411-2490);Q8N6Y0(25-280);Q9HCK8(41-188);Q8TES7(297-540);Q8IX03(421-660)
Q9UGJ1	Q	3.80E-08	1.01E-05	Q8TES7(560-1046);Q99590(1173-1224);Q9Y6D9(42-570);Q9HCK8(317-393);Q9UMZ2(110-149);Q7Z2Z2(427-504)
Q9H0E3	A	3.34E-04	3.74E-04	P85037(466-725);O00268(34-587);P85037(2-107)
P20823	S	6.00E-19	1.70E-15	Q92786(430-583);Q96EB6(535-694);P20823(326-631);P35680(319-551);Q92793(18-1079);Q9Y463(434-487);Q9BWX5(298-354);P41182(250-532);Q15788(369-745);Q9Y6Q9(392-948);Q92831(371-434);Q09472(12-156);P01100(4-376);Q09472(783-1047)
P20823	Q	5.17E-13	4.51E-10	Q99626(235-271);Q15788(1038-1139);Q92793(1847-2379);Q9Y6Q9(1083-1278);Q09472(1810-2375);Q92786(187-362);Q92793(493-519);Q09472(476-501)
P20823	P	5.91E-05	1.25E-03	Q09472(802-943);Q92793(683-707);Q92793(2346-2385);P20823(289-314);Q92793(1883-1953);Q09472(1848-1923);Q09472(2310-2349);Q99626(257-284);Q9Y463(493-614);Q92793(813-960);Q15788(1145-1186)
O00472	S	1.21E-31	1.08E-29	Q9UHB7(85-1082);Q96JC9(188-268);P42568(137-460);O60583(273-660);Q03111(167-481);P51825(97-1150);O95402(166-395);O60563(260-707);Q6ZNJ1(1295-1441);Q6PD62(1003-1173);Q96CJ1(104-260);Q9Y2F5(345-1918)
O00472	P	1.11E-06	3.41E-05	Q96JC9(127-168);Q03111(268-295);Q6ZNJ1(1302-1342);O60563(708-725);Q9Y2F5(1630-1733);A0JLT2(14-53);P51825(497-608);Q03111(453-466);O95402(260-325)
O00472	K	8.47E-05	6.15E-04	Q9UHB7(531-881);P51825(779-979);P42568(194-349);Q03111(173-352);A0JLT2(172-224);Q6PD62(830-1011)
Q9HCK8	E	3.76E-07	9.49E-06	P49711(584-705);Q9P2D1(1847-1897);Q9Y5B0(516-589);Q9Y5B0(818-956);P52701(197-288);Q15291(337-466);O14776(454-1006);Q9P2D1(2933-2997);Q9P2D1(2832-2862);Q9P2D1(2163-2285);Q13573(295-390);Q9P2D1(720-974);Q99459(496-553);P52294(22-60)
P49755	E	3.67E-05	2.74E-03	Q14789(14-3185);P48444(135-179)
O75367	S	2.51E-17	6.52E-16	P15336(265-505);Q96SB4(392-448);P35659(195-310);P55317(11-454);P02545(390-662);P38398(102-1651);P46100(23-1442);P61244(103-160);O94880(137-370);Q06330(455-500);Q8IW19(196-378);Q9UPP1(743-883);Q99853(285-321);O94880(24-61);P46100(1895-1998);O95271(36-163)
Q92621	S	1.80E-07	4.52E-07	P12270(1648-2319);Q5TCY1(786-1266);Q12952(159-303);Q99853(285-321);P01106(136-293);Q9BVL2(2-241);Q9Y5V3(37-278);P49790(89-1464)
Q8N1F7	E	1.54E-03	2.10E-02	P01106(241-278);Q99459(496-553);P12270(10-2066)
P53567	K	7.00E-04	1.74E-03	Q10586(226-282);P18848(266-349);P49715(273-334);P17676(260-323);P53567(44-114);P55198(226-257)
Q00526	A	8.47E-04	2.29E-03	Q9BTV7(2-35);P49918(105-307);Q8TDN4(2-236)
P30281	S	3.35E-05	1.98E-02	P21127(277-358);P49815(923-1491);Q92793(18-1079);Q96EV8(257-351);Q15596(1308-1426);Q08999(940-996);Q15596(399-727);P15514(30-86);Q01196(184-443)
P14859	A	3.24E-14	4.46E-11	P06401(153-514);Q9Y618(791-923);Q04206(374-439);P51610(1119-1283);Q5SXM2(953-1181);P51610(1522-1785);Q99958(189-423);P51610(404-624)
P14859	E	2.39E-03	3.43E-03	P20700(552-568);P20700(31-387);Q9Y618(492-930);P26583(131-209);Q13547(386-478);P31948(191-253);P17096(91-107);Q5SXM2(2-355)
P14859	Q	5.82E-04	5.86E-03	P08047(351-441);P14859(62-240);P10275(58-121);Q9Y618(168-517);P20226(53-125)
P08069	P	9.03E-07	1.68E-05	P29353(374-417);O15524(19-50);O00459(258-311);P35240(479-496);P35568(1192-1210);Q13255(1067-1072);P18031(301-313);Q9Y4H2(986-1046);P49023(46-53);Q05397(863-882);Q9Y4H2(1262-1278);O00459(86-126);P27986(84-99);O14654(628-639);Q13255(970-1025);O14654(748-762);Q04206(317-428);P22681(481-608);O14543(129-161);Q9Y4H2(1200-1225);Q9Y4H2(460-481)
P08069	S	9.71E-07	5.09E-06	Q00987(111-408);O14654(713-958);P46934(670-836);P22681(601-870);Q9NZN5(631-699);P49023(72-344);P35568(268-1145);Q9UMX0(2-519);Q9Y4H2(304-1189)
O15144	E	1.72E-06	3.94E-04	P35579(839-1913);Q16643(151-299);Q16643(545-611);Q9NQW6(527-600);Q9NQX4(895-1337);Q14247(355-492)
P59998	S	6.34E-05	2.56E-02	Q92614(1988-2054);Q9NQW6(28-666);Q92614(49-164);Q8N3V7(36-623);Q9NXV6(131-425)
P59998	E	2.38E-08	8.62E-05	P35579(839-1913);Q92614(1248-1981);Q16643(151-299);Q16643(545-611);Q9NQW6(527-600);Q14247(355-492)
P02751	K	4.25E-06	5.98E-05	P53999(23-41);P62750(4-70);Q9BXJ9(590-628);P42766(3-122);O75400(726-925);P62847(83-133);P19338(50-142);Q13547(431-480);Q9BZE4(448-634);Q96AG4(134-244);P06899(6-37);P26038(293-416);P50914(93-214);Q8WU79(115-180);P47914(3-136);Q9H0A0(989-1025);P06748(183-267);P16401(16-226);P83731(56-147);Q8NE71(26-264);Q9NSY1(965-1034);Q15046(10-47);Q8NE71(537-607);Q6PD62(830-1011);P55196(138-236);O60610(1150-1185…
P02751	T	1.33E-02	4.42E-02	P14780(454-507);Q16665(585-668);O75400(252-392);Q96H15(134-296);P11171(734-807);P12270(2213-2259);A5YKK6(1333-1351);P12270(1646-1721)
P46939	Q	2.07E-04	5.41E-03	P11532(3473-3605);O60941(433-527);Q9Y4J8(447-547);P46939(3230-3361)
P46939	P	4.86E-03	1.74E-02	Q9UK80(41-103);Q63HR2(489-533);Q13425(84-112);Q14118(809-895);Q14118(304-366);Q63HR2(932-1097)
P60953	P	4.15E-20	1.29E-18	P53992(8-329);P11274(84-128);Q16643(364-417);Q9NQU5(273-300);Q99490(90-189);O00401(277-392);Q9H4A3(96-180);Q68EM7(521-816);Q92558(275-492);O96013(249-296);A7KAX9(1031-1036);Q14155(585-663);Q8TF01(100-122);Q16584(663-820);Q00587(217-282);O60890(730-761);P51608(376-405);P25054(1420-1443);Q02779(626-660);P42768(312-421);Q3YEC7(293-384);Q16584(599-628);Q9BVG8(26-52);Q9NRY4(1440-1490);P56945(71-383);Q…
P09497	E	1.33E-16	2.04E-15	P35579(839-1913);P48681(506-1431);Q9NSY1(629-815);O14976(798-848);Q9UHB6(619-759);Q9NQX4(895-1337);Q16643(151-299);Q16643(545-611);Q9NQW6(527-600);Q14677(118-255);Q92614(1248-1981);Q9UM54(892-1031);P42566(346-469);Q9UQE7(169-495);Q6PJG2(890-1036);O60828(98-200);O75496(91-190);Q96QS3(224-255);P42566(851-883)
P09497	Q	1.43E-07	4.23E-07	Q9UGU0(166-363);Q92614(1386-1490);Q9NSY1(425-570);Q6PJG2(246-287);Q2M2I8(417-615);Q9UGU0(1740-1779);Q8NDV7(1396-1480);Q8NDV7(22-154);P42566(346-508);Q9UQE7(672-1006)
Q96KQ7	Q	9.52E-05	2.33E-04	Q8N5R6(618-788);Q5JSZ5(468-647);Q13127(596-835);Q96JM2(538-593);Q93074(1899-2168);O14646(103-115);Q14847(75-182);O14964(728-772)
O00567	D	1.37E-04	1.10E-03	P06748(161-188);Q9Y3B9(36-85);P35251(1092-1117);Q03701(830-931);Q13206(778-811);P55209(348-384);Q9NW13(233-251);P11388(1329-1347);P17480(680-764)
Q12778	E	1.57E-05	1.22E-04	Q92793(996-1064);Q13043(295-407);Q09472(961-1053);Q92793(1550-1582);Q01105(25-290);Q00987(111-429);P51532(440-717);Q96EB6(77-134);Q09472(1514-1539);Q9UPW6(688-733);P51532(1286-1647)
Q12778	Q	3.29E-04	7.82E-04	Q09472(476-501);P10275(58-121);Q01826(590-650);Q09472(1810-2375);Q92793(493-519);Q92793(1847-2379)
P61160	K	4.40E-04	5.35E-03	Q86V48(196-351);Q9UM54(805-980);Q99459(165-294);Q9P2N5(85-209);Q92614(6-59);P46940(1414-1571);Q9P2N5(795-925);O00401(186-200)
P61160	S	4.21E-20	9.59E-20	P98082(301-759);O14974(292-931);Q86V48(366-1034);Q9P2N5(167-268);O75128(255-1252);Q9UHB6(2-728);Q92614(1988-2054);P27694(131-215);Q8IVT2(575-604);Q92614(49-164);Q9NQW6(28-666);Q27J81(1117-1244);Q14126(691-945);Q8N3V7(36-623);Q5M775(27-403);O95425(45-992)
Q8TEK3	S	4.12E-44	2.31E-37	Q96EB6(535-694);P55198(182-833);Q13415(169-486);Q14008(1960-2016);P42568(137-460);Q03111(167-481);Q14008(1088-1158);P55197(199-894);Q03164(56-3644);Q5T7B8(810-1184)
Q8TEK3	P	1.16E-09	4.54E-07	Q03164(1244-1367);Q03111(268-295);Q03164(561-603);Q03164(41-58);Q13164(578-700);P55198(372-389);P46379(946-992);P46379(195-273);Q13164(403-465);P55198(834-862);P46379(394-681);Q03111(453-466);Q03164(1817-1865)
Q8TEK3	E	1.34E-03	1.71E-03	P06748(120-132);Q03164(843-891);Q03111(339-424);Q13164(500-542);Q8N4C6(374-1011);Q03164(3587-3667);Q96EB6(77-134)
Q8TEK3	Q	5.96E-06	7.60E-05	Q8N4C6(374-2064);P55197(961-1012);Q5T7B8(704-874)
P84077	S	5.69E-13	1.86E-12	Q9UPQ3(239-622);Q9UPM8(665-931);Q9UJY5(304-474);Q8N6T3(125-390);Q9NZ52(266-487);O60271(696-912);Q9ULH1(715-888);P20309(269-495);Q5T5U3(209-936);Q5T5U3(1378-1953);P15336(265-505)
P02511	P	8.53E-08	1.91E-05	Q8WZ42(11363-12032);Q8WZ42(10716-10770);Q6P1N0(121-134);Q96PV6(128-173);Q8WZ42(10211-10380);Q8WZ42(11179-11267);Q6P1N0(312-345);Q8WZ42(31240-31263);Q1KMD3(97-114);P04637(58-92);Q6P1N0(450-483);Q8WZ42(10871-11029);Q8WZ42(16615-16638);Q12950(205-264);Q8WZ42(250-303);Q8WZ42(33590-33645);O95817(302-420);Q8WZ42(18024-18046);Q8WZ42(10493-10550);Q6P1N0(192-256);Q8WZ42(15916-15935)
P02511	S	1.06E-04	6.31E-03	Q13873(547-1032);P46821(1066-2349);Q96PV6(2-449);O95817(124-198);Q14524(1052-1148);Q14524(457-616);Q8TEV9(384-710);Q9UHI6(644-743);Q8WZ42(33424-34245)
P15924	G	3.01E-03	6.37E-03	P04264(513-631);Q9UMD9(1314-1369);Q9UMD9(562-1011);P55072(775-794);Q00653(351-405)
P18146	P	3.09E-07	8.51E-06	Q09472(802-943);P17535(219-260);Q92793(683-707);Q92793(2346-2385);Q04206(317-428);Q09472(1848-1923);Q09472(2310-2349);P78337(19-42);P04637(58-92);P17676(159-170);Q13207(327-343);Q92793(813-960);Q92793(1883-1953);O95644(695-910)
P18146	A	3.64E-06	1.05E-04	Q13207(501-685);Q04206(374-439);P17676(33-263);P17535(10-217)
P18146	K	1.22E-08	3.28E-06	Q8WWQ0(1571-1745);Q09472(1518-1593);O75586(150-244);P17535(266-327);Q8WWQ0(867-924);Q92793(1554-1630);P17676(260-323);Q99575(896-922);O75937(74-253)
Q06330	K	2.74E-23	8.10E-23	Q8IWC1(559-731);Q9GZR7(70-178);Q14839(258-358);Q9GZR7(769-853);Q86X95(214-423);P51532(1405-1464);Q9UIS9(83-117);Q9UPP1(865-945);P35659(19-349);Q5VTR2(496-694);Q9UHJ3(641-681);Q9ULW0(110-720);O75367(116-167);Q99575(896-922);Q8IWC1(64-245);O60264(1009-1051);Q96T58(775-1053);Q96JM7(148-230);Q15652(1606-1710);P28370(51-163);Q14839(50-133);Q15020(567-623);P51608(9-365);P51532(437-588);P29375(1490-1587…
Q9H160	P	5.61E-06	4.53E-05	Q09472(802-943);Q92922(329-336);Q09472(1848-1923);Q09472(2310-2349);Q96ST3(218-285);P04637(58-92);Q92922(988-1105);Q8TAQ2(961-1213);Q9H0E3(118-169);P85037(35-62);Q9H0E3(709-763)
Q9H160	K	1.17E-07	4.12E-06	Q8TAQ2(263-329);Q09472(1518-1593);P29374(1063-1223);Q4LE39(802-849);Q13547(431-480);Q92769(439-484);P29374(634-673);Q92922(289-359);P29374(465-558);Q4LE39(620-667)
Q92833	E	5.80E-03	2.45E-02	P25440(475-574);Q9H9B1(342-425);Q15910(374-409);Q96KQ7(280-369);Q6ZN18(34-123);Q92769(387-484)
Q92833	S	2.46E-10	3.11E-10	Q96KQ7(39-173);Q9H9B1(33-486);Q15047(871-1191);Q15047(468-541);Q92800(369-418);Q6ZN18(15-379);Q9P270(33-546);Q9Y483(378-488);P43694(326-429);P25440(466-801)
Q92833	K	1.62E-04	7.72E-04	Q96KQ7(339-371);Q9H9B1(423-451);Q92769(439-484);P25440(708-762);P25440(543-589)
O00159	E	1.10E-35	2.47E-34	P28290(10-58);P35579(839-1913);P35611(569-699);P26583(131-209);P35269(158-356);Q6WCQ1(496-864);Q9UHB6(619-759);O14976(798-848);Q5M775(375-796);Q96EV2(771-809);Q8N302(267-404);Q96I25(98-219);Q14761(101-158);P80723(15-227);Q53F19(184-407);Q8N302(18-98);Q9UDY2(1059-1176);O15020(2079-2102);O14974(674-1018);Q16643(151-299);Q16643(545-611);Q0ZGT2(30-576);Q9NQW6(527-600);Q9UIG0(1247-1276);P98175(20-126)…
O00159	K	8.25E-08	5.64E-07	Q8N556(299-334);Q93074(1758-1800);Q8N556(512-645);Q92614(6-59);Q8N302(550-597);Q9H0G5(281-528);Q9UIG0(126-589);Q13435(319-563);O60264(1009-1051);O15042(784-1028);Q8IX12(795-856);Q7Z4V5(271-477);O15042(43-255);P26583(24-185);Q0ZGT2(177-342);P35611(713-735);P35269(233-251);Q01082(2344-2364);P46940(1414-1571);Q14151(481-608);Q5T5U3(1418-1490)
O00159	R	9.96E-07	6.31E-06	Q9H2D6(389-802);Q8IX12(313-357);Q96I25(113-168);Q0ZGT2(39-146);Q8IWX8(718-816);Q9UDY2(149-302);Q14151(590-737);Q7Z4V5(317-364);P52756(5-71);O14974(663-770);Q9UPN6(397-462);Q16643(173-254)
O94782	S	2.36E-05	2.43E-03	Q6ZVD8(1056-1244);Q96QE3(1532-1783);Q70EL4(717-987);Q9BXW9(1400-1451);Q13835(16-244);P20930(87-4004);Q96B01(114-331);O60346(313-462);O60346(1468-1551);Q96QE3(553-703);Q9BUV0(11-282);Q5JTV8(153-331)
O94782	E	2.64E-05	8.21E-04	P35579(839-1913);Q6ZVD8(1274-1318);P20930(105-212);Q13107(657-696);Q9BXW9(1390-1451);P52294(22-60)
O94782	K	5.45E-03	1.25E-02	Q9BXW9(3-35);P20930(100-212);Q96QE3(334-1104);Q96B01(33-70);Q96B01(225-253)
Q08050	K	5.67E-17	4.60E-16	Q6UB98(23-119);Q9NQB0(320-434);Q6UB98(382-1171);O00541(507-586);O95347(177-494);Q14692(2-67);Q92793(1554-1630);Q14692(1142-1275);O95347(706-1014);P54274(258-431);O60264(1009-1051);Q9Y2R4(66-148);O75152(215-576)
Q12906	G	2.49E-08	1.92E-07	P67809(28-50);P35637(48-509);P19338(649-698);P25490(54-69);P09651(195-369);Q7L2J0(24-161);Q00839(202-240);P25490(154-202);Q00839(703-750);P14866(36-89);P15880(5-53)
Q12906	Q	2.95E-03	4.04E-03	Q00839(160-177);P67809(134-320);P35637(8-160);Q9BWH6(216-364);Q09472(1810-2375);Q09472(476-501)
P35637	G	6.20E-15	1.15E-11	Q14103(7-66);P67809(28-50);P35637(48-509);Q15637(381-393);Q92804(327-579);P23246(613-694);Q01844(276-338);P23246(10-55);Q92804(171-214);P23246(193-244);Q12906(641-882);Q00839(202-240);Q01844(472-640);Q00839(703-750);Q13148(273-413);P14866(36-89)
P35637	R	1.28E-04	7.79E-03	Q8IYB3(162-208);Q8IYB3(275-726);P14866(3-28);P23246(541-611);Q9NRR4(218-316);Q13573(296-386);O75494(115-252)
Q92993	G	1.18E-03	1.44E-02	P35637(48-509);P19838(375-403);Q92804(327-579);Q01844(276-338);Q92804(171-214);P54253(48-64);P49715(96-137);Q01844(472-640);P10275(416-477)
Q92993	K	7.97E-07	4.27E-04	P26358(716-749);Q9BXW9(3-35);P17480(97-675);Q15014(2-130);Q09472(1518-1593);P26358(25-352);Q9H2F5(180-260);Q92793(1554-1630);P49715(273-334);Q13547(431-480);Q9UBU8(110-178);Q9NPF5(223-301);Q9P2H0(68-135);Q99728(124-238);Q52LR7(180-344)
P16220	K	4.36E-06	3.37E-05	O75179(1466-1522);Q09472(1518-1593);P52926(25-108);P17096(2-107);P17535(266-327);P51608(9-365);Q92793(1554-1630);P51532(437-588);P17676(260-323);Q13547(431-480);Q9UNY4(148-196);Q92769(439-484);P06899(6-37);O60264(1009-1051);P51532(1405-1464)
P02545	Q	3.31E-08	6.16E-06	Q93009(1-26);P02545(178-473);Q15233(1-53);P12270(1433-1545);Q15233(243-368);Q8NF91(1252-1437);Q9BQS8(233-1169);Q8N0S2(26-300);Q8NF91(3463-6323);O43390(551-631);P35637(8-160);Q5JTV8(83-329)
Q02224	S	2.81E-23	2.96E-17	Q9UPN4(30-249);O75122(881-1035);O43663(465-620);Q8IVT2(575-604);Q9H3D4(118-197);Q15154(426-1501);Q8N3V7(36-623);Q14781(84-498);O95425(45-992);O75122(294-669)
Q02224	Q	2.20E-10	3.23E-09	Q15154(247-412);Q9H3D4(418-455);Q9Y6D9(42-570);Q9UPN4(252-1077)
Q06455	E	4.87E-13	4.57E-12	P26358(177-336);Q9Y618(492-930);O75376(1713-1728);Q13547(386-478);Q9Y2W1(930-955);P15923(495-571);O15379(388-427);Q06455(443-514);Q9Y2W2(228-391);P54259(801-844);P52294(22-60);Q92769(387-484);Q99081(517-599);P54259(43-95);O75376(167-897);P07900(223-311);Q96T58(600-2420)
Q06455	K	7.10E-08	6.02E-07	P26358(716-749);Q9Y2W1(346-778);P07900(223-294);P26358(25-352);Q13547(431-480);Q92769(439-484);Q9Y2W2(3-120);Q9Y618(657-685);O75376(482-553);Q96T58(775-1053)
Q16854	E	5.61E-08	1.56E-07	Q01484(1457-1740);Q16143(85-133);Q01484(2094-2163);P11137(51-658);Q01484(3412-3957);Q01484(2566-2770);O15083(189-953);Q9H2X9(910-1026);P13591(770-857);Q01484(2227-2310);P11137(926-1477);Q9H4G0(443-590);Q9H4G0(4-89)
Q16854	A	6.72E-07	3.06E-06	Q92777(42-113);P17600(35-113);O60641(295-839);O00499(425-513);P16401(2-223);Q8NCB2(328-501)
P43355	P	1.39E-02	3.55E-02	O75179(2111-2188);P46531(2410-2417);Q96A19(27-61);Q9BYE7(24-66);Q9BXP5(760-828);Q15047(447-469);Q15047(949-977);Q15047(537-549);Q9P2K3(385-470);Q9NW64(327-407);O75179(727-765);P78344(498-539)
P43355	S	1.75E-20	1.96E-16	P40424(306-430);P46531(2422-2546);Q03001(2044-2397);Q9H7D7(36-126);Q8IWZ3(1508-2453);P40426(308-434);Q7Z6Z7(1993-3618);Q9HAF1(66-175);Q49A88(87-322);O75179(1535-2458);Q03001(7356-7569);Q9BZY9(277-410);P40425(319-430);O15481(31-108);Q49A88(644-922);P43362(27-94);O15480(4-109);Q58WW2(317-660);Q03001(3012-3219);Q8N7X4(26-184);Q3V6T2(1405-1871);Q15047(871-1191);Q15047(468-541);Q49A26(96-167);Q99457(1…
P43355	R	8.11E-04	3.85E-03	Q9NXX6(13-52);Q9BXP5(10-82);Q96A19(72-164);Q13573(296-386)
P43355	T	7.85E-06	5.61E-05	Q8IWZ3(985-1060);Q7Z6Z7(3482-3550);O75179(1531-1565);O75179(1966-2034);Q8IWZ3(1508-1557);Q14242(65-278)
P43355	D	9.00E-05	4.77E-04	Q03001(2385-2612);Q7Z6Z7(2426-2461);Q15047(884-915);Q9P2K3(152-174)
P43355	Q	2.34E-02	3.11E-02	P46531(2360-2409);Q9H0X9(626-794);O75179(775-908);Q8IWZ3(730-872)
P43355	A	7.75E-03	9.79E-03	Q14242(86-273);O75179(4-50);Q8N6I1(35-109);Q07617(368-483);Q9H7D7(82-107);P40426(117-143)
Q03468	K	1.81E-06	5.10E-06	O00567(437-593);Q00839(658-699);Q99549(107-499);Q13547(431-480);P09874(190-254);Q14241(99-501);P33778(3-37)
Q99417	E	1.61E-02	2.35E-02	O43823(312-692);O75461(237-275);Q92667(188-343)
P15880	G	3.99E-02	4.06E-02	P67809(28-50);Q6P158(9-50);Q9Y2T7(40-56);Q12906(641-882);Q7L2J0(24-161);Q00839(202-240);Q00839(703-750);Q96QR8(4-27)
P49768	S	7.06E-09	1.17E-08	P15924(2549-2868);Q99569(72-345);Q8IZD9(1637-1958);P46531(2422-2546);Q9UQB3(22-537);Q02410(398-439);Q9NQB0(29-82);P49841(385-420);P15884(23-384);Q9UMX0(2-519);Q9UQB3(943-1170);Q9NQB0(491-617);O75460(512-562)
Q00613	A	4.17E-03	2.31E-02	Q5VY09(58-237);P17676(33-263)
P07196	K	8.19E-06	2.23E-03	Q12873(256-358);Q12873(48-135);P50579(32-110);P12036(513-1026);Q9NPI1(3-103);P54274(258-431);P11137(1409-1484)
P49746	D	1.04E-08	1.43E-08	O60216(212-282);P35251(1092-1117);P49746(488-706);P07996(723-956);P11388(1329-1347);P35443(492-717)
P49746	S	4.78E-04	1.18E-03	Q9NXL9(671-838);P35251(518-716);Q5JU85(664-720);Q14689(70-208);Q5JU85(206-515);P35251(120-373);P57078(369-469);Q5JU85(1105-1238);O00213(203-299);P57737(420-472);P11388(1295-1512)
Q04837	E	4.36E-12	6.59E-06	Q5TB80(5-1372);Q15154(474-762);O15078(36-2472);Q15154(899-924);Q8IVD9(74-150);P01106(241-278);Q15154(1719-2017);P07900(223-311)
P09496	S	6.68E-24	4.55E-17	O15027(2267-2343);O15027(1347-1415);Q14134(2-186);Q9P2B7(133-330);Q14008(1960-2016);Q9P2B7(472-516);Q13492(268-464);Q9UHB6(2-728);Q92614(49-164);Q92734(132-217);Q9Y6A5(130-506);O14976(759-1200);Q92614(1988-2054);Q14008(1088-1158);Q9NYZ3(166-624);Q9NQW6(28-666);P48681(1440-1506);Q8N3V7(36-623);O15027(277-1138)
P09496	E	1.36E-10	3.75E-09	P35579(839-1913);Q16643(151-299);P48681(506-1431);Q92614(1248-1981);Q16643(545-611);Q9NQW6(527-600);Q6PJG2(890-1036);O14976(798-848);Q9UHB6(619-759);Q96QS3(224-255);P09497(98-194)
P06396	S	1.92E-07	3.53E-07	O75688(424-478);Q05209(397-723);Q00987(111-408);Q92614(1988-2054);Q9UHB6(2-728);P10275(154-361);Q92614(49-164);Q8N3V7(36-623);P49023(72-344);Q99501(277-606);Q66K74(470-960)
P09651	P	7.61E-05	1.98E-03	O15027(1135-1153);Q9NZB2(339-402);Q14151(937-947);Q92945(498-612);Q92945(9-35);Q13470(511-573);O15027(106-276);Q5VWX1(211-262);Q01844(546-559);Q9UQ35(350-447);Q15233(402-430);Q99558(672-759);Q6UN15(356-406);Q9BXP5(760-828);Q9UBS0(418-467);O15027(2146-2178);P49750(15-688);O43390(512-523);Q86U42(64-93);P38159(146-170);Q1KMD3(97-114);P04637(58-92);Q13283(260-297);Q9Y5A9(299-336);P23246(34-264);Q8IX0…
P09651	G	1.23E-29	3.08E-24	Q00577(6-53);P22626(201-349);Q92804(327-579);Q9UKM9(221-253);P23246(10-55);P09651(195-369);Q92945(7-68);Q8NC51(164-189);P98179(82-150);O43390(448-459);Q15424(851-904);P62314(96-116);Q13151(181-304);Q01844(472-640);P14866(36-89);Q14103(7-66);Q07666(46-55);Q92900(49-72);Q9P2Q2(808-819);Q01844(276-338);P38159(104-133);Q92804(171-214);Q92841(82-104);Q13283(430-461);Q92841(556-563);O60506(494-563);P23…
Q8N684	P	2.64E-04	3.01E-03	O14641(645-712);Q16630(218-398);O14976(1124-1147);O15027(1135-1153);O15027(2146-2178);O14641(95-122);Q96J02(250-267);Q15287(241-268);O14641(538-567);O15027(106-276);Q01844(546-559);O15027(1936-2009)
Q14573	S	8.75E-06	2.43E-03	Q9NQW6(28-666);Q92560(272-529);Q8N3V7(36-623);Q9UHB6(2-728)
Q14573	E	1.10E-06	3.91E-06	Q9UHB6(619-759);P35579(839-1913);P16157(1581-1864);Q9NQW6(527-600)
Q9UIS9	P	9.94E-03	1.48E-02	O15198(184-230);Q9UKZ4(192-235);Q15047(447-469);Q15797(179-252);Q15047(949-977);Q15047(537-549);Q6VMQ6(1126-1164);Q99717(180-229)
P28289	K	5.02E-03	2.01E-02	P20929(64-428);Q92614(6-59);Q32MZ4(564-593);P20929(5678-5949);P46940(1414-1571);P35611(713-735)
O00221	G	2.51E-05	1.06E-04	P19838(375-403);P23246(613-694);P23246(10-55);O00221(22-62);P23246(193-244);Q00653(351-405)
Q99750	Q	5.11E-05	2.41E-04	Q9H0I2(221-297);Q8N715(210-621);Q8WV24(185-347);O43186(37-120);P55055(132-266);O43167(579-676);Q02040(269-437);Q02930(339-433);Q14847(75-182)
Q9BQ66	S	5.25E-08	9.30E-08	Q12906(679-878);O60269(2-225);Q8TBB1(125-256);Q14966(1368-1529);Q8IYF1(222-494);Q14781(84-498);Q8NFT6(82-176);P50222(23-186);Q05516(126-292);Q5T681(11-123);Q8IYF1(623-734);O43597(97-143);Q9NZ81(135-148);P49639(296-334);Q5HYJ3(140-245);P32242(95-330);Q14966(276-895);Q8IYX3(338-579);Q9H9D4(174-346)
Q9BQ66	P	3.82E-03	1.20E-02	Q00587(217-282);O75909(266-569);Q9BT49(133-221);Q9NZ81(4-96);Q9NRQ2(6-111);Q8N715(117-150);Q05516(307-327);P27658(35-580);Q8WV24(307-388);Q8TBE0(489-542);O15162(13-97);Q6UY14(80-112);Q8TBE0(239-361);Q8TBE0(93-114);Q6UY14(602-664);Q6UY14(195-265)
Q15834	P	1.54E-03	2.99E-03	Q9BRK4(8-53);O75909(266-569);Q12929(615-651);P26651(71-101);Q05516(307-327);Q13625(499-601);P26651(198-247);O94868(645-670);O95201(247-282);Q13625(824-902);Q96EZ8(101-113);Q96HB5(68-97);Q8TES7(371-397);Q8N715(117-150);Q96HB5(377-438);Q96KQ4(773-860);Q9C0A6(603-615);Q96KQ4(448-548);Q96GM5(30-79);O60293(542-616);Q92530(224-264);Q9BRK4(312-319);P13805(26-56);Q9H0I2(173-195);Q9BT49(133-221);Q12929(20…
Q15834	Q	7.57E-23	9.59E-22	Q96AQ6(277-562);Q8TES7(560-1046);Q9H0I2(221-297);O15372(244-293);Q05D60(15-508);Q96CN9(177-591);O76064(229-388);Q96KQ4(81-316);Q8N5R6(618-788);Q8N715(210-621);Q13625(130-336);O75909(259-335);O60941(433-527);Q9BT92(12-483);O60293(364-487);Q9H257(155-524);Q96GM5(93-181);Q9BRK4(334-646)
P21246	E	6.19E-05	1.14E-04	O95376(4-60);Q96SN8(85-659);Q9P287(23-62);Q9NQZ2(65-253);Q8N2W9(471-492);Q99689(9-295);Q12873(1234-1394);P05386(89-107);Q13200(2-67);Q9Y383(98-257);P35269(158-356);Q96NT1(135-182);Q12873(1572-1704);P43307(33-78);Q9NZM3(689-754);O43147(661-773);P46100(410-1547);Q9NZM3(351-480)
P21246	K	3.73E-04	5.01E-03	Q12873(256-358);P46100(768-1197);P35269(233-251);Q12873(48-135);P42568(194-349);Q9NQZ2(329-479);P46100(1355-1518);Q9NZM3(348-754);Q99728(124-238)
P30279	P	1.67E-04	1.78E-02	Q13255(970-1025);P04626(1102-1162);Q13255(1067-1072);Q04206(317-428);Q92830(4-54);O14746(307-323);Q15562(170-216);Q9ULV8(430-473);P35227(264-303);Q08999(9-43);Q9NRM7(414-479);P35240(479-496);P06400(2-43);P49918(106-220)
Q8IYF3	P	3.33E-06	1.56E-04	Q9P218(1071-1101);Q96HA1(566-806);Q96IQ9(205-280);Q96HA1(144-214);Q5T5P2(295-331);Q96GY3(164-203);Q9Y3Q8(138-198);Q02080(123-344);Q5T5P2(1045-1052);Q9Y3Q8(22-68);Q9P218(134-177)
Q6ZVK8	E	5.79E-04	3.33E-03	Q8N5Z5(203-250);Q9H446(108-243);Q14687(1067-1192);Q14687(329-397);O94972(492-577);O95810(161-412);Q8TBN0(41-142);Q9NYB0(205-310)
O43504	P	1.54E-04	2.04E-03	Q05516(307-327);Q9Y2X7(474-495);P46379(946-992);P46379(195-273);P04637(58-92);Q14686(961-1021);Q14686(1166-1234);P46379(394-681)
Q15906	A	4.65E-04	2.09E-03	Q6ZRS2(1385-1831);Q96L91(1444-1732);Q96L91(2863-3132)
Q9H5I1	Q	1.25E-02	4.93E-02	P10275(58-121);Q99996(3250-3446);Q494V2(66-605)
Q9H5I1	K	7.13E-04	2.46E-03	Q96KQ7(339-371);Q9H9B1(423-451);Q99996(5-46);P45973(68-111);O95447(76-500);Q8TBB5(3-34)
Q86SE5	E	3.71E-07	7.04E-07	Q9ULR0(174-278);Q9Y3X0(149-454);Q9H307(89-717);Q9HCS7(773-843);Q96MU7(4-303);Q96DF8(132-236);O60508(157-238);Q86SE5(218-285);Q8WUD4(12-103);Q9Y3X0(8-73);P07910(197-306)
Q86SE5	S	3.02E-03	4.69E-03	Q6PJT7(75-158);Q6Q0C0(2-108);Q9H307(551-711);P51116(396-661);O60508(2-57);Q01844(2-299);Q96MU7(34-347)
P14136	S	3.76E-04	7.45E-03	P13646(421-454);O14964(584-724);O14964(220-316);Q96HA1(283-1235);P42858(405-643);P42858(1171-1229);Q08379(12-173);O75928(437-613)
P14136	P	2.18E-02	4.51E-02	Q96HA1(566-806);Q08379(449-458);Q96HA1(144-214);O00255(488-554);P42858(39-88);Q9NR12(194-223);O14964(346-394)
P49639	P	4.29E-03	1.43E-02	Q9BYM8(164-194);P31249(107-147);Q9NRQ2(6-111);Q15654(8-42);Q8WUM4(717-860);O15162(13-97);Q6UY14(80-112);Q15654(125-203);Q6UY14(602-664);Q6UY14(195-265);O60341(152-160)
Q9P209	Q	2.98E-14	5.82E-12	O95613(261-2981);Q2M1P5(470-533);O15265(29-50);Q15154(247-412);Q02833(163-298)
P09913	G	4.82E-10	6.33E-08	Q14103(7-66);P67809(28-50);P22626(201-349);O14979(323-412);P09651(195-369);Q99729(241-324);Q12906(641-882);P62314(96-116);P14866(36-89)
P09913	A	6.85E-05	1.38E-04	P14678(93-164);Q13310(481-562);P16989(2-89);Q14103(10-71);P05386(48-89)
O14879	E	1.01E-02	2.11E-02	Q12906(25-84);P08621(46-85);P19338(138-302);P15924(1025-1958);P05067(380-455);P19338(22-45);Q00839(75-182);P08621(231-391);P06753(15-274);P05067(191-296)
O14879	G	1.01E-11	3.36E-09	Q14103(7-66);P67809(28-50);P22626(201-349);P19338(649-698);P38159(104-133);O14979(323-412);P09651(195-369);Q99729(241-324);Q12906(641-882);Q00839(202-240);Q00839(703-750);P14866(36-89)
O14879	A	3.41E-04	7.01E-03	P14678(93-164);Q13310(481-562);P19338(56-184);P16989(2-89);Q14103(10-71)
O14879	Q	3.29E-04	2.28E-03	Q00839(160-177);Q05D60(15-508);P67809(134-320)
P47756	P	2.94E-03	1.26E-02	P18206(837-878);Q16643(364-417);Q8TD55(178-386);Q9Y5K6(336-422);O14976(1124-1147);Q14203(183-213);Q9NR12(194-223);Q09019(47-92);Q8N3V7(801-908);Q96B97(327-428)
Q9C0J8	R	1.17E-08	4.17E-07	Q15287(127-154);Q13595(12-112);Q15287(264-305);Q13573(296-386);Q6UN15(456-572);Q9UKY1(741-765);P49760(5-141)
Q9C0J8	P	6.26E-03	1.19E-02	Q6UN15(356-406);O15027(1135-1153);O15027(2146-2178);Q15287(241-268);P04637(58-92);O15027(106-276);Q92797(1167-1184);O15027(1936-2009)
Q96EQ0	E	1.97E-09	1.09E-08	Q15276(80-367);O15020(2079-2102);P50548(428-452);Q9UKV3(129-1331);Q8IZQ1(2399-2535);Q99543(231-441);Q04637(453-615);Q5VUA4(1741-1795);Q96AT1(34-154);O43196(34-49);Q9Y4E8(648-692);Q8IZQ1(3253-3299);Q9Y4L1(592-770);Q02952(70-1782);P17066(513-603);Q9H1P3(420-443);Q9Y6X9(743-795);Q5VUA4(1191-1313)
Q8N490	E	3.17E-08	1.11E-06	O75822(40-134);Q7Z333(1017-1109);Q3T8J9(1294-1569);P05067(380-455);Q3T8J9(143-679);O43432(453-588);Q86YN6(772-825);Q8WXE1(109-201);Q86YN6(415-450);Q3T8J9(1788-1934);Q5MIZ7(829-844);Q9UPN7(476-685);O15397(883-943);Q5MIZ7(680-762);Q9UBB9(8-109);Q96P70(930-993);Q15021(956-980);O75496(91-190);P56182(230-291);P05067(191-296)
Q8N490	S	2.65E-08	6.81E-08	Q7Z333(609-1700);P52948(3-726);Q8N3P4(1310-1409);Q5MIZ7(777-820);Q3T8J9(1357-1607);Q8WXE1(167-374);O43432(200-371);Q92538(218-371);Q15058(2-333);Q5TH69(487-733);P57078(369-469);Q68E01(956-1043);Q86W92(358-639);Q9UPN7(753-881);O43432(1073-1228);Q86YN6(123-224);P49815(923-1491);Q8N3U4(1043-1101);Q86YN6(781-886)
Q8N490	D	4.19E-04	2.03E-03	Q9H4A6(35-57);O75822(43-57);O95905(501-532);Q3T8J9(542-576);O95373(881-958)
P12236	S	1.87E-10	3.70E-10	P20333(322-415);Q99590(272-1376);Q5JR59(773-967);Q92597(317-393);Q13233(878-1201);Q5JR59(17-617);O95817(124-198);P57078(369-469);Q12873(1522-1566);O96017(2-73);Q99759(110-250)
Q9H8T0	S	7.53E-04	2.00E-03	Q14203(98-189);P20700(391-441);Q29RF7(1159-1316);P02545(390-662);P43243(588-772);Q92574(979-1116);Q13506(110-198);Q92574(263-584);Q16891(101-273)
Q9Y580	K	1.45E-05	4.34E-05	Q13435(319-563);Q06265(406-436);Q99459(165-294);Q86VM9(751-948);Q9BXP5(299-355);Q01780(725-866);Q6P0N0(587-976)
Q8N5R6	Q	1.73E-06	9.58E-03	Q96ED9(126-695);Q8N5A5(461-530);Q13137(139-344);O14964(728-772);Q9Y2I6(947-1364)
Q70EK8	T	5.29E-10	5.16E-09	P51610(404-1491);Q02413(474-525)
Q70EK8	A	9.17E-06	5.66E-05	P51610(404-624);P51610(1119-1283);P51610(1522-1785)
O00506	Q	5.42E-06	1.81E-02	Q9UL54(476-750);Q9Y6K9(43-365);Q08379(185-887);O95235(576-842);Q7L7X3(400-874);O43815(57-168);Q9P275(796-972);Q9NVK5(31-212)
Q9BUL8	S	9.25E-05	7.70E-03	Q9P2B4(404-623);Q8WZ74(1437-1647);Q8WZ74(331-694);Q12923(413-462);Q12923(873-1749);Q9BSQ5(393-444);P23508(285-560)
O76038	P	2.59E-02	4.65E-02	P17544(118-253);Q8IY67(425-468);Q5TZA2(1450-1504);Q9BSJ8(5-45)
O76038	Q	2.07E-04	4.02E-04	Q5TZA2(80-2005)
O43638	K	7.50E-03	1.27E-02	Q9BQ75(46-100);Q8TAE8(183-202);O94874(382-473);P78316(174-249);O95347(177-494);Q92769(439-484);O95347(706-1014);O60264(1009-1051)
O43638	S	2.34E-03	3.15E-03	P14859(2-743);P40425(319-430);O75717(842-991);Q9UPW6(440-471);Q96KR1(356-560);P55265(549-707);P09086(359-467);Q86UK7(346-601);Q12948(227-545);P38159(57-389);P51114(379-593);Q13416(79-286);Q9H2P0(288-445)
O43638	G	3.89E-03	6.32E-03	Q12948(371-460);Q1KMD3(46-73);P40425(12-49);P38159(104-133);P10589(16-78);Q9UKM9(221-253);P51114(443-461);P09086(416-426)
Q6UN15	G	1.52E-03	2.46E-03	Q9C0J8(1251-1335);Q9H0L4(473-557);Q9C0J8(644-769);P09651(195-369);P58012(35-43)
Q9C005	T	2.00E-17	6.70E-15	Q12830(1709-1804);P51610(404-1491);Q9Y2J2(947-1026);Q12830(2052-2545)
Q15274	A	1.23E-13	6.92E-12	Q8NFD5(2-47);Q8NFD5(328-493);O15164(3-48);Q6ZRS2(1385-1831);Q8IU81(344-499);Q9Y520(1730-1934);Q9BZK7(104-124);Q9UPN9(10-128);O95104(282-312)
Q15274	G	9.45E-04	9.81E-03	O15534(1234-1258);Q9HCJ3(2-32);Q8NFD5(141-401);Q92925(2-66);Q9UPN9(6-19)
P43246	S	1.63E-17	2.03E-14	Q99728(159-413);Q9UQ84(342-772);Q92793(18-1079);Q9NXL9(671-838);Q8WXE1(167-374);P52701(234-360);P38398(102-1651);P27694(131-215);P61244(103-160);P40692(331-468);P54132(17-648);Q8IY92(936-1755);P54278(398-604);P01106(136-293);Q9UBN7(883-1095);P54132(1286-1395);O96017(2-73)
Q96C28	S	4.88E-03	1.60E-02	Q9C0C9(399-515);Q70CQ2(3358-3507);Q9HCK8(2046-2238);Q9C0C9(1164-1243);Q9HCK8(2411-2490);P30414(193-1462);Q9HCK8(41-188);Q70CQ2(473-721)
Q96C28	E	2.13E-03	3.35E-03	Q9HCK8(549-640);P07199(402-538);Q12899(371-436);Q92665(68-98);P30414(1021-1065);O43847(142-211);Q9C0C9(413-490);A6NFI3(16-265);Q9C0C9(711-905);Q70CQ2(3328-3467)
P54277	K	1.42E-08	1.99E-08	Q99996(5-46);Q9UQE7(245-495);Q99459(165-294);P11387(23-337);P35251(14-545);Q5VTR2(496-694);O60673(960-1240);O60673(1531-1600);P62191(15-98);P35251(1121-1148)
P54277	E	1.00E-04	2.43E-04	Q9UQE7(169-495);P46060(358-407);Q15233(276-381);Q5VTR2(131-915);Q96P70(930-993);O95714(51-86);Q99459(496-553);O95248(87-111);Q99996(2-3458);P11387(7-213);O95071(1557-1635)
P54277	Q	6.48E-04	3.24E-03	Q15233(1-53);Q15233(243-368);Q96S59(10-18);Q99996(3250-3446);Q14157(15-56);Q9UQE7(672-1006)
Q9NWS0	S	1.12E-28	1.05E-19	O15027(2267-2343);O15027(1347-1415);Q99759(110-250);Q58WW2(317-660);Q92574(979-1116);Q96N67(861-970);Q03164(56-3644);P24928(1504-1970);Q7KZ85(1523-1671);Q92574(263-584);O15027(277-1138);Q8IXW5(171-354)
Q8IVD9	T	4.02E-09	4.19E-05	P51610(404-1491);Q9Y5Z7(506-591)
Q8IVD9	A	4.65E-05	9.55E-04	P51610(404-624);P51610(1119-1283);P51610(1522-1785)
Q9Y6E0	E	3.53E-05	5.44E-04	Q9P2B4(116-289);Q8WZ74(119-268);Q14BN4(228-784);O43815(195-315);P15924(1025-1958);Q13033(228-363);Q5VSL9(345-402);P23508(34-145);Q99459(496-553);O43167(172-252);Q9UN86(134-225);Q9NRL3(272-318)
Q9BPX5	S	4.23E-06	1.87E-03	Q9UHB6(2-728);Q92614(1988-2054);Q9NQW6(28-666);Q92614(49-164);Q8N3V7(36-623)
Q9BPX5	E	9.59E-18	5.61E-15	P35579(839-1913);Q92614(1248-1981);Q16643(151-299);Q16643(545-611);Q9NQW6(527-600);Q9UHB6(619-759);Q9NQX4(895-1337);P35749(849-1964)
P61964	K	4.96E-20	6.07E-20	Q96KQ7(339-371);Q8NFC6(304-1088);Q9P0U4(321-367);Q9HCK8(443-584);Q6PEV8(326-360);Q03164(200-408);Q15291(435-505);Q13547(431-480);Q92794(311-367);Q9UPP1(865-945);Q03111(173-352);Q9P2R6(5-85);Q03164(843-895);Q13185(78-115);Q8IY57(73-107);Q9BVI0(480-554);P16403(16-213);O15047(828-857);Q14686(903-926);Q969R5(614-647);Q8NEZ4(3844-3876);P78362(257-286);Q92769(439-484);Q8N488(77-114);Q9BVI0(147-330);Q03…
Q9NR22	E	5.49E-17	1.73E-16	Q9NYF8(356-785);Q99590(572-926);Q8ND56(293-355);Q9NYF8(899-920);Q5TAQ9(24-143);P61978(2-44);Q9Y2W1(930-955);Q8NC51(228-338);Q00839(75-182);Q1KMD3(74-243);P40337(6-55);Q8IZS5(99-180);Q9NYF8(161-201);Q5TB80(5-1372)
P17040	E	4.72E-04	1.89E-03	Q8IWY8(355-394);Q9NX65(356-486);Q3MJ62(102-171);Q6R2W3(106-182);Q86W11(102-185);Q92817(1064-1679);Q9Y5A6(99-218);P07476(54-527);P17029(269-330);Q8IWY8(503-545);Q9H2P0(829-1076)
P17040	Q	1.14E-02	2.68E-02	Q92817(44-347);Q92817(669-1679);P07476(30-579)
Q15334	S	4.17E-06	3.01E-04	Q8TEW0(87-225);Q96S59(467-604);Q96AP0(267-356);P42858(1171-1229);Q13501(221-381);Q8TEW0(774-973);P42858(405-643)
Q9NP31	S	1.87E-04	2.63E-04	Q13480(188-692);P10275(154-361);Q9Y2U5(178-315);Q9H792(321-1261)
P35611	S	3.55E-04	1.46E-03	P22670(292-438);Q01082(2102-2341);P48681(1440-1506);Q27J81(1117-1244);Q9NXV6(131-425);P35612(511-726);O95425(45-992)
Q92785	P	2.41E-15	1.46E-05	P46937(3-49);O14497(676-729);Q6STE5(28-92);P51531(262-317);P51531(4-176);Q8NFD5(1518-1588);O14497(1867-1903);Q8TAQ2(961-1213);O14497(476-570);P51532(4-344);Q15532(76-140);Q96HR8(417-481);Q96GM5(30-79);Q92922(988-1105);Q92925(10-129);Q8WUZ0(113-217);O14497(16-21);Q8NFD5(442-453);Q04206(317-428);Q92922(329-336);Q96HR8(27-90);O14497(1553-1633)
Q92785	A	3.48E-10	5.00E-09	Q8NFD5(2-47);Q8TAQ2(859-879);Q8NFD5(328-493);O14497(2-55);Q92922(866-887);Q04206(374-439);O14497(323-353)
Q92785	G	1.06E-04	5.51E-04	P19838(375-403);Q96GM5(13-47);O14497(76-134);Q8NFD5(141-401);O14497(272-285);Q92925(2-66)
Q92785	Q	5.06E-14	3.78E-10	Q8NFD5(573-634);Q15532(169-418);Q8NFD5(1285-1528);O75177(180-396);O14497(372-606);Q92922(929-974);Q8NFD5(107-131);P51531(216-700);Q8TAQ2(923-960);O14497(1327-1430);P46937(269-373);Q96GM5(93-181)
Q8N163	G	1.67E-04	1.02E-02	P48431(18-33);P11142(613-639);P09651(195-369);Q7L2J0(24-161);Q00653(351-405);Q9C009(13-109);P10275(416-477)
Q8TDN6	S	3.68E-04	2.22E-03	Q9Y5S2(1640-1698);Q9UPE1(2-33);Q8IXZ2(131-924);Q16666(95-187);Q9UPE1(293-389);O00567(460-581)
P04264	S	9.35E-12	1.72E-08	P15924(2549-2868);Q07157(801-995);Q00987(111-408);Q07157(1376-1655);P25054(236-351);Q07157(125-354);P25054(713-2837)
Q14980	T	1.05E-05	3.10E-04	P11171(734-807);Q9Y2J2(947-1026);Q9H4G0(697-815);O43491(875-945)
O95831	S	1.61E-08	1.44E-04	Q96KQ7(39-173);P51617(532-656);P21860(1016-1240);P20333(322-415);Q8N0X7(130-196);Q15047(871-1191);Q15047(468-541);Q13233(878-1201);Q63ZY3(393-585);Q96JM2(274-531);Q96HA7(665-923);P54278(398-604);P57078(369-469);P10398(212-283);P40692(331-468);Q99759(110-250);Q5JTV8(153-331)
P04083	Q	1.19E-03	2.12E-02	Q93009(1-26);Q9Y6K9(43-365);Q92734(223-335);Q13546(364-433);Q13625(130-336)
P52732	K	1.45E-20	4.91E-19	P62750(4-70);Q03164(200-408);O75150(632-720);Q9BZE4(448-634);Q86XZ4(86-97);Q99459(165-294);Q5VTR2(496-694);Q4LE39(802-849);Q9NW13(580-755);O75376(482-553);Q5VT06(1685-1923);P62753(136-249);Q5VT06(2058-2135);P55201(465-505);Q03164(843-895);Q9C0D2(2485-2599);Q86V48(196-351);Q12955(9-39);Q9UMY1(80-257);Q14978(59-679);Q5VT06(602-645);Q03164(1176-1373);Q05682(276-665);Q4LE39(620-667)
P52732	Q	7.09E-09	5.71E-07	Q6P2E9(956-1029);Q9C0D2(23-1824);Q5VT06(586-749);O75150(197-514);Q9BWH6(216-364);O75376(1986-2041);O75376(16-90)
P52732	R	3.03E-04	4.49E-04	Q05682(304-374);Q9UL41(384-411);Q13573(296-386);Q9NS39(21-35);Q05682(5-54);Q8N8A6(30-75);Q14152(781-1370)
Q00005	A	1.42E-12	2.77E-10	Q14244(410-484);Q9Y4B5(54-299);P83731(81-137);P10412(2-216);Q92841(21-69);P51610(1119-1283);Q13263(525-613);O14654(1094-1212);P51610(1522-1785);Q5VY09(58-237);P51610(404-624);Q13263(2-110)
Q8NHV4	A	9.77E-03	4.39E-02	Q9Y4B5(54-299);P16989(2-89)
P62736	Q	2.61E-04	1.74E-03	Q92793(1847-2379);Q92793(493-519);Q09472(476-501);Q09472(1810-2375)
Q9BR76	S	2.79E-15	1.99E-10	Q92614(1988-2054);Q9UHB6(2-728);Q9NQW6(28-666);Q92614(49-164);Q8WYL5(614-1049);Q8N3V7(36-623);Q5SW79(122-1347)
Q9BR76	E	4.48E-09	1.09E-08	P35579(839-1913);Q92614(1248-1981);Q9NQW6(527-600);Q9UHB6(619-759);P54274(17-71);Q9NQX4(895-1337)
P32119	E	3.55E-02	4.29E-02	Q9UNP9(111-130);P48681(506-1431);Q8NC44(335-396)
Q96RE7	S	7.10E-04	2.19E-03	Q9P0K8(161-276);P55317(11-454);P41182(250-532);Q96RE7(124-277);Q6W2J9(365-648);Q06330(455-500);P56524(288-374)
Q969M3	K	9.27E-03	2.68E-02	Q8N5G2(345-549);Q99549(107-499);Q6NZI2(108-300)
P51825	E	2.04E-09	1.20E-06	Q9HB65(246-313);O60885(1232-1284);Q8TF50(210-267);Q13547(386-478);Q03164(843-891);Q03111(339-424);P12883(841-1916);Q03164(3587-3667);O94992(25-351)
Q9NVK5	G	7.23E-04	1.08E-03	Q13033(5-54);Q9NRL3(21-59);Q86V81(198-231);Q9ULQ0(8-24);Q5U651(95-114);Q86V81(21-70)
P42568	P	7.17E-08	2.28E-05	Q03164(1244-1367);Q96JC9(127-168);Q03111(268-295);Q03164(561-603);Q03164(41-58);O60563(708-725);Q92838(181-229);P55198(372-389);O00472(364-389);P55198(834-862);P51825(497-608);Q03111(453-466);O95402(260-325);Q03164(1817-1865)
Q13233	A	4.52E-03	1.36E-02	Q86Y01(210-286);Q13233(2-161);P83731(81-137);P36578(353-408);P58107(2477-2633);P05387(56-91);P50914(133-215);O14654(1094-1212);P19338(56-184)
Q9BPW8	S	2.27E-05	7.51E-05	Q9UGU0(2-1487);Q96JN0(9-373);O15417(2299-2723);Q9NZN5(631-699);Q9Y2X9(373-893);Q13501(221-381);Q9BQE9(52-153);O15417(1533-2133)
Q9BPW8	Q	7.47E-12	1.66E-11	Q15149(1236-2756);Q9UGU0(166-363);O15417(897-953);Q9UGU0(1740-1779);Q9NZN5(196-252)
Q9BPW8	E	5.07E-06	2.08E-05	Q14697(177-228);Q5F1R6(167-439);Q5SSJ5(32-131);Q5SSJ5(426-450);Q15149(1482-2751);O15417(1805-1841);Q9Y5Q8(477-514)
P31942	S	1.82E-05	5.26E-05	O15027(2267-2343);O15027(1347-1415);P43243(588-772);Q9UBW7(20-423);O15027(277-1138)
P31942	P	1.13E-02	1.97E-02	O15027(1135-1153);O15027(2146-2178);Q16637(195-251);Q5VWX1(211-262);O15027(106-276);Q9BUJ2(692-811);O15027(1936-2009)
P46778	S	5.86E-04	2.20E-02	P08151(441-608);P38398(102-1651);O15479(31-117);Q13620(3-196);P15408(227-322)
P23396	G	1.11E-04	1.79E-04	Q92900(49-72);P19838(375-403);O95503(184-196);P09651(195-369);Q7L2J0(24-161);Q00653(351-405);Q00839(202-240);Q6PKG0(83-112);Q00839(703-750);Q6PKG0(329-354);P15880(5-53)
Q6P1J9	S	8.02E-56	8.00E-38	Q8N137(2-161);P49792(2185-2298);O60563(260-707);O00512(788-1052);Q8NEZ4(3490-3903);Q5JR59(17-617);Q08379(12-173);Q03164(56-3644);Q8WVC0(9-327);Q92541(52-173);Q96KQ7(39-173);Q8NEZ4(1567-1636);P48382(439-496);P16070(171-640);P15884(23-384);P24928(1504-1970);Q6PD62(1003-1173);Q7L2J0(330-390);Q8NEZ4(1796-2380);Q5JR59(773-967);Q15047(871-1191);Q15047(468-541);Q8NEZ4(728-952);O00267(725-978);P55201(840…
Q6P1J9	E	1.09E-37	1.50E-35	P35579(839-1913);O94763(118-252);P49792(2668-2770);Q8N7H5(352-531);Q15291(337-466);Q03164(3587-3667);P55201(120-221);Q08379(697-715);P55201(460-474);P07900(223-311);Q8WVC0(10-666);Q03164(843-891);Q96KQ7(280-369);Q13573(295-390);O75150(578-941);Q99459(496-553);Q6PD62(832-1173);O00267(2-139);Q8NEZ4(2686-2850);Q8NEZ4(2-103);Q8N137(244-394);P34932(499-838);Q5VTR2(131-915);Q5JR59(1038-1328);Q8N6L0(137…
Q6P1J9	K	3.25E-20	1.31E-17	Q96KQ7(339-371);Q12800(236-264);P16403(16-213);Q99459(165-294);Q8NDD1(122-255);P07900(223-294);Q5VTR2(496-694);Q8NEZ4(3844-3876);P55201(465-505);Q6PD62(830-1011);Q03164(200-408);Q03164(843-895);O75150(632-720);Q92541(213-307);Q15291(435-505);Q92541(108-132);Q03164(1176-1373);Q8NEZ4(3599-3620)
Q6P1J9	Q	2.19E-12	1.13E-09	Q08379(185-887);Q8N137(191-566);O75909(259-335);O75150(197-514);Q8NEZ4(1683-1792);Q8NEZ4(3012-3509);Q8NEZ4(2368-2430)
Q6P1J9	P	2.62E-15	9.29E-08	Q8N137(573-592);O00512(908-1158);O75909(266-569);Q8NEZ4(1530-1544);Q8NEZ4(12-40);Q15047(447-469);Q15047(949-977);Q15047(537-549);Q03164(1244-1367);Q8NEZ4(3897-3910);Q03164(41-58);O00267(844-968);P24928(1559-1952);Q8NEZ4(2412-2468);Q08379(449-458);P33240(349-398);Q8NEZ4(3277-3381);P48382(334-403);O14828(49-80);Q03164(561-603);Q8NEZ4(2934-2961);Q8NEZ4(1834-2281);O60563(708-725);O00512(231-342);Q031…
Q9BRV8	E	1.47E-05	4.06E-04	Q99614(22-138);Q9NR48(2843-2923);Q14BN4(228-784);O43815(195-315);Q13033(228-363);Q5VSL9(345-402);Q8N302(267-404);Q8N302(18-98);Q9NRL3(272-318)
Q9BRV8	K	4.89E-04	3.17E-03	Q9NR48(2287-2326);Q8N302(550-597);O43815(331-353);Q9NR48(1245-1283);Q9NR48(33-148);Q9NR48(1909-2015);P55199(444-469)
Q0VG06	Q	2.07E-04	1.19E-03	Q05D60(15-508)
Q4G0F5	S	4.51E-10	5.75E-10	O75592(2678-3154);Q641Q2(386-787);Q92609(441-786);Q3L8U1(2732-2897);Q3L8U1(1993-2244);P57768(13-88);Q5T1M5(1053-1170);Q15361(174-494);Q12840(907-1009);Q3L8U1(119-355);Q96NW4(620-666);Q5T1M5(292-480)
O15027	S	4.48E-45	6.93E-39	P50548(361-373);P51617(532-656);Q8N0X7(130-196);Q92540(922-1114);Q14134(2-186);Q14677(163-533);Q8IWZ3(1508-2453);Q6ZNJ1(1295-1441);Q14671(590-830);Q5JSZ5(88-254);Q9NZB2(1021-1102);Q5T5P2(827-1943);Q5JSZ5(1347-1921);Q5T0W9(420-976);Q92614(49-164);Q6ZRV2(679-1115);Q8TD26(2539-2605);Q9NSY1(556-845);O95817(124-198);Q08379(12-173);P57078(369-469);O95487(2-446);O14976(759-1200);Q86UY5(311-360);Q6UN15(2…
O15027	G	1.27E-03	3.91E-03	Q9C0J8(1251-1335);Q1KMD3(46-73);Q9C0J8(644-769);P09651(195-369);P50548(289-301);Q14671(94-102);P50548(496-523);Q00653(351-405);Q9NX05(966-1017)
O15027	R	2.47E-03	3.22E-02	Q14498(28-96);Q14244(66-159);Q6UN15(456-572);Q8N684(418-471);Q14244(485-625);Q1KMD3(637-739)
Q6P2Q9	R	4.69E-10	2.19E-09	Q8IYB3(162-208);Q9UQ35(1664-2078);Q15287(127-154);Q8IYB3(275-726);Q9BUQ8(19-105);Q15287(264-305);Q13573(296-386);P62314(88-119);Q9Y383(222-388);Q13523(337-496);O43143(17-62);Q9UQ35(459-816);Q9UQ35(2672-2750);O43290(31-98);P52756(5-71);Q92620(130-205)
Q16643	E	4.78E-42	1.35E-41	P28290(10-58);P35579(839-1913);Q99733(338-370);Q9NSY1(629-815);Q6WCQ1(496-864);O14976(798-848);P54274(17-71);Q9UHB6(619-759);Q5M775(375-796);Q9P2M7(355-1173);Q9NQX4(895-1337);Q86V48(28-362);P09497(98-194);P80723(15-227);Q9ULJ8(608-797);O14974(674-1018);Q86YM7(101-320);Q16643(151-299);Q16643(545-611);Q0ZGT2(30-576);Q9NQW6(527-600);Q96T88(613-634);Q14677(118-255);Q9NP74(334-512);O14974(281-375);Q5T…
Q86TM6	P	1.26E-02	4.33E-02	Q86TM6(339-478);Q9UBV2(770-793);Q86TM6(566-584);O15354(109-119);P42858(39-88);P04637(58-92);Q9UBU6(24-56)
Q9BZE0	P	6.12E-03	6.87E-03	P08651(444-483);Q8NBF1(471-511);O14746(307-323);Q15562(170-216);Q9ULV8(430-473);P19544(54-68);Q9BZ95(128-151);P35240(479-496);Q9NRM7(414-479);P04626(1102-1162)
Q8WVC0	S	2.34E-37	9.70E-34	Q8N7H5(390-531);Q03252(405-475);Q5VT52(310-1189);O00267(725-978);P23193(42-139);P24928(1504-1970);Q03164(56-3644);Q92541(52-173);Q6PD62(1003-1173);P51965(2-50)
Q8WVC0	P	2.54E-04	7.29E-04	Q03164(1244-1367);Q03164(561-603);Q03164(41-58);O00267(844-968);P24928(1559-1952);Q5VT52(1195-1311);Q03164(1817-1865)
O00443	S	1.80E-18	1.52E-16	Q9NYZ3(166-624);O15027(2267-2343);O15027(1347-1415);Q92614(1988-2054);Q9UHB6(2-728);Q9NQW6(28-666);Q92614(49-164);P54278(398-604);Q8N3V7(36-623);O15027(277-1138);P40692(331-468);O14976(759-1200);Q13492(268-464)
Q7Z6Z7	S	1.40E-14	1.83E-11	P98175(382-563);Q14CZ0(167-223);P42858(1171-1229);Q7Z6Z7(1993-3618);Q32NC0(115-201);P15172(194-314);Q00987(111-408);P57078(369-469);Q8IVF2(4615-5296);Q96A73(158-251);Q99853(285-321);Q93008(969-1004);Q6K0P9(104-208);P49760(9-142);Q92858(229-354);P20393(2-121);P01106(136-293);Q9H1H9(1508-1786);P42858(405-643);Q92585(151-1008);Q96JH7(984-1222);Q5VZK9(1035-1367);Q13620(3-196);Q6K0P9(383-486);Q8TDY2(6…
Q9H6Z9	N	4.47E-07	5.66E-06	Q9NW75(89-135);Q9Y4H2(14-30);P51587(2424-2464);Q9H792(105-148);Q9H2Y7(176-287);Q9H9A7(342-479);P38398(533-569)
Q9H6Z9	K	9.07E-16	1.52E-14	Q08AD1(765-861);Q9HCK8(443-584);Q9H0I2(93-152);Q96T17(50-146);Q9UKJ3(664-720);Q6N021(1435-1509);Q9C086(37-74);O75592(100-129);Q96T21(352-550);Q5SW79(639-831);Q8IY92(60-127);Q9NSY1(965-1034);Q7Z5L2(48-115);Q9NYV4(90-226);Q5T6F2(105-140);O75376(482-553);P78312(813-1158);Q5VUA4(876-1327);P18848(266-349);Q562F6(887-1128);P25054(1734-1821);Q9C0D2(2485-2599);Q5T5Y3(1274-1378);Q9HC77(354-502);Q92545(137…
Q9H6Z9	Q	2.18E-39	1.73E-25	Q8NE35(1-34);Q15032(625-761);Q9Y6K9(43-365);Q6N021(524-979);Q9NSY1(425-570);Q02818(364-407);Q96T17(34-146);Q5T9A4(79-220);Q96II8(344-521);Q9H0K1(638-822);P05412(200-329);Q9Y618(168-517);Q13546(364-433);O94964(600-909);P27540(728-777);Q16204(67-343);Q9HCK8(317-393);P46939(3230-3361);Q08AD1(906-949);P25054(181-264);Q02930(339-433);O75376(16-90);Q15596(1107-1268);Q86UU1(1027-1066);Q2M1P5(470-533);Q6…
Q9H6Z9	P	6.20E-22	7.65E-15	Q12815(501-637);P46937(3-49);Q5VUA4(41-103);O15027(1135-1153);Q8ND83(63-162);Q6N021(398-419);O43255(4-33);O60232(113-145);O75376(216-227);Q4VCS5(973-1037);Q15032(589-627);O15027(106-276);A7KAX9(1031-1036);Q9Y618(207-218);Q96NZ1(373-398);Q12815(306-338);Q9HCK8(355-372);P35568(1192-1210);Q9UM47(2176-2261);Q9UBV2(770-793);P25054(1420-1443);Q8IY92(1521-1564);A7MCY6(343-434);Q96T21(788-810);Q9Y618(138…
Q9H6Z9	A	8.60E-08	5.38E-07	Q8NE35(169-256);Q9Y4B5(54-299);O60907(155-183);Q8ND83(48-156);Q9Y618(791-923);O43255(27-68);Q04206(374-439);Q92908(15-316);Q4VCS5(875-1034);O75376(592-604);Q9Y2K2(2-61);Q9Y4H2(694-733);Q2M1P5(391-479);Q9Y4H2(348-387)
P12883	E	1.10E-06	2.29E-06	Q9HAW4(20-1205);A2RTX5(77-127);Q53HL2(118-136);P28340(24-57);Q15544(2-122);Q14677(118-255)
Q9Y279	P	1.05E-02	2.29E-02	Q53EQ6(192-226);Q6P5Z2(463-554);O94910(1303-1314);P27986(84-99);O94910(398-470);O94910(1395-1429);Q53EQ6(3-44)
P49356	E	2.36E-06	1.82E-04	P55209(5-165);P55209(355-391);P49454(6-2859);Q12815(528-612);Q03252(568-602);Q03252(45-401);P20810(12-708)
Q5FBB7	Q	3.65E-03	3.06E-02	Q7KZ85(1634-1695);Q15172(26-77);O75376(1986-2041);Q14738(31-124);O75376(16-90)
P62241	S	4.10E-03	4.33E-02	Q9P2D0(965-1277);Q8IWX8(733-831);Q92597(317-393);Q13233(878-1201);O00567(460-581)
Q8WXH0	S	2.09E-08	3.70E-06	Q8TBP0(171-268);Q9UH99(2-164);O94901(26-123);O00267(725-978);P29590(458-592);Q9Y613(1016-1137);Q14149(494-646);Q5SW79(122-1347);Q5VYV7(144-304)
Q9C0C7	S	1.53E-05	9.50E-05	O75385(692-786);Q8N122(696-954);P46821(1066-2349);P48681(1440-1506);P57078(369-469);Q13620(3-196);P01106(136-293);Q92902(247-315);O75385(279-562)
Q86XK2	S	2.17E-08	7.24E-07	Q8N228(247-345);O14544(31-200);Q14004(62-590);Q9H1R3(51-239);P41182(250-532);Q14004(1331-1503);Q9NZJ0(258-705);O95863(89-128);O00308(153-301);P15408(227-322)
O00255	Q	1.67E-12	1.76E-10	Q93074(1899-2168);O14686(3254-4254);O14686(2673-2705)
P26640	G	7.02E-06	1.11E-04	Q12948(371-460);Q09019(547-566);Q96G74(33-165);P15884(413-440);P58012(35-43);Q9C009(13-109);P55316(118-177);P55317(273-290)
Q96I24	P	8.18E-04	1.59E-03	P55318(243-260);Q9C009(221-254);P58012(27-56);O15027(1135-1153);O15027(2146-2178);Q99853(257-293);O15027(106-276);P58012(280-341);O15027(1936-2009)
Q96I24	S	3.38E-11	2.95E-07	O75037(1104-1434);Q3V6T2(1405-1871);Q12946(210-363);O15027(2267-2343);O15027(1347-1415);P43243(588-772);Q6W2J9(365-648);O15027(277-1138);Q99853(285-321)
Q24JP5	E	9.38E-09	1.74E-05	P48681(506-1431);Q8IZQ1(2399-2535);Q99442(284-399);Q9NWB6(3-253);Q96L12(320-362);Q2TAZ0(1341-1361);Q8IZQ1(3253-3299);Q6GMV2(384-414);P13533(843-1939);Q9Y4E8(648-692);Q92878(190-1106);Q08379(697-715);Q99442(108-154);P11021(536-625)
Q24JP5	S	1.20E-05	3.60E-04	Q9NWB6(3-94);Q8TBA6(19-226);Q66PJ3(122-284);Q96CN9(81-209);P48681(1440-1506);O60353(547-685);O00308(153-301);Q08379(12-173);Q9Y6Q9(392-948);Q9H2D6(65-993);Q8IZQ1(3275-3339)
Q24JP5	Q	2.80E-10	7.76E-08	Q9H2D6(1284-1451);Q8TBA6(178-628);Q96CN9(177-591);Q08379(185-887);Q9H2D6(1939-2362);Q9Y6Q9(1083-1278)
P00568	S	1.99E-20	8.76E-20	Q8NEZ4(3490-3903);Q8NEZ4(1796-2380);Q7L804(145-450);Q8NEZ4(1567-1636);O94913(237-594);Q53SF7(247-1127);Q7LBC6(253-833);Q8NEZ4(728-952);Q8NEZ4(2807-3027);Q9BRD0(171-429);Q7LBC6(1128-1365)
P80370	A	2.21E-04	1.77E-03	O95196(21-151);O43149(4-62);Q9BTV7(2-35);Q8TDN4(2-236);Q8NC56(72-198)
P26583	S	1.07E-16	1.51E-10	P14859(2-743);Q13111(254-316);P06401(70-139);Q92614(1988-2054);P04150(42-415);P10275(154-361);Q9P2B7(133-330);Q92614(49-164);Q8N3V7(36-623);P09086(359-467);Q9P2B7(472-516)
Q7LFX5	S	6.23E-17	6.52E-15	P15822(72-2353);O15234(9-155);Q8IUD2(3-122);Q9H0C8(35-102);Q9ULL1(445-1383);Q3YEC7(276-556);Q9ULL1(4-108)
Q7LFX5	P	5.79E-04	2.68E-03	Q3YEC7(293-384);Q5JTD0(271-327);P14635(80-129);O15234(362-695);Q3YEC7(605-617)
Q7LFX5	E	2.07E-07	2.82E-06	Q5JTD0(17-115);P27824(513-578);O15234(65-235);P27824(273-354);P15822(2155-2200);Q3YEC7(531-708);Q8IUD2(193-1008)
P09429	G	1.64E-05	2.08E-05	Q15554(2-86);P14653(102-135);P19838(375-403);Q01860(16-55);P28356(125-155);P31277(216-253);P28356(222-238);P10275(416-477);P14651(148-178)
O43865	K	1.62E-04	4.19E-02	Q96SB4(256-334);Q8NE31(291-356);Q9H9J4(1158-1248);P78362(257-286);Q92838(143-178)
P09382	T	3.77E-179	2.69E-146	P34810(29-164);P08575(19-294);Q8WXI7(10-12084);Q8WXI7(12192-12240);P16150(20-243)
P09382	S	3.74E-63	9.24E-42	Q9UHB6(2-728);Q8WXI7(11018-11349);P30203(560-668);Q8WXI7(5-10394);P01106(136-293);P16150(35-241);P08575(58-215)
P09382	E	1.43E-04	1.12E-02	P35579(839-1913);Q16643(151-299);Q16643(545-611);Q9UHB6(619-759);P01106(241-278)
P04198	S	1.89E-13	2.45E-13	Q96EB6(535-694);Q8IY57(72-179);P08047(22-541);P46934(670-836);P61244(103-160);Q6PIV2(80-168);P01106(136-293);Q7Z6Z7(1993-3618);Q13761(209-403);O75928(437-613)
Q92870	E	9.72E-07	2.44E-05	O00213(142-172);P51693(238-268);Q06481(213-301);P05067(380-455);Q9NZ56(344-387);Q92667(188-343);Q9H1P3(420-443);Q9NZ56(633-696);P05067(191-296)
Q9Y4I1	S	2.32E-12	3.65E-10	Q92614(1988-2054);O14490(150-746);Q9UHB6(2-728);Q9NQW6(28-666);Q92614(49-164);Q8N3V7(36-623);Q9BV36(155-340);Q96EV8(257-351);Q9UPX8(661-1388)
O43852	S	1.13E-12	1.39E-09	Q8N137(2-161);P51617(532-656);Q9NYZ3(166-624);O14654(713-958);Q9UBS9(30-331);Q8IZT6(160-666);Q96JM2(274-531);O60307(679-1203);O60307(27-109);P10398(212-283);P04049(198-359);P15336(265-505)
Q9UN86	S	3.73E-22	7.66E-16	Q00987(111-408);Q5T6F2(91-793);Q14694(68-355);Q96HA1(283-1235);P35658(421-2081);Q7Z417(98-641);Q96RL1(363-690);Q8WWM7(232-938);Q5T6F2(845-1114);P49790(89-1464)
Q9UN86	E	9.44E-07	1.46E-03	Q96RL1(3-192);Q13823(480-731);Q00987(111-429);Q14694(565-582);Q96RL1(333-412);Q13573(295-390);Q13283(144-245);Q13206(514-865)
Q9UN86	K	6.46E-05	6.09E-03	Q9GZR7(70-178);Q13206(649-770);Q9UNL4(112-163);Q13823(598-731);Q14258(224-392);Q13206(24-62);Q9GZR7(769-853);Q5T6F2(105-140);Q9H7B2(237-306)
Q8TEW6	E	2.35E-11	4.82E-07	Q9HCG8(14-121);Q12955(3202-3497);Q9H4L7(12-383);Q9UKL0(247-291);Q8N108(3-181);Q9NP66(50-286);Q12955(2310-2401);Q14687(1067-1192);Q14687(329-397);O00267(2-139);Q9HCG8(361-449);Q9HCG8(735-901)
Q8TEW6	S	2.14E-17	1.50E-11	Q96HN2(7-185);Q9HCG8(662-908);Q8N108(365-409);Q14687(5-152);Q12955(1481-4085);O00267(725-978);P46019(975-1055);Q9UKL0(12-99);Q9BSQ5(393-444);P28324(106-373)
Q96L14	P	1.41E-12	2.82E-10	Q9H7N4(974-990);Q9H7N4(184-267);Q9H7N4(797-812);P29400(59-1453);Q06455(53-66);Q9C0J8(574-963);Q8NDT2(239-249);Q5T8P6(326-420);Q96AE4(450-532);Q9H7N4(315-337);Q92797(1167-1184);Q9H0L4(213-326);Q8IUC6(240-371);Q92733(43-144);Q92733(280-310);Q96HB5(68-97);Q9BVG8(26-52);Q6UN15(356-406);Q9Y2H6(115-133);Q96HB5(377-438);O00267(844-968);Q8IUC6(614-678);Q9H7N4(1284-1311);Q6P5Z2(463-554);P33240(349-398);Q1…
Q96L14	S	2.06E-84	1.17E-77	Q8WXI7(11018-11349);Q06455(61-113);Q96F45(98-335);Q9H7N4(156-1206);P51114(379-593);Q8NDT2(551-694);Q96HB5(213-433);O94913(237-594);Q96T37(656-885);Q6UWI4(169-205);Q9BUH8(259-586);Q8WXI7(5-10394);Q6UN15(241-291);Q9UHF7(25-522);O94854(13-139);Q96T37(43-185);Q8NDT2(4-149);O94880(137-370);Q8NI35(1337-1410);Q9BTA9(31-566);Q9H425(120-217);Q15154(426-1501);O00267(725-978);Q14978(28-623);Q8IUC6(168-393);…
Q96L14	E	1.21E-07	1.52E-06	Q8N163(437-499);Q15154(899-924);O43379(758-810);Q8N163(565-694);Q15154(474-762);Q5T8P6(100-156);O94880(19-302);Q86SE5(218-285);Q8N6N3(133-182);Q5T8P6(968-1004);Q15154(1719-2017);Q99996(2-3458);O00267(2-139);Q6UN15(456-594);Q06455(443-514);Q92733(8-25);Q9P2I0(370-514);Q9H7N4(1009-1041);Q9H7N4(267-288);Q8IWA0(758-815)
Q96L14	Q	6.33E-03	2.33E-02	Q15154(247-412);Q99996(3250-3446);Q9C0J8(448-680);Q9UHF7(937-1045);O94913(195-243)
Q96L14	T	3.86E-152	5.20E-145	Q8WXI7(12192-12240);Q8WXI7(10-12084)
Q96L14	G	3.05E-06	3.99E-05	Q9C0J8(1251-1335);Q9H0L4(473-557);Q8NDT2(59-107);O00267(676-699);Q9C0J8(644-769);O94913(793-940);Q96T37(136-167);Q96AE4(348-375);Q96AE4(11-26);P29400(41-1454);Q96F45(16-52);P51114(443-461);Q96F45(138-322)
Q9BUQ8	R	3.02E-07	2.82E-04	Q15287(127-154);Q13523(337-496);Q96IZ7(3-164);P62314(88-119);Q13573(296-386);Q15287(264-305);Q13123(334-381);O43290(31-98)
Q15435	P	3.53E-04	2.82E-03	Q8WUF5(393-602);Q6VY07(29-48);Q13625(499-601);Q9H788(276-292);O60927(105-123);Q13625(824-902);Q96QC0(622-721);Q9Y2W2(140-209);Q9Y2W2(393-538);O14964(346-394);Q96QC0(314-362);Q8WUF5(54-207)
Q15435	G	1.30E-03	2.47E-03	Q96QC0(621-904);A6NKD9(162-216);Q92841(82-104);Q6VY07(5-24);Q92841(556-563);Q96QC0(540-578)
O00487	K	8.23E-03	2.71E-02	Q96KQ7(339-371);Q12873(256-358);Q12873(48-135);P51665(277-324);Q99460(821-872);P62191(15-98);Q06323(70-91)
Q6IBS0	E	3.86E-11	3.03E-08	P35579(839-1913);Q9NX58(179-302);Q9UHB6(619-759);Q8IUD2(193-1008);Q9NYB0(205-310)
Q5VSL9	E	9.70E-04	2.46E-02	Q9P2B4(116-289);Q8WZ74(119-268);Q14BN4(228-784);O43815(195-315);Q13033(228-363);P23508(34-145);Q9NRL3(272-318)
Q9H3G5	Q	1.26E-04	5.08E-04	Q8IXK0(329-377);Q96KQ4(81-316);P46937(269-373);Q96F24(49-125);Q13625(130-336)
Q9H3G5	P	2.79E-03	1.47E-02	Q8IXK0(354-516);P46937(3-49);Q13625(499-601);Q96KQ4(448-548);Q96KQ4(773-860);Q96KR7(217-239);P35227(264-303);Q13625(824-902)
P85037	K	6.23E-06	8.06E-04	Q5T4S7(3362-3379);P29374(1063-1223);P14316(92-139);Q4LE39(802-849);Q8N302(550-597);Q9H160(179-199);Q13547(431-480);Q92769(439-484);P29374(634-673);Q15287(7-66);O75376(482-553);P29374(465-558);Q4LE39(620-667)
P85037	Q	1.90E-05	4.73E-05	Q76L83(158-181);Q9BQS8(233-1169);O75376(1986-2041);Q4VCS5(58-648);Q9H160(4-199);O75376(16-90)
Q9Y664	E	1.61E-07	9.22E-07	P33176(415-904);Q96SB4(274-464);Q9NZ56(344-387);Q96SB4(9-61);Q96EV2(771-809);O43432(453-588);Q96EV2(15-268);Q9NSK0(99-186);Q9NZ56(633-696)
Q9Y664	S	2.81E-10	6.52E-08	Q9NSK0(493-619);O43432(1073-1228);Q9NZ56(772-869);Q9NYZ3(166-624);Q96SB4(392-448);Q9NZ56(59-191);O43432(200-371);O75140(404-720);Q7Z434(121-446);Q6P4R8(664-1179);Q9H0B6(496-619)
Q9Y664	Q	1.42E-04	1.95E-03	Q96EV2(589-925);Q9NZ56(191-231);Q07866(100-204);Q9H0B6(89-156)
Q9BZE4	R	7.08E-05	2.39E-03	Q9NZM5(330-410);P35240(309-359);Q9NQ55(407-471);Q13573(296-386);Q9HC52(143-184);Q9NZM5(35-50)
O95863	K	2.70E-04	8.76E-04	P26358(716-749);Q9UKL0(237-315);Q09472(1518-1593);P26358(25-352);Q9NRM7(556-672);Q92793(1554-1630);Q9P0W2(31-158);Q13547(431-480);P09874(190-254);Q92769(439-484)
O95863	P	8.33E-09	1.24E-06	Q09472(802-943);Q92793(2346-2385);Q9P2K3(385-470);Q9NRM7(414-479);Q96IF1(90-120);Q09472(1848-1923);Q09472(2310-2349);P04637(58-92);Q92793(813-960);Q92793(1883-1953);P11161(167-264);P46531(2410-2417);Q92793(683-707);Q14687(631-673);Q06587(246-258);Q14687(532-575);Q04206(317-428);Q96ST3(218-285);Q86XK2(17-68);O60341(152-160)
O95863	Q	2.41E-06	1.81E-05	P46531(2360-2409);Q14687(489-526);Q86XK2(21-56);Q92793(1847-2379);Q09472(1810-2375);Q14687(731-837);Q92793(493-519);Q09472(476-501);Q14847(75-182)
Q29RF7	P	1.39E-03	1.88E-02	P46531(2410-2417);O60216(469-510);P58012(27-56);Q99853(257-293);Q15562(170-216);P55316(58-112);Q9C009(221-254);O75593(153-225);P58012(280-341);Q7Z434(97-153);O95644(695-910)
Q9Y4R8	S	2.86E-14	4.34E-14	Q6R327(1016-1423);P15924(2549-2868);Q8N122(696-954);P25054(236-351);Q96Q15(2-151);Q96GX5(193-690);Q96Q15(3500-3611);P25054(713-2837);Q9Y5V3(37-278);Q8IYD8(1313-1808)
P47755	R	7.14E-04	1.35E-03	Q6ZU35(220-347);Q0ZGT2(39-146);P55196(1408-1447);Q7Z6E9(705-801);Q9H2D6(389-802);P55196(1595-1674);O14974(663-770);Q7RTP6(1806-1871);Q16643(173-254)
P47755	K	5.46E-08	9.65E-07	Q9NQA3(359-382);Q9UM54(805-980);Q8N556(299-334);Q7Z6E9(643-1789);Q15390(212-263);Q8N556(512-645);Q92614(6-59);O95347(177-494);Q9Y5K6(333-415);O95347(706-1014);Q9NSY1(965-1034);P55196(138-236);Q8WWI1(670-802);O60245(905-945);Q0ZGT2(177-342);P35611(713-735);Q9UEY8(663-703);Q86V48(196-351);Q9ULJ8(1042-1086);Q9H2Y7(1349-1395);Q01082(2344-2364);Q7RTP6(1695-1758);P46940(1414-1571);Q9UKS6(137-208);Q5T5U…
Q9Y5L0	R	1.04E-05	9.96E-04	Q9NQ29(222-344);P49761(167-282);Q9BUV0(29-175);P49760(5-141)
Q9H0A0	S	6.94E-08	3.08E-05	Q9P2D0(965-1277);Q96EB6(535-694);Q9NXG2(269-353);Q00987(111-408);P38398(102-1651);Q16666(95-187);Q92734(132-217);O00567(460-581)
Q15018	Q	5.17E-13	4.60E-11	Q9H4E7(291-535);Q14980(210-1717);Q96EK4(101-146);Q93009(1-26)
Q96EY7	S	4.23E-06	5.47E-04	P21860(1016-1240);Q13595(2-119);O14964(584-724);Q86VQ0(496-633);O14964(220-316);Q8IXZ2(131-924);Q8N0Z3(784-828);Q8N0Z3(178-330)
Q9Y3T9	S	1.84E-05	8.40E-04	Q9Y5V3(37-278);Q00987(111-408);Q12952(159-303);O15265(568-855);Q16666(95-187);O15265(171-224);Q99853(285-321);O00567(460-581)
Q04323	S	1.33E-28	3.52E-18	Q9NVW2(78-525);Q8TBZ3(395-494);O95071(1500-1789);Q5T4S7(3324-3390);Q7Z6Z7(1993-3618);O43164(73-309);Q99728(159-413);Q9H992(13-564);O95071(85-154);O95155(18-414);P38398(102-1651);O95071(933-1085);Q5T4S7(539-730);Q8NFA0(1346-1437);O95071(578-628);Q5T4S7(2718-2968);Q96JH7(984-1222);Q96K76(830-1025);Q96Q07(558-608);Q9UMX0(2-519);Q9NSB8(122-179)
P53007	S	3.10E-07	4.55E-03	P20333(322-415);P42166(151-491);Q6ZMQ8(680-1374);P57078(369-469);P10398(212-283);P01106(136-293);P40692(331-468);Q9Y5V3(37-278)
Q96CS3	S	3.56E-12	1.87E-05	Q8N122(696-954);Q9NXL9(671-838);Q8NG27(38-480);Q96CN4(2-80);Q9H7D7(36-126);O95071(1500-1789);Q9BV68(271-311);Q5T4S7(3324-3390);Q7Z6Z7(1993-3618);Q7Z3C6(606-761);O43164(73-309);O94768(305-352);P57078(369-469);O95071(85-154);O95071(933-1085);Q5T4S7(539-730);P21359(2747-2834);O95071(578-628);Q5T4S7(2718-2968);Q9ULH0(1292-1769);Q96JH7(984-1222);Q15047(871-1191);Q15047(468-541);Q9UHD9(103-371)
Q9NWU2	E	1.00E-05	2.36E-05	Q8IY92(794-1007);Q9Y2J2(4-95);Q9Y2J2(679-954);P13727(37-94);Q13227(25-107);P07476(54-527);Q9Y2J2(471-490);O15169(379-426)
Q9H9G7	E	1.41E-12	1.03E-10	P35579(839-1913);O14617(628-921);Q58FG0(53-255);Q13451(395-454);P07900(223-311);P54105(87-163);Q58FF7(165-245);P38646(554-679);Q5T9A4(88-205);O15397(883-943);P23588(372-611);O00203(665-809);Q58FF6(193-304);Q496Y0(350-450);Q8WXF1(283-390);P08238(186-303);Q8IV38(365-441);Q8WWY3(12-40);Q01082(1985-2163)
Q9H9G7	Q	6.86E-05	7.43E-05	Q8WXF1(233-393);Q5T9A4(79-220);Q8NDV7(1396-1480);Q8NDV7(22-154);Q9HCJ0(1086-1208);Q9UPQ9(1260-1330)
Q9HCK5	S	7.95E-05	4.49E-04	Q9HCJ0(2-1667);Q9UPQ9(128-1801);P23588(418-597);Q8NDV7(159-1944)
Q9HCK5	Q	1.00E-02	3.29E-02	P67809(134-320);Q8NDV7(1396-1480);Q8NDV7(22-154);Q9HCJ0(1086-1208);Q9UPQ9(1260-1330)
Q96A08	S	6.23E-19	1.93E-16	Q6ZRS2(244-280);O94880(24-61);O95644(147-324);Q8N108(365-409);Q52LR7(482-781);Q96RY5(22-149);Q9HAF1(66-175);Q3T8J9(1357-1607);Q9C0C9(399-515);Q6ZRS2(452-541);P49916(832-913);Q01831(325-524);Q5QJE6(4-563);Q9Y232(114-216);Q6ZRS2(2555-2816);Q96RY5(738-1209);Q96KQ7(39-173);O94880(137-370);Q08945(640-709);Q02078(141-469);Q6ZRS2(2-56);Q9UGU0(2-1487);P33991(2-145);Q9NXR8(150-350);P18887(73-268);Q96L91(6…
Q96A08	P	4.23E-08	3.19E-07	Q96RY5(646-665);Q9UGU0(1556-1577);Q9Y4A5(485-526);Q96L91(316-329);Q9C0C9(4-52);Q8TBE0(239-361);Q8TBE0(93-114);Q96HA7(902-932);P18887(258-288);P18887(426-454);Q02078(431-446);O95644(695-910);Q96L91(2538-2601);Q96L91(629-756);Q6ZRS2(2894-3023);Q6ZRS2(981-1883);Q96RY5(59-76);Q96L91(29-54);Q8TBE0(489-542);Q96L91(2828-2843);Q6ZRS2(2426-2535);Q3T8J9(445-454);Q8WV44(167-177)
Q96A08	A	1.92E-03	1.57E-02	Q6ZRS2(1385-1831);Q96L91(1444-1732);Q96L91(2863-3132);Q9C0C9(2-56);Q96KQ7(2-23)
Q14202	P	2.69E-04	1.51E-02	Q9P0K8(519-558);Q8IVH2(611-665);Q9P0K8(295-402);Q6PJG2(23-35);P55316(58-112);Q9C009(221-254);P08151(837-879);O95644(695-910);O60341(152-160)
Q14684	G	1.08E-08	1.89E-05	Q9UPE1(6-16);P19338(649-698);Q86V81(198-231);P11142(613-639);P22087(9-83);P09651(195-369);Q07955(91-113);Q12906(641-882);Q00839(202-240);Q6PKG0(83-112);Q00839(703-750);Q6PKG0(329-354);Q86V81(21-70)
Q14684	A	8.37E-05	2.98E-03	P36578(353-408);Q92522(129-201);P50914(133-215);Q13263(525-613);P19338(56-184);P16989(2-89);Q13263(2-110);Q14839(220-247)
Q9BVA1	S	3.35E-05	9.67E-04	P20333(322-415);Q9BY84(327-658);Q13233(878-1201);Q9UBN7(883-1095);Q8TDR0(305-503);P57078(369-469);O00423(6-174);Q15750(395-469);O43318(305-495);Q99759(110-250);Q9HC35(821-948);Q9HC35(5-201)
Q9Y2T4	A	1.90E-04	2.63E-04	Q5VY09(58-237);Q9Y4B5(54-299)
O60493	S	1.55E-10	1.21E-06	O43597(97-143);P28290(6-883);Q9P267(429-863);Q14694(68-355);P38398(102-1651);Q92734(132-217);P28290(1099-1184)
Q03164	S	2.82E-41	6.82E-41	Q96EB6(535-694);Q8TEK3(796-1533);Q03111(167-481);O60563(260-707);Q92794(1429-1948);Q92793(18-1079);P10275(154-361);Q03164(56-3644);Q8WVC0(9-327);Q02548(153-213);P49848(542-672);P42568(137-460);P24928(1504-1970);Q6PD62(1003-1173);Q9UHB7(85-1082);P51825(97-1150);O75807(206-301);Q8N7H5(390-531);Q9Y5Z7(391-586)
Q03164	T	2.17E-07	2.72E-07	P51610(404-1491);Q9Y5Z7(506-591)
Q9Y4B6	P	1.10E-02	4.30E-02	O95835(236-313);Q9BVG8(26-52);Q8IY92(1521-1564);Q9H0W8(71-145);Q6N021(398-419);O95835(514-588);O14746(307-323);Q9Y4B6(924-945);P04637(58-92);O60293(542-616);P35240(479-496)
Q14527	E	9.09E-05	2.34E-03	Q8IW19(471-506);Q9NS91(299-495);Q9BWH6(497-525);Q13573(295-390);Q14683(156-1066);Q96EI5(2-175);Q99459(496-553);O75554(28-328)
Q14527	Q	4.92E-04	2.34E-02	P46531(2360-2409);P08047(351-441);Q93009(1-26);Q9BWH6(216-364);Q02447(374-486)
Q15006	G	1.07E-05	2.47E-05	O94913(793-940);P35637(48-509);P22626(201-349);Q14151(880-926);O60244(15-23);Q3YEC7(712-724);Q07065(65-77);Q99729(241-324);Q9BQ61(12-55)
Q15006	S	1.46E-08	1.20E-05	Q8IWX8(733-831);Q7Z4V5(85-308);P98175(382-563);P35251(518-716);Q9BXW9(1400-1451);Q15648(543-1561);P35251(120-373);P49916(832-913);P20333(322-415);Q01831(325-524);O94913(237-594);Q15696(349-482);Q9UPN6(397-449);Q8WW12(2-160);Q3YEC7(276-556);Q9H040(261-452);Q9UPN6(779-867);Q8N5I9(121-154);P52756(323-582);O60244(1014-1157);P35637(2-190);Q8N9M1(115-412);Q9NYL2(555-767);Q07065(3-101);Q14527(335-470)
Q15006	K	7.15E-24	5.54E-21	P35251(14-545);Q96AG4(134-244);O75937(74-253);Q9H0G5(281-528);Q01831(833-928);Q13435(319-563);Q8WUA2(321-492);Q15648(1495-1524);Q8NE71(26-264);Q8NE71(537-607);Q01831(325-433);Q86UP2(40-217);P78332(831-858);P35251(1121-1148);Q96CT7(3-122);Q8IX12(795-856);Q9BRP8(84-196);Q7Z4V5(271-477);Q9NRZ9(43-196);O94913(309-671);Q9BXW9(3-35);Q3YEC7(638-701);Q14151(481-608);P17096(2-107);Q15696(11-138);Q9BRS2(51…
Q15006	E	2.19E-19	9.54E-19	Q15696(11-149);Q15459(230-367);P17096(91-107);Q9BXW9(1390-1451);Q96I25(98-219);Q96CT7(30-188);P78332(588-656);Q96AG4(152-223);Q8N5I9(119-155);Q01831(10-187);P98175(20-126);Q12874(336-375);P78332(297-388);O75937(172-217);Q7Z4V5(99-671);Q9UQ90(107-141);Q8IX12(594-917);Q8NE71(6-308);Q86UP2(30-1322);Q13435(693-734);P98175(620-837);P52756(499-725);Q13435(255-445);Q9H0G5(31-530);Q3YEC7(531-708);Q14151(…
Q15006	R	3.23E-07	9.49E-06	Q8IX12(313-357);Q96I25(113-168);Q14151(590-737);Q15696(359-474);Q8IWX8(718-816);Q9NS39(21-35);Q7Z4V5(317-364);Q9H1I8(715-752);Q9UPN6(397-462);P52756(5-71)
Q15006	P	1.40E-04	2.56E-04	O60244(24-33);Q13435(80-132);Q14151(937-947);Q13435(202-253);Q3YEC7(293-384);Q15428(217-462);Q07065(36-59);Q9HA38(10-20);Q15459(547-680);Q9UPN6(635-712);Q15648(736-761);Q8N6T7(287-345);Q13435(6-21);Q9UPN6(887-972);Q8IWX8(355-682);Q15459(369-407);Q15459(2-47);Q8IWX8(74-103);Q3YEC7(605-617)
Q15006	D	4.47E-04	4.87E-04	P35251(1092-1117);O95400(48-64);Q9BRS2(17-74);P52756(21-97);Q8IX12(819-898);Q9H1I8(613-676)
Q70CQ1	E	2.36E-06	1.97E-05	Q7Z6Z7(2271-2470);Q92504(265-311);Q7Z6Z7(1288-1435);Q96P70(930-993);Q9UPN7(476-685);Q7Z6Z7(2682-2733);Q5H9R7(606-679);P31948(191-253);Q7Z6Z7(3769-3874);O15355(108-322);Q13451(395-454);Q7Z6Z7(723-761);O95071(1557-1635)
Q70CQ1	S	3.32E-04	1.60E-02	Q9UPN7(753-881);Q5H9R7(501-868);O95071(933-1085);O95071(1500-1789);O95071(578-628);O95071(85-154);Q7Z6Z7(1993-3618)
Q70EL2	E	4.41E-14	1.58E-12	Q15424(59-796);P35579(839-1913);Q9NZM5(252-346);Q96KR1(632-683);P35580(849-1920);O95785(560-577);P49750(2009-2114);P49750(1197-1400)
Q70EL2	R	1.04E-05	5.25E-05	Q9NZM5(330-410);Q15424(583-719);P49750(1058-1155);P49750(1682-1758);Q9NZM5(35-50)
Q14CW9	P	1.43E-02	4.85E-02	Q5T6C5(180-193);O15265(402-486);O15265(40-65);Q5T6C5(456-514);Q92830(4-54);Q5T6C5(114-120);Q9Y4A5(485-526)
Q9UPT9	S	9.34E-09	5.20E-05	Q96EB6(535-694);Q13469(168-340);Q14CW9(88-341);O15265(568-855);O94864(288-400);Q5T6C5(467-610);P01106(136-293);P35226(237-326);O15265(171-224);Q8NBR6(2-199);Q9H9A5(436-643);Q8NEM7(371-776)
Q9UPT9	A	7.80E-05	1.05E-03	Q12962(2-103);O15265(16-28);Q8NBR6(566-591);O60341(7-102);Q96EB6(2-99);Q92830(2-58);Q2M1P5(391-479)
Q9UPT9	Q	1.95E-03	4.06E-02	Q8NBR6(508-617);Q8NEM7(636-771);Q2M1P5(470-533);O15265(29-50)
Q9H2D6	S	7.83E-05	1.56E-03	O14974(292-931);Q92614(1988-2054);Q96GS4(32-199);Q9NQW6(28-666);Q92614(49-164)
Q9H2D6	E	2.35E-11	1.39E-09	P35579(839-1913);Q92614(1248-1981);O14974(674-1018);Q24JP5(812-835);Q9NQW6(527-600);Q5T7N2(361-731);O14974(281-375)
P12956	P	1.30E-14	1.75E-10	Q09472(802-943);P46937(3-49);Q92793(2346-2385);P50570(747-866);P05549(38-97);O95466(455-473);Q9NQB0(213-256);O95466(11-30);O60307(800-828);Q96P48(71-258);Q92830(4-54);O60307(1107-1216);Q09472(1848-1923);Q09472(2310-2349);O14746(307-323);P04637(58-92);P49715(180-239);Q14686(961-1021);Q14686(1166-1234);O15417(2353-2437);Q92793(813-960);Q96HA7(902-932);Q92793(1883-1953);Q9NQB0(499-553);O15417(972-11…
Q9P0U4	A	4.64E-06	5.29E-06	P51610(404-624);Q9UBL3(2-65);P51610(1119-1283);P51610(1522-1785)
Q9P0U4	Q	8.57E-19	1.15E-16	Q9BW19(154-306);O14686(2673-2705);O14686(3254-4254);Q09472(1810-2375);Q09472(476-501)
Q9P0U4	T	4.02E-09	1.83E-08	P51610(404-1491);Q9BW19(58-101)
Q96SB8	K	5.67E-08	4.02E-07	Q6PII3(255-308);Q8IX21(432-530);Q8IX21(159-373);Q6PII3(19-98);Q5FWF5(5-414);P53804(1172-1290);P46013(2465-3254)
Q6PD62	G	4.10E-04	8.10E-04	Q96QC0(621-904);Q01167(9-34);O00267(676-699);Q9NY12(163-216);Q5VT52(1380-1396);Q03164(14-81);Q96QC0(540-578);Q9NY12(5-65)
Q9NXR8	E	4.10E-07	6.69E-07	Q96L91(846-980);Q96L91(2111-2243);Q6PJQ5(112-171);Q9H0E9(447-669);Q9H0E9(73-164);Q9NP64(160-211);Q96L91(419-445);Q96IZ7(134-262);Q9UIG0(1247-1276);Q15906(22-206);Q9UBB9(8-109);Q9H0E9(902-1071);P11021(536-625)
Q9NXR8	S	9.25E-05	3.92E-04	Q96IZ7(4-299);Q52LR7(482-781);Q6PIV2(80-168);O95251(7-167);Q96L91(699-770);Q92613(547-820);Q8N5F7(5-272);Q9NV56(145-200);Q9HAF1(66-175);Q9NQC1(9-40)
Q9NXR8	K	1.22E-05	1.16E-04	Q9NP64(161-241);Q9H2F5(180-260);Q9UBU8(110-178);Q9NPF5(223-301);Q8N5F7(120-286);Q9UIG0(126-589);Q52LR7(180-344)
P41229	S	3.13E-21	4.92E-17	Q8N228(247-345);Q92610(925-961);Q8N1G0(48-325);Q9P0K8(161-276);Q92610(245-537);O75376(1039-1533);Q13127(852-1050);P42331(362-552);Q8N1G0(1054-1123);P61244(103-160);O75376(1694-2412);Q9HCE3(27-516);Q9ULU4(417-1173);Q8IWI9(1255-2166)
P41229	P	3.53E-04	9.37E-03	Q13127(595-815);O75376(607-622);Q9P0K8(519-558);Q06587(246-258);O94842(439-534);Q9P0K8(295-402);Q9H2G4(4-75);Q01105(3-24);O75376(216-227);O94842(307-339);Q8N1G0(130-305)
P41229	E	5.46E-11	2.22E-10	P49754(3-34);Q8IWI9(1967-2361);O75461(237-275);Q92610(1179-1261);Q9ULU4(574-741);Q01105(25-290);Q13547(386-478);P41229(1439-1505);P42331(547-644);Q13127(69-210);Q92769(387-484);O75376(1713-1728);Q9H2G4(629-666);O75376(167-897)
P41229	K	1.74E-03	2.77E-03	Q9HCE3(980-1019);Q13185(78-115);Q13547(431-480);Q92769(439-484);Q13127(399-603);O94842(207-225);O75376(482-553)
P41229	Q	3.35E-05	9.35E-04	Q9ULU4(826-877);Q9P0K8(291-325);O94842(411-492);Q13127(596-835);O75376(1986-2041);O75376(16-90)
Q9Y2X9	E	5.50E-04	1.06E-02	Q92733(8-25);Q9H0X9(296-369);Q6W2J9(1024-1282);O75037(535-818);Q9Y468(113-284);Q9H444(23-219);P01106(241-278)
Q9H7Z6	S	2.15E-49	4.00E-48	Q96EB6(535-694);Q12888(4-1485);Q9UIF9(1150-1377);Q9HCI7(126-424);Q9Y463(434-487);Q7Z3B3(26-412);Q8N5Y2(286-412);Q9UIF9(17-540);P0C860(220-335);Q03164(56-3644);Q9BVI0(305-445);Q8N7H5(390-531);Q7Z3B3(792-1082);Q12888(1631-1714)
Q9H7Z6	A	2.25E-12	1.99E-10	Q9H7Z6(2-47);Q96EB6(2-99);P51610(1119-1283);Q03164(59-121);P51610(1522-1785);P51610(404-624);Q68DK7(5-221)
Q9NTG7	S	2.22E-15	7.16E-10	O43524(41-598);O95248(1720-1764);Q5UIP0(1146-2290);Q8N3K9(2-3040)
Q9NTG7	E	2.30E-12	3.01E-10	Q9UNY4(145-257);Q5UIP0(1369-2125);Q8N3K9(483-639);Q8N3K9(2966-3651);P14625(750-802);P38646(554-679);Q8N3K9(2402-2768);P14625(283-368);O95714(51-86);Q9BX40(243-304);P07919(4-70);O95248(87-111);P11021(536-625);Q8N3K9(16-63)
Q70EL3	E	3.15E-03	7.03E-03	Q7Z6Z7(2271-2470);Q7Z6Z7(1288-1435);P08238(186-303);Q7Z6Z7(2682-2733);Q7Z6Z7(3769-3874);Q7Z6Z7(723-761);P11717(2357-2412)
Q70EL3	S	6.17E-08	4.02E-06	Q9C0C7(248-800);Q9NQ29(257-370);Q9C0C7(1061-1252);Q07065(3-101);Q7Z6Z7(1993-3618)
P62068	E	2.88E-05	6.49E-04	Q6ZVD8(1274-1318);Q01105(25-290);Q96SB3(302-805);Q9P2K8(135-216);O43164(225-522);Q9Y6N9(300-435)
P11441	E	6.92E-08	1.44E-05	Q7Z6Z7(2271-2470);Q04323(41-178);Q96CS3(275-361);O75037(535-818);Q7Z6Z7(1288-1435);P55072(700-738);Q7Z4S6(529-829);Q7Z6Z7(2682-2733);Q9UKV5(519-610);Q7Z6Z7(3769-3874);Q13573(295-390);Q99459(496-553);P11021(536-625);Q7Z6Z7(723-761)
Q8TAF3	E	4.28E-20	1.51E-19	Q7KZ85(6-318);Q6ZW49(189-263);O75164(572-664);Q01105(25-290);Q96ST2(2-516);O15013(182-289);O75164(349-481);P49750(1197-1400);O00193(131-167);Q9ULJ8(608-797);Q9NW82(44-175);O95071(1557-1635);Q13428(753-773);Q96RL1(3-192);Q96HR8(289-372);Q13428(54-97);Q13428(261-487);O15013(26-75);Q9ULJ8(295-512);Q14152(544-1375);Q96RL1(333-412);Q14191(329-536);Q14137(18-131);Q13428(865-882);Q6ZVD8(1274-1318);Q96SB…
Q8TAF3	R	1.22E-03	6.99E-03	O95071(2328-2367);P18615(184-260);P49750(1058-1155);P49750(1682-1758);Q14152(781-1370)
Q8TAF3	D	1.17E-05	1.19E-04	Q7KZ85(35-102);O95071(1986-2011);Q14152(942-1164);Q01105(237-290);O00193(108-168);P18615(189-243);Q96B01(188-221)
Q9H9J4	A	1.29E-04	1.26E-03	Q9H6W3(78-169);Q96S59(24-131);Q9UQ35(2177-2378);Q4VCS5(875-1034)
Q14562	R	4.73E-07	2.15E-05	Q8N5F7(20-83);Q9Y388(256-322);Q8IWX8(718-816);Q13573(296-386);Q8TAD8(62-193);Q14562(159-256);Q8WUQ7(3-184)
Q70EL4	S	4.95E-06	4.70E-05	Q96JN0(9-373);Q96SN8(1662-1710);Q5TCQ9(1253-1398);Q6T4R5(430-1651);P10636(380-558)
Q15527	K	5.48E-06	8.42E-05	P46777(220-284);Q8N567(25-126);Q8TBF4(132-141);Q6PKG0(185-251);Q15050(173-365);O94992(143-188);P05455(191-403)
Q9ULV4	E	5.61E-07	1.43E-04	P35579(839-1913);Q92614(1248-1981);Q16643(151-299);Q16643(545-611);Q9NQW6(527-600);Q9UHB6(619-759)
Q8WWY3	A	1.76E-02	2.40E-02	Q12962(2-103);P14678(93-164);Q15020(919-957);Q96S59(24-131);Q13064(5-203)
Q8WWY3	H	2.17E-04	1.74E-03	Q15415(238-384);P0DJD3(238-384);Q7L2J0(394-399);Q13523(37-78)
Q9NYZ3	P	1.03E-17	1.35E-16	P53992(8-329);Q9BRK4(8-53);Q8TEH3(649-721);Q16643(364-417);Q8NFC6(5-36);Q2M2I8(575-609);P98082(558-629);Q8TEH3(799-864);O15027(1135-1153);O95782(646-738);Q9H4A3(96-180);Q2M2I8(320-446);O94973(642-676);Q96QS3(121-139);Q96D71(541-555);Q13470(511-573);O15027(106-276);Q86TC9(784-856);Q641Q2(425-447);Q8TEH3(944-995);O15027(2146-2178);P42566(768-820);Q9UPQ9(825-880);Q96D71(584-604);O95486(190-220);Q9P0…
P82673	S	1.47E-05	4.35E-02	Q13595(2-119);Q9H9J4(5-81);Q8IXZ2(131-924);Q9H9J4(474-975);Q9UPP1(743-883);Q8NAP3(579-832)
Q96M94	S	3.48E-07	3.53E-04	Q5JSZ5(88-254);Q9H3Q1(9-316);Q5JSZ5(1347-1921);Q96E09(15-276);Q63HR2(808-1003);Q99708(207-557);Q9UPQ0(835-1015)
Q96HR8	T	1.37E-05	4.12E-05	Q9Y2J2(947-1026);P42345(1826-1882);Q96BD5(108-350)
Q8IUH3	P	1.26E-10	3.28E-09	Q9UK80(41-103);O14686(2862-2958);O14686(4267-4360);O14686(439-1110);Q9Y2H6(115-133);P38159(146-170);O14686(4619-4632);O14686(2107-2626);P38159(96-106);O14686(4909-4977)
Q8IUH3	Q	3.72E-18	4.68E-17	Q8TB72(359-408);O14686(3254-4254);Q9H4E7(291-535);O14686(2673-2705)
Q8TF66	S	7.53E-04	8.43E-03	Q6K0P9(104-208);Q562F6(988-1244);Q562F6(125-537);Q6K0P9(383-486);Q92734(132-217);P45984(367-418)
Q8IXJ9	S	1.36E-02	2.59E-02	P10275(154-361);Q92560(272-529);Q96SB4(392-448);Q9P267(429-863)
Q8IXJ9	P	1.82E-04	2.49E-04	P51610(1492-1516);Q96DN6(140-846);Q96DN6(926-943);Q9P267(332-414);P51610(412-456);P85037(35-62)
Q8IXJ9	A	6.23E-10	5.71E-09	P85037(2-107);P16403(2-209);P85037(466-725);P51610(1119-1283);P51610(1522-1785);P51610(404-624)
Q8IXJ9	T	3.12E-08	3.54E-08	P51610(404-1491)
Q2M1P5	S	4.68E-30	3.62E-29	Q9UPN4(30-249);Q86SQ0(14-593);Q7Z589(145-392);Q86SQ0(812-1031);P08151(441-608);P53814(134-800);P25054(236-351);Q15154(426-1501);Q7Z589(694-774);Q99708(207-557);Q7Z589(1075-1322);Q9P209(357-549);Q9Y6R9(298-475);P25054(713-2837);Q7L804(145-450)
Q2M1P5	T	2.31E-07	2.09E-05	Q7Z589(110-787);Q9Y2J2(947-1026);P53814(644-687)
Q9BQ83	E	4.13E-07	4.56E-07	Q7Z6Z7(2271-2470);Q8IY92(794-1007);Q7Z6Z7(1288-1435);Q7Z6Z7(2682-2733);Q9BTK6(45-217);Q7Z6Z7(3769-3874);P35749(849-1964);Q7Z6Z7(723-761)
Q5VTR2	S	1.43E-07	5.64E-07	Q8NAM6(162-311);Q9H410(18-207);P42858(405-643);Q06330(455-500);Q9P270(33-546);P42858(1171-1229);Q8TD55(235-374);Q8N7H5(390-531);Q5VYV7(144-304);O96017(2-73);P51965(2-50);Q9BTA9(31-566)
Q9BWH6	S	2.51E-17	6.26E-12	Q9P227(1137-1485);Q12906(679-878);Q96KR1(356-560);Q14980(1721-2114);Q03188(43-717);Q9P227(537-688);Q9H1A4(286-394);O15523(22-91);Q9UNF1(2-218);Q9UPP1(743-883);Q14527(335-470);Q7L2J0(330-390);O76094(600-640);Q96RT1(534-1182);Q9HCH5(121-622)
Q9BWH6	E	2.94E-06	5.47E-05	Q12906(25-84);Q96KR1(632-683);Q7L590(2-132);Q14980(561-1324);Q96P70(930-993);Q96RT1(451-611);Q9HCN4(263-354);Q9NYB0(205-310)
Q9BWH6	Q	3.56E-06	1.04E-04	Q14980(210-1717)
Q9BWH6	G	2.02E-03	4.26E-03	P09651(195-369);P11142(613-639);Q12906(641-882);Q7L2J0(24-161)
Q9UPP1	E	2.12E-17	1.39E-15	Q9BWH6(497-525);P07199(402-538);Q12899(371-436);Q76FK4(751-1109);Q5QJE6(506-547);P05067(380-455);Q9BX40(243-304);Q00839(75-182);Q15149(1482-2751);Q9NQS7(366-782);Q9H1J1(172-387);Q01831(10-187);Q5UIP0(1369-2125);P05067(191-296)
Q9UPP1	R	1.39E-04	2.50E-03	Q9BX40(215-238);Q9NQS7(536-781);Q9H1J1(222-262);Q9NQS7(62-104)
Q9UPP1	Q	2.13E-15	3.24E-11	Q93009(1-26);P46531(2360-2409);Q15149(1236-2756);Q00839(160-177);Q9BWH6(216-364);Q92585(614-687);Q96EK4(101-146)
Q9UPP1	T	7.23E-08	4.00E-06	P51610(404-1491);P05067(264-283)
Q9H9F9	E	1.03E-02	1.11E-02	Q9ULG1(1270-1321);Q96CS3(275-361);Q04637(453-615);Q8N3F8(396-437);P25490(12-53);O94992(25-351);O95466(389-486)
Q9H9F9	P	6.75E-08	7.93E-07	Q96EZ8(101-113);Q13887(14-82);Q6P4R8(716-739);Q8NBZ0(85-211);Q6ICG8(178-270);O95466(455-473);Q53TQ3(196-235);O95466(505-616);Q04637(5-76);Q9C086(287-317);P0C1Z6(151-187);O95466(11-30);Q04637(245-451);Q8N3F8(270-395)
Q92794	S	2.95E-43	7.02E-39	Q92793(18-1079);P55201(840-1081);Q96T23(1095-1417);O94880(137-370);Q03164(56-3644);P29590(458-592);Q9UPQ9(128-1801);O94880(24-61);Q15287(4-157);Q01196(184-443);Q9HAF1(66-175)
Q92794	K	4.46E-15	1.75E-14	O94880(75-137);O94880(798-865);Q8WYH8(129-159);P55201(465-505);Q03164(200-408);Q03164(843-895);Q9UPQ9(2-44);Q92793(1554-1630);Q15287(7-66);Q03164(1176-1373);Q96T23(727-844)
O94888	S	1.24E-11	1.73E-11	O43164(73-309);Q5T4S7(3324-3390);Q9NSI6(1474-2186);Q8WWQ0(1390-1605);Q9NSI6(816-905);O95071(933-1085);Q9H7D7(36-126);O95071(1500-1789);Q5T4S7(539-730);Q13620(3-196);Q9NS56(357-930);O95071(578-628);O95071(85-154);Q6RI45(770-893);Q5T4S7(2718-2968);Q6RI45(1399-1634)
O94888	K	1.84E-05	5.38E-03	Q8WWQ0(1571-1745);Q6RI45(872-908);Q9NSI6(1412-1467);Q5T4S7(3362-3379);Q9NSI6(2175-2305);Q9NSI6(908-926);Q8WWQ0(867-924);Q9NS56(851-895)
Q9UHB6	A	8.00E-03	2.08E-02	P80723(26-217);Q96SB3(305-360);Q96C19(32-57);Q9Y6R0(187-289);Q15149(1500-2302)
Q92614	A	3.01E-03	3.45E-03	P80723(26-217);Q8N8A6(14-155);Q96C19(32-57);Q9UK39(36-88);Q15149(1500-2302)
Q6P1M3	P	3.80E-08	1.04E-07	Q96BD5(209-257);Q9C0E8(178-250);Q6UN15(356-406);P78524(72-93);Q8WX93(678-831);Q68DA7(869-957);Q12830(8-90);P46379(946-992);Q5T8P6(326-420);Q9Y4B6(924-945);P46379(195-273);P78524(350-434);P46379(394-681);P14635(80-129);Q8IZ21(227-376);Q14978(285-309);O15234(362-695);Q12830(2795-2817)
Q9ULG1	S	1.04E-04	2.47E-04	Q8NBZ0(64-136);Q96EZ8(2-103);Q53TQ3(694-1027);Q6PI98(9-72);P40692(331-468);Q6P4R8(664-1179)
Q7Z5K2	K	2.35E-03	1.74E-02	Q9UQE7(245-495);Q9H1J1(222-301);P53804(1172-1290);Q9NTI5(1196-1402);Q14683(170-454)
Q9NTI5	S	1.04E-04	4.36E-03	Q7Z5K2(65-510);Q29RF7(1159-1316);P51587(181-2152);Q86YC2(254-582);Q8N3U4(1043-1101);P01106(136-293)
Q15293	S	1.74E-16	1.44E-12	P51617(532-656);Q3V6T2(1405-1871);Q9NYZ3(166-624);Q92614(1988-2054);Q6ZMQ8(680-1374);Q86VQ0(496-633);O14654(713-958);Q92614(49-164);P43243(588-772);Q69YQ0(2-392);Q8IZT6(160-666);P10398(212-283);P01106(136-293);Q69YQ0(828-992)
Q9NQX4	E	1.32E-34	8.91E-33	P35579(839-1913);Q9UHB6(619-759);Q5M775(375-796);Q9P2M7(355-1173);P06753(15-274);Q86V48(28-362);P09497(98-194);O14974(674-1018);Q16643(151-299);Q16643(545-611);Q0ZGT2(30-576);Q9NQW6(527-600);O14974(281-375);P07951(14-273);Q5TB80(5-1372);O95425(424-442);Q69YQ0(216-804);Q9P0K7(432-941);Q4KMQ1(590-628);Q92614(1248-1981);Q9Y2D5(174-276);Q27J81(806-969);Q9UM54(892-1031);Q9Y4I1(926-1486);Q5T8D3(190-232…
Q9NQX4	S	1.18E-36	2.17E-30	Q8IVT2(575-604);Q6P4F7(333-946);Q5M775(27-403);Q9P0K7(179-428);Q9Y2D5(118-163);Q4KMQ1(171-296);Q9NSI6(1474-2186);Q9UHB6(2-728);Q01082(2102-2341);Q9NSI6(816-905);Q92614(49-164);Q9P2M7(63-326);Q5T5U3(209-936);Q96EV8(257-351);Q9Y608(118-343);Q92614(1988-2054);Q69YQ0(2-392);Q27J81(1117-1244);Q14126(691-945);P01106(136-293);Q69YQ0(828-992);Q9Y2D5(360-631);Q9NQC1(9-40);Q86V48(366-1034);O14974(292-931);…
Q9NQX4	K	2.30E-04	4.44E-04	Q86V48(196-351);Q9UM54(805-980);Q8N556(299-334);Q9NSI6(1412-1467);Q8N556(512-645);Q92614(6-59);Q9NSI6(2175-2305);Q01082(2344-2364);Q9NSI6(908-926);P46940(1414-1571);Q0ZGT2(177-342);Q5T5U3(1418-1490)
P13674	P	1.81E-07	5.10E-07	Q6ZMQ8(792-829);P55318(243-260);Q6UN15(356-406);O14654(748-762);Q8TF50(171-189);P58012(280-341);P55316(58-112);Q8TF50(416-445);Q9Y3Q8(138-198);Q6ZMQ8(1067-1095);O14654(628-639);Q9Y3Q8(22-68);P58012(27-56);P08151(837-879);Q6ZMQ8(1319-1333)
P13674	S	5.49E-06	5.87E-04	Q6ZMQ8(680-1374);P08151(441-608);O14654(713-958);P57078(369-469);Q9P270(33-546);P01106(136-293);Q6UN15(241-291)
O15078	Q	3.74E-13	1.51E-11	Q15154(247-412);O95613(261-2981);Q2M1P5(470-533);Q9UPN4(252-1077)
Q96FF9	P	9.30E-06	2.88E-04	Q9H7D0(1782-1867);Q5VST9(7014-7117);P18206(837-878);Q6UN15(356-406);O60216(469-510);Q9NQX3(187-201);P46379(946-992);P46379(195-273);Q5VST9(6241-6299);P46379(394-681);Q8IUC6(240-371);Q8IUC6(614-678);O60341(152-160)
Q96FF9	S	3.78E-11	8.00E-09	Q9H7D0(1664-1836);A6H8Y1(18-141);Q7Z5K2(65-510);Q29RF7(1159-1316);Q9NTI5(1139-1417);Q9NQX3(194-306);P49454(189-276);O14745(260-357);Q5VST9(6785-7164);A6H8Y1(2425-2610);Q8TD26(2539-2605);Q8N3U4(1043-1101);O15119(330-742);Q8IUC6(168-393);Q5VST9(5451-5597);Q6UN15(241-291)
Q96FF9	E	1.92E-17	2.24E-13	Q5VST9(7218-7244);A6H8Y1(204-240);Q9UQE7(169-495);Q9NTI5(1175-1431);Q6UN15(456-594);P49454(6-2859);Q8TD26(1849-1877);Q7Z5K2(1042-1102);Q14683(156-1066);A6H8Y1(377-1984);O14745(92-149);O60341(102-175);O60216(399-562)
Q8IYW5	P	1.96E-04	1.38E-03	O95071(1016-1035);Q6ZRS2(2426-2535);Q6PII3(414-449);Q6ZRS2(2894-3023);Q6ZRS2(981-1883);O60341(152-160)
O60861	P	6.83E-16	2.53E-14	Q07666(295-363);Q15459(2-47);Q15637(324-637);P42768(312-421);O60610(573-764);Q8IZP0(364-418);Q8IZP0(260-295);Q7Z5R6(503-640);Q07666(59-89);O95466(455-473);Q15459(547-680);P42768(160-192);O95466(505-616);Q15459(369-407);Q9Y6W5(247-431);O95466(11-30);Q7Z5R6(129-148);P23246(34-264)
O60861	G	1.03E-05	1.93E-04	Q07666(46-55);Q15637(381-393);P23246(613-694);P23246(10-55);P23246(193-244);Q00839(202-240);Q00839(703-750)
Q6DD88	S	7.95E-07	8.54E-04	O95197(2-721);O15014(82-182);Q9NQC3(106-1004);Q92997(559-652);O15014(378-1404);Q7KZ85(1523-1671);Q92997(80-244)
Q6NYC8	A	2.96E-05	3.54E-03	Q5U651(72-314);O60502(22-57);Q14103(10-71)
O75436	E	9.98E-08	1.42E-04	Q9P0K7(432-941);Q9BVS4(288-448);Q5T8P6(968-1004);Q5T8P6(100-156);Q13596(72-142);Q641Q2(96-844);Q9Y4E1(96-823);Q5T1M5(932-1022);P11717(2357-2412)
Q5S007	P	2.52E-05	8.98E-04	Q99933(26-48);O95835(236-313);P31948(199-213);Q9NQU5(273-300);O15027(1135-1153);O15027(106-276);Q14155(585-663);O14641(645-712);Q16254(203-253);Q9NWM3(120-154);Q5TGY3(1503-1531);Q9BTC0(1257-1286);Q9UBS0(418-467);O14640(524-556);Q5TGY3(415-459);O15027(2146-2178);O95835(514-588);P04637(58-92);O75581(1566-1608);O14641(538-567);Q92997(651-692);Q2TAL5(92-113);O14976(1124-1147);Q5TGY3(266-306);O95817(3…
Q99549	E	1.30E-23	9.52E-20	Q8WWQ0(734-924);Q9H9B1(342-425);P55201(120-221);P55201(460-474);Q15424(59-796);Q9Y6K1(18-164);Q76N89(580-621);Q12906(25-84);Q8WWQ0(1747-1789);Q14980(561-1324);P46087(111-217);P17480(336-764);P43243(588-778);Q14966(1087-1918);Q76N89(349-519);Q14151(58-726);Q03468(356-495);Q96EB6(77-134);Q99549(19-530)
Q99549	K	8.49E-19	2.09E-16	Q14966(751-857);Q9H9B1(423-451);P46087(615-804);P17480(97-675);Q15424(480-554);Q8WWQ0(1571-1745);Q9BRU9(171-247);P83731(56-147);Q03468(254-353);Q8WWQ0(867-924);P55201(465-505);Q99549(107-499);Q03468(1156-1258);Q14151(481-608);Q12906(371-398);P46087(3-79);Q5VWN6(317-494)
Q99549	Q	4.43E-05	7.76E-05	Q14980(210-1717)
Q99549	G	8.94E-03	4.66E-02	Q07666(46-55);Q14151(880-926);Q12906(641-882);Q15424(851-904);Q76N89(911-918)
Q99549	R	4.16E-05	1.56E-03	Q14151(590-737);Q14966(471-576);Q9HCD5(22-191);Q15424(583-719)
Q99549	T	3.53E-06	1.80E-05	P51610(404-1491)
Q9NSY1	E	5.80E-13	1.35E-12	P35579(839-1913);Q16643(151-299);Q92614(1248-1981);Q16643(545-611);Q9NQW6(527-600);O14976(798-848);Q9UHB6(619-759);P42566(851-883);P42566(346-469);P09497(98-194)
Q8TF46	E	4.84E-05	1.78E-04	Q6ZRS2(2215-2362);P08621(46-85);Q86UK7(304-385);O60573(9-45);P08621(231-391);Q6Y7W6(153-417);Q6ZRS2(283-565)
Q8TF46	P	8.78E-05	1.08E-03	Q6Y7W6(452-473);Q86UK7(598-744);Q6ZRS2(2426-2535);Q6ZRS2(2894-3023);Q6ZRS2(981-1883)
Q8N344	E	9.28E-10	1.73E-09	Q8IWI9(1967-2361);O75461(237-275);O75381(296-377);Q13547(386-478);Q9BYE7(78-121);Q9H9B1(342-425);Q96KQ7(280-369);O95785(560-577);Q92769(387-484);Q969R5(2-63);Q6NSJ2(30-73)
Q969X6	S	1.73E-12	4.84E-12	P01100(4-376);P15822(72-2353);Q16666(95-187);Q9UBN7(883-1095);Q13439(10-133);O00567(460-581)
Q6ZRV2	K	2.88E-04	2.68E-02	Q9NX58(168-379);P07900(223-294);Q8NFC6(304-1088);Q8TDD1(731-880)
Q6ZRV2	P	3.71E-03	1.57E-02	Q8NFC6(5-36);O14976(1124-1147);Q8WVB6(120-136);O15027(2146-2178);O15027(1135-1153);Q9BVN2(348-408);O15027(106-276);O15027(1936-2009)
O75128	S	2.60E-09	6.58E-07	Q92614(1988-2054);Q9UHB6(2-728);Q9NQW6(28-666);Q92614(49-164);Q9UNF0(305-428);Q8N3V7(36-623);Q09472(12-156);Q09472(783-1047)
O75128	E	2.35E-11	3.70E-10	P35579(839-1913);Q92614(1248-1981);Q16643(151-299);Q09472(961-1053);Q16643(545-611);Q9NQW6(527-600);Q9UHB6(619-759);Q09472(1514-1539)
Q8NI27	G	1.84E-03	1.10E-02	Q86V81(198-231);Q9UMN6(2-62);Q9UMN6(271-300);Q69YN4(1774-1804);Q9Y3X0(88-144);Q9Y3Y2(154-205);P51114(443-461);Q86V81(21-70)
Q9UPW6	P	5.04E-07	5.85E-05	Q9P0K8(519-558);P55318(243-260);Q12948(194-302);O15353(56-90);Q9C009(221-254);Q9H3D4(521-544);Q9P0K8(295-402);Q99958(397-414);Q12778(120-149);Q99853(257-293);Q15562(170-216);O15353(566-585);P55316(58-112);O15353(400-499)
Q9UPW6	G	5.39E-06	8.03E-05	Q12948(371-460);Q01167(9-34);Q9UJU5(85-129);Q12946(13-32);Q15562(2-43);Q9C009(13-109);P55316(118-177);P55317(273-290)
Q8N5A5	Q	1.82E-06	6.31E-05	Q08379(185-887);Q8N5R6(618-788);Q9Y2J4(61-581);Q13625(130-336);Q9BRK4(334-646)
Q9UFC0	K	4.21E-03	4.93E-02	Q99549(107-499);P35611(713-735);Q99459(165-294)
Q7Z4S6	E	2.04E-06	4.03E-05	O75037(535-818);Q9Y6D6(210-335);Q76FK4(751-1109);Q9H2Y7(44-119);Q6UN15(456-594);Q14678(1004-1088);Q86XP1(580-676);Q13573(295-390);Q99459(496-553)
Q12965	S	5.23E-09	1.35E-07	Q9UHB6(2-728);Q92614(1988-2054);Q9NQW6(28-666);Q92614(49-164);Q8N3V7(36-623);O43426(982-1529)
Q8WUZ0	G	3.28E-05	7.99E-04	Q96GM5(13-47);Q13283(430-461);O14497(76-134);Q8NFD5(141-401);O14497(272-285);Q92925(2-66)
Q8WUZ0	Q	2.81E-15	1.17E-09	Q8NFD5(573-634);Q68CP9(903-1044);Q15532(169-418);Q8NFD5(1285-1528);P54252(173-305);O14497(372-606);Q92922(929-974);Q8NFD5(107-131);P51531(216-700);Q8TAQ2(923-960);O14497(1327-1430);Q96GM5(93-181)
Q8WUZ0	A	1.09E-08	2.51E-07	Q8NFD5(2-47);Q8TAQ2(859-879);Q8NFD5(328-493);O14497(2-55);Q92922(866-887);O14497(323-353)
O95503	P	1.98E-05	3.71E-03	Q9Y618(1960-2018);Q8IXK0(354-516);Q5TGY3(1503-1531);Q06587(246-258);Q12830(8-90);Q5TGY3(415-459);Q5TGY3(266-306);Q9Y618(1384-1389);Q5TGY3(155-231);Q07666(59-89);Q12830(2795-2817);P35227(264-303);P78364(448-526);Q9Y618(767-1107);Q9Y618(207-218);Q07666(295-363);Q5TGY3(25-100)
O95503	Q	1.06E-15	1.85E-13	Q7Z417(1-91);Q8IXK0(329-377);P78364(373-480);P67809(134-320);Q14980(210-1717);Q12830(2363-2788);Q5VT06(586-749);Q9Y618(168-517);P78364(22-100)
O95503	T	2.50E-05	3.89E-05	Q12830(1709-1804);Q12830(2052-2545);Q8NDX5(3-26)
P36952	K	1.15E-05	1.29E-05	Q7L014(109-197);Q9BY44(452-571);Q7Z4V5(271-477);Q13547(431-480);O75152(215-576)
Q659A1	S	2.10E-16	1.20E-13	Q9H410(18-207);Q9Y463(434-487);O95402(166-395);Q96JC9(188-268);P01833(606-764);Q9Y2F5(345-1918)
Q659A1	T	1.03E-11	1.10E-10	Q9HC84(1607-4932);Q9HC84(1440-1502)
Q02833	E	3.15E-03	7.03E-03	Q15154(474-762);Q9NRD5(374-398);A6NK89(292-389);Q15154(899-924);A2RTX5(77-127);Q15154(1719-2017)
P51858	R	9.63E-07	7.70E-05	Q14498(28-96);Q01081(179-239);Q9BQ39(676-734);P84103(84-164);Q16629(120-236);P26368(8-90);Q01130(83-207);P62314(88-119);O43143(17-62);Q13243(180-266);Q9NR30(725-775);Q07955(204-247)
Q96QD9	Q	2.10E-04	7.37E-03	Q9H2D6(1939-2362);Q9H2D6(1284-1451);Q9Y3Y2(38-78);Q14847(75-182)
Q4KMQ1	E	1.25E-10	1.93E-10	P35579(839-1913);Q92614(1248-1981);Q16643(151-299);Q16643(545-611);Q9NQW6(527-600);Q9UHB6(619-759);Q9NQX4(895-1337)
O00148	P	4.40E-04	6.26E-03	P55318(243-260);Q12948(194-302);Q8IVH2(611-665);P78362(14-45);Q99853(257-293);Q15562(170-216);P55316(58-112);Q9C009(221-254);O75593(153-225);P58012(280-341);P58012(27-56);Q9HCU4(2878-2884);Q8TDW7(4406-4477)
O00148	G	1.17E-04	2.11E-04	Q12948(371-460);Q15554(2-86);Q86V81(198-231);Q15562(2-43);P58012(35-43);Q9C009(13-109);P55316(118-177);Q86V81(21-70)
Q9P2K5	E	3.55E-02	4.89E-02	P51532(440-717);Q6NWY9(609-871);P51532(1286-1647)
Q9H582	S	3.83E-13	1.61E-08	Q8NHV4(281-586);Q96KQ7(39-173);Q8N344(132-187);Q9P0K8(161-276);Q9H9B1(33-486);Q9UBW7(20-423);Q96JM2(274-531);Q9Y2X9(373-893);Q9Y232(114-216);Q9H2P0(288-445);Q6BDS2(892-1184);Q96JM3(120-513)
Q9H582	P	1.13E-03	1.25E-03	Q9P0K8(519-558);O95785(1096-1178);Q9P0K8(295-402);Q9Y2X9(58-96);O95785(1285-1331);Q96JM3(143-543);Q96JM2(536-599);O95785(1567-1582)
Q99708	E	1.72E-12	2.45E-09	Q96RL1(3-192);O75475(446-520);Q8NI27(1267-1582);Q2M1P5(587-631);Q13107(657-696);P49959(456-535);Q96RL1(333-412);O75475(206-345);Q9BXW9(1390-1451);Q92878(190-1106);Q9NY61(82-206);O60934(440-648);Q96T58(600-2420)
Q99708	S	1.09E-17	8.22E-16	Q99728(159-413);Q9UQ84(342-772);P38398(102-1651);Q8NI27(1195-1265);Q9BXW9(1400-1451);P49959(531-702);Q96T58(240-334);Q86YC2(254-582);Q99708(207-557);Q08999(940-996);Q96RL1(363-690);Q96T58(2070-3055);O60934(330-550)
Q99708	K	5.99E-04	2.68E-02	Q9BXW9(3-35);O75475(62-524);Q96T58(775-1053);Q99728(124-238);Q8NI27(1217-1593)
Q8N205	E	1.24E-05	9.06E-03	O95347(679-926);P33176(415-904);Q86X29(592-613);Q6P597(99-189);Q9NSK0(99-186);Q12840(336-902);O00461(51-695);O60282(336-794);Q9Y2U8(218-236)
A8MW92	K	2.18E-04	3.05E-04	Q12873(256-358);Q14839(50-133);Q12873(48-135);Q13547(431-480);Q14839(258-358)
P61962	E	6.15E-04	7.36E-04	O60610(470-561);Q8WXX7(814-1004);Q5VUJ6(351-603);Q9Y4B4(2-230);Q9HC52(145-206);Q96CS3(275-361);Q86SE9(87-138);Q3KNV8(86-154);Q9BYE7(78-121);Q9HC44(133-158);Q8NCN4(182-231);Q9P1Y5(857-942);Q12815(528-612);Q13233(1159-1187);Q8N8S7(136-263);P18858(12-258);Q9BY89(1669-1712)
P61962	G	6.01E-04	1.02E-03	Q06587(170-260);Q6P1L5(58-84);O95503(184-196);Q8WXX7(28-41);Q5VUJ6(6-44);Q53LP3(223-261);Q86VQ1(35-58);Q96F45(16-52);Q06587(313-344);Q96F45(138-322);Q9H7S9(219-278)
P61962	H	2.58E-04	2.67E-03	Q8WXX7(1122-1181);Q8WXX7(525-541);Q53LP3(438-443);Q13627(599-619);Q9HCM7(440-458);O00257(378-400)
P61962	R	6.99E-03	1.74E-02	Q96CS3(276-346);Q9HCM7(6-73);Q8WXX7(11-27);Q8N8S7(143-263);Q9HC52(143-184)
P61962	A	6.88E-03	4.31E-02	Q8NCN4(2-165);P85037(2-107);Q13233(2-161);Q68DC2(32-89);Q86VQ1(26-124);P85037(466-725);Q9HAH7(311-331)
Q8N5I2	P	1.02E-04	7.81E-04	Q9NWM3(120-154);P46937(3-49);Q8N5Z5(258-311);Q99816(139-209);Q96J02(250-267);Q14681(27-62);Q9P2K3(385-470);Q9Y6I3(267-573);Q8WUM4(717-860);O60341(152-160)
A7KAX9	S	1.05E-02	3.37E-02	Q13480(188-692);Q9UQC2(119-675)
O94822	K	1.25E-03	5.09E-03	Q14207(1353-1405);P23497(527-879);Q9UQN3(6-140);Q9HAW4(148-194);O60524(431-523);O60524(788-941);O00139(146-186)
O94822	S	2.92E-06	1.04E-04	Q14207(68-1393);Q9HAW4(683-846);P23497(155-531);Q9Y5B0(324-588);Q9H0C8(35-102);P58753(38-85);O43493(22-383);Q8IW35(657-855)
O94822	E	2.36E-08	4.76E-06	Q86Y91(428-472);O60524(666-978);Q9Y5B0(516-589);Q9Y5B0(818-956);Q9HAW4(20-1205);Q567U6(154-463);Q99933(73-138);O43493(59-369);P23497(853-878);O43151(1597-1650)
O00139	P	5.12E-04	1.47E-03	P46531(2410-2417);O00303(4-87);Q9HCK4(1073-1083);Q6UN15(356-406);Q9H2D6(994-1132);O95071(1016-1035);P46379(946-992);P46379(195-273);P46379(394-681);Q9Y4F5(513-550)
Q9Y2M0	E	1.25E-04	4.89E-02	Q8N108(3-181);O00267(2-139);Q8IWA0(758-815);O95810(161-412);Q8N6N3(133-182);Q9BXW9(1390-1451);Q13523(515-546);Q13523(5-38)
Q9Y2M0	S	1.06E-03	1.07E-03	Q8N108(365-409);Q13523(141-580);Q9BXW9(1400-1451);O00267(725-978);P54278(398-604);Q9HCD5(377-574);P40692(331-468)
Q99958	A	3.06E-05	1.90E-04	Q99958(189-423);P35453(14-124);O43823(572-689);O60264(2-56)
Q7L2Z9	S	1.87E-04	6.38E-04	Q03188(43-717);Q96S94(324-487);P53992(25-249);Q96BT3(264-407);Q71F23(48-233);Q5VT25(1602-1729)
Q9Y3Z3	S	2.84E-11	6.77E-09	Q02952(504-803);Q96JN0(9-373);Q6PCB5(12-122);Q9H0H5(110-283);P58753(38-85);P57078(369-469);O94964(1045-1411);Q9P2N6(510-898);Q9Y4B5(1577-1814);Q4G112(272-572)
Q9Y3Z3	E	6.83E-07	2.80E-04	Q9Y4B5(332-676);Q5T3I0(208-408);Q02952(70-1782);Q9Y4B6(1396-1483)
Q8IZL9	E	6.83E-07	2.29E-06	Q14318(22-68);Q99460(842-872);Q8IUD2(193-1008);Q9Y2X3(446-505);Q14683(156-1066);Q9BXW9(1390-1451);Q99460(915-949)
Q13829	P	1.78E-02	4.83E-02	O14641(645-712);Q04323(187-206);Q8N3V7(801-908);O14641(538-567);O14641(95-122);O60341(152-160)
Q13829	E	4.96E-10	1.33E-06	Q04323(41-178);P35579(839-1913);Q92614(1248-1981);Q9NQW6(527-600);Q9UHB6(619-759);O60341(102-175);Q9Y4X5(10-34)
P04062	E	4.31E-05	3.43E-04	Q15326(366-423);Q96JP5(117-296);P14625(750-802);Q9NSY1(629-815);Q96JP5(4-35);P27824(513-578);P14625(283-368);P27824(273-354);Q6ZV73(747-866);Q9Y4L1(592-770);Q6NZY4(14-69);Q5VTR2(131-915)
P04062	S	1.36E-05	2.65E-03	Q6ZV73(196-884);Q6NZY4(404-707);P22681(601-870);Q9NSY1(556-845);Q9HDC5(157-639);P57078(369-469);Q8NI35(1337-1410)
Q27J81	S	1.15E-15	1.37E-10	Q92614(1988-2054);Q9UHB6(2-728);Q9P2B7(133-330);Q9NQW6(28-666);Q92614(49-164);Q8N3V7(36-623);O14976(759-1200);Q9P2B7(472-516)
Q27J81	E	1.48E-20	3.06E-17	P35579(839-1913);P35611(569-699);Q16643(151-299);Q92614(1248-1981);Q16643(545-611);Q9NQW6(527-600);O14976(798-848);Q9UHB6(619-759);Q9NQX4(895-1337);P35749(849-1964)
Q9NQG5	P	3.17E-02	3.42E-02	Q14160(1296-1349);Q14160(1540-1584);Q14160(1433-1451);O00267(844-968);P24928(1559-1952);Q5VT52(1195-1311);P06400(2-43)
Q9BRX9	K	9.05E-05	7.81E-04	Q562F6(383-419);Q96PY6(504-636);Q99459(165-294);Q2TBE0(13-545);Q9BRR8(850-910);Q562F6(887-1128);Q96PY6(322-407)
Q9BRX9	P	9.16E-05	3.53E-04	Q6Y7W6(452-473);Q9P2Q2(573-585);Q8WUF5(393-602);Q15427(215-423);Q96PE2(136-173);Q8IZP1(358-417);Q96PE2(1567-1584);Q8NDT2(239-249);P46379(946-992);P09234(63-157);P46379(195-273);Q9BY89(176-282);P46379(394-681);Q96PE2(968-1054);Q8NDT2(110-136);Q8WUF5(54-207);Q96PE2(1990-2022);O60341(152-160)
Q9NQ11	S	5.48E-05	2.07E-03	O75592(2678-3154);Q86Z02(835-1208);Q9GZU8(142-243);O75581(1430-1613);Q2M2I8(617-951);O60238(62-146);Q04671(41-161);Q9UBN7(883-1095);O14976(759-1200);Q6ZN04(255-519)
Q8WXX7	P	2.69E-04	6.27E-04	Q09472(802-943);Q9BYE7(24-66);Q06587(246-258);Q09472(1848-1923);Q04726(140-158);P54259(155-751);Q09472(2310-2349);Q9P2R6(738-1124);Q9HAH7(411-455)
Q8WXX7	S	1.07E-16	1.47E-15	P54259(2-781);O15014(82-182);Q8IY57(72-179);Q9P2R6(567-793);Q8N488(99-227);Q9ULD9(51-1341);O15014(378-1404);Q04726(160-417);Q09472(12-156);Q09472(783-1047)
Q8WXX7	K	8.47E-05	6.15E-04	O15014(725-740);Q09472(1518-1593);Q9ULD9(809-847);Q8N488(77-114);Q9P2R6(624-673);Q8IY57(73-107);Q9P2R6(5-85)
Q92784	P	3.62E-12	1.27E-08	Q86U86(1468-1599);O14497(676-729);Q6STE5(28-92);P51531(262-317);P51531(4-176);Q8NFD5(1518-1588);O14497(1867-1903);Q8TAQ2(961-1213);O14497(476-570);P51532(4-344);Q15532(76-140);Q96GM5(30-79);Q92922(988-1105);Q92925(10-129);Q8WUZ0(113-217);O14497(16-21);Q8NFD5(442-453);Q04206(317-428);Q92922(329-336);O14497(1553-1633)
Q92784	A	6.95E-10	2.95E-07	Q8NFD5(2-47);Q8TAQ2(859-879);Q8NFD5(328-493);O14497(2-55);Q92922(866-887);Q04206(374-439);O14497(323-353)
Q92784	E	3.88E-11	1.20E-08	Q86U86(899-935);Q13562(24-90);P51531(488-688);Q92922(277-445);Q92922(768-974);Q9NPI1(251-325);O14497(1760-1804);P51531(1222-1590);Q969G3(109-411);Q8TAQ2(745-960);Q8NFD5(1687-1749);Q8TAQ2(219-420);P51532(440-717);P51532(1286-1647)
Q92784	G	1.60E-04	4.68E-03	P19838(375-403);Q96GM5(13-47);O14497(76-134);Q8NFD5(141-401);O14497(272-285);Q92925(2-66)
Q92784	Q	1.38E-13	7.53E-10	Q8NFD5(573-634);Q68CP9(903-1044);Q15532(169-418);Q8NFD5(1285-1528);O75177(180-396);O14497(372-606);Q92922(929-974);Q8NFD5(107-131);P51531(216-700);Q8TAQ2(923-960);O14497(1327-1430);Q96GM5(93-181)
Q9UGY1	Q	2.10E-04	1.21E-03	Q9BRD0(436-541);Q6PK04(127-288);Q8TDD1(587-863);Q96ME7(485-554)
P58012	K	8.67E-15	2.52E-14	Q9BQ75(46-100);P26640(229-273);Q8TAE8(183-202);Q9Y2W1(346-778);Q4G0J3(202-443);O00541(507-586);O95347(177-494);P78362(257-286);Q9UNY4(148-196);O95835(577-709);Q6PKG0(185-251);Q99575(896-922);Q15361(17-401);O95347(706-1014);O60231(119-242);Q9P031(58-221);Q9Y2R4(66-148)
Q96LY2	E	4.29E-03	7.21E-03	Q13200(2-67);P51665(282-322);P55036(225-377);Q99460(842-872);Q99460(915-949);O60341(102-175)
Q5T0J7	E	1.47E-05	5.85E-05	Q08379(697-715);Q14789(14-3185);O60341(102-175)
Q6PJQ5	S	3.76E-04	4.95E-03	Q52LR7(482-781);P61244(103-160);P27540(565-743);Q9NXR8(150-350);O00409(302-417);Q96L91(699-770);Q13627(477-679);P01106(136-293);Q9NV56(145-200);Q9HAF1(66-175)
Q6PJQ5	E	1.31E-03	6.06E-03	Q96L91(846-980);Q96L91(2111-2243);Q9H0E9(447-669);Q9H0E9(73-164);O00409(363-455);Q96L91(419-445);Q15906(22-206);P01106(241-278);Q9H0E9(902-1071)
O75792	S	3.74E-03	4.44E-02	Q8N9M1(115-412);Q969R2(2-143);Q6PGN9(132-296);Q15361(174-494);A8MW92(159-677);Q8NI35(1337-1410)
Q5TBB1	Q	5.07E-07	1.05E-06	Q9UPQ9(1260-1330);Q9UPV0(601-1041);Q8WXH0(3555-4453)
Q8N4V1	E	8.75E-17	2.72E-15	Q9NZM5(252-346);P78332(826-1048);Q8NBJ4(310-364);O00461(51-695);Q96I25(98-219);O60524(666-978);O60885(1232-1284);Q96CT7(30-188);P78332(588-656);Q9BRQ6(84-186);P35659(9-49);P55081(51-318);Q9NQW6(527-600);O43422(104-164);P98175(20-126);P78332(297-388);O75937(172-217);Q7Z4V5(99-671);Q96AT1(34-154);P35659(227-254);Q5T8D3(190-232);Q86UP2(30-1322);Q9NSI6(1678-1725);P98175(620-837);Q6NZI2(173-220);P5275…
Q8N4V1	K	2.98E-10	1.76E-09	Q9NZM5(93-171);O75937(74-253);Q9H0G5(281-528);Q6NZI2(108-300);Q8WUA2(321-492);Q9NSI6(1412-1467);P35659(19-349);Q86UP2(40-217);Q96CT7(3-122);Q8IX12(795-856);O60885(533-737);Q7Z4V5(271-477);O60524(788-941);Q8TEW0(982-1078);Q9NSI6(2175-2305);Q9NSI6(908-926);O60524(431-523);Q9NPF5(223-301);P78332(831-858)
Q8N4V1	Q	3.86E-04	1.63E-03	O60885(501-1339);O00461(35-514);Q8IX12(56-357);Q16891(413-531);Q8NBJ4(64-365);Q9UPN6(193-462);Q9H0G5(315-403);Q8TEW0(949-1318)
Q8N4V1	S	5.19E-11	3.33E-08	Q7Z4V5(85-308);P98175(382-563);P55265(549-707);Q8TEW0(774-973);P49916(832-913);Q9NSI6(1474-2186);Q9NSI6(816-905);Q9UPN6(397-449);O60885(484-508);Q9HBD1(466-580);Q8WW12(2-160);Q9UPN6(779-867);P52756(323-582);Q16891(101-273);Q9P206(314-919);P35659(195-310);Q8TEW0(87-225);Q9NQW6(28-666);O60885(690-725);O43734(36-185);Q07065(3-101);P57737(420-472)
Q8N4V1	R	1.94E-04	3.53E-04	Q8IX12(313-357);Q9NZM5(330-410);O60885(1228-1282);Q96I25(113-168);Q7Z4V5(317-364);Q9NZM5(35-50);P52756(5-71);Q9UPN6(397-462)
Q8N4J0	S	3.97E-12	7.64E-11	Q86V48(366-1034);Q9NYJ8(63-450);Q53GS7(67-123);P08235(23-601);Q14244(161-268);Q86VM9(522-926);Q9NZJ0(258-705);O15504(40-378);Q15750(395-469);O43318(305-495);Q9Y597(602-814)
Q6AZY7	S	6.30E-03	1.27E-02	O94901(26-123);Q01814(1191-1242);Q9UH99(2-164);Q9BYW2(248-1277)
Q9BUR4	Q	1.54E-07	3.88E-07	Q15911(3193-3430);Q15911(2439-2559);Q8N137(191-566);Q15911(1721-1897);O76064(229-388)
Q9BUR4	P	1.82E-04	7.95E-04	Q15911(3396-3442);Q8N137(573-592);Q14676(1039-1141);Q16637(195-251);Q13203(45-74);P18031(301-313);P28702(83-198);Q15911(2031-2125);Q15911(2430-2529);Q15911(3122-3225)
Q9NVR5	E	1.62E-02	4.44E-02	Q15555(280-326);Q01484(1457-1740);Q16143(85-133);Q01484(2094-2163);Q01484(3412-3957);Q8NAV1(172-206);Q01484(2566-2770);P13591(770-857);Q01484(2227-2310);Q9H4G0(443-590);Q9H4G0(4-89)
Q9NVR5	A	4.18E-04	1.05E-03	Q92777(42-113);P17600(35-113);Q8NCB2(328-501);O60641(295-839)
P32249	S	1.94E-03	1.06E-02	Q63HK5(58-897);Q9HCG8(662-908);Q8N3U4(1043-1101);Q9BZF1(13-120);Q03167(810-851);Q52LW3(439-610)
Q6PIV2	E	2.50E-04	1.39E-03	O95347(679-926);Q96L91(846-980);Q96L91(2111-2243);Q9H0E9(447-669);Q9H0E9(73-164);Q96L91(419-445);Q969R5(2-63);Q15906(22-206);P01106(241-278);Q9H0E9(902-1071)
Q6PIV2	K	2.17E-06	1.45E-05	Q15014(2-130);Q969R5(614-647);O95347(177-494);Q9H2F5(180-260);Q9UBU8(110-178);Q9NPF5(223-301);O95347(706-1014);O60264(1009-1051);Q52LR7(180-344)
Q9H5K3	Q	1.88E-03	4.66E-02	Q8TBA6(178-628);O00461(35-514)
P78334	S	6.01E-03	3.69E-02	Q5JRA6(1717-1747);Q96CP6(252-361);Q9NRU3(705-945);O60353(547-685);Q9NR82(633-925);Q9ULG6(2-214)
P78334	E	7.56E-04	3.08E-03	Q96G97(275-354);Q9ULG6(46-205);Q5JRA6(153-1618)
Q9UGM1	E	7.04E-07	3.54E-06	Q69YQ0(216-804);Q9C0E8(344-399);Q9NRR4(357-521);Q13370(1015-1112);Q14244(475-627);Q14244(71-158);Q8NBJ4(310-364);Q12840(336-902);Q96HY6(87-214);Q9NSK0(99-186);Q9ULG6(46-205)
Q9UGM1	P	2.19E-02	2.29E-02	Q96CP6(27-37);Q96HA1(566-806);Q07065(36-59);Q96HA1(144-214);Q14244(332-457);Q96LL9(123-143);Q9Y397(311-356);Q9C0E8(178-250);Q9NRR4(44-222)
Q9UGM1	R	1.07E-04	2.18E-03	Q96HY6(120-184);Q9NRR4(218-316);Q14244(66-159);Q14244(485-625);Q8NC56(32-77)
Q8IV20	S	1.48E-14	1.55E-10	Q674R7(783-889);Q4LE39(666-1308);Q9NX31(2-257);Q8TCU4(3641-3932);Q8TCU4(259-3417);Q9UKJ3(179-1308);Q9Y446(64-315);Q674R7(49-137)
Q9Y6I9	Q	1.77E-07	1.04E-04	O95819(272-656);Q8N4C8(290-495);Q9UPN4(252-1077)
Q9Y6I9	E	1.16E-05	2.55E-03	O15534(1229-1273);Q13370(1015-1112);Q7L590(2-132);Q8N4C8(303-464);Q5T3U5(824-865);O95819(303-480);Q6NUM6(216-292);Q9UPN4(639-1070)
Q9Y6I9	S	8.74E-06	1.95E-04	O15534(929-1116);Q8N4C8(599-950);Q9UPN4(30-249);O15534(40-137);Q13370(441-613);O95819(575-877);O15534(613-727);O96017(2-73)
Q8N5S1	S	1.19E-12	3.57E-09	P98082(301-759);Q0JRZ9(324-542);Q9UPN4(30-249);Q8WXE9(40-381);Q9NWQ8(38-372);P42566(427-749);Q15154(426-1501);Q14699(167-264);Q69YQ0(2-392);Q9NZN5(631-699);Q9NSY1(556-845);Q96D71(103-694);Q5M775(27-403);Q69YQ0(828-992)
Q8N5S1	Q	9.79E-08	3.91E-07	Q14699(436-519);Q9UPN4(252-1077);Q9NSY1(425-570);Q15154(247-412);P42566(346-508);Q9NZN5(196-252)
Q8N5S1	P	2.40E-02	4.45E-02	Q9Y5K6(336-422);P98082(558-629);P42566(768-820);O95782(646-738);Q96D71(541-555);Q8TDZ2(668-685);Q8TDZ2(765-834);Q9Y6I3(267-573);Q9H7P6(13-23);Q96D71(584-604)
Q9NVT9	E	5.24E-05	1.08E-03	Q16143(85-133);P11137(51-658);P13591(770-857);P11137(926-1477);Q9H4G0(443-590);Q9H4G0(4-89)
Q02083	P	4.86E-03	5.82E-03	Q24JP5(767-785);Q86TM6(339-478);Q5VSG8(51-95);Q86TM6(566-584);P50548(418-472);P50548(340-383);P50548(199-288)
Q9HBV2	S	4.69E-03	1.32E-02	Q6AI08(302-414);Q7Z7G8(1249-1323);Q01814(1191-1242);Q92538(218-371);Q9BSJ5(142-458);Q93075(13-490);P51957(270-707)
Q9BW85	E	7.56E-04	1.93E-03	Q9ULR0(174-278);O60306(1392-1409);Q9HCS7(773-843);Q8WUD4(12-103);Q08379(697-715);Q99459(496-553);Q96Q89(523-1524)
Q3KPI0	S	1.22E-03	3.24E-03	Q9ULH0(1292-1769);Q8TBA6(19-226);Q6V0I7(4601-4852);Q58EX2(1955-2170);Q9NZ53(207-369)
P43115	E	1.09E-05	1.78E-04	Q9HCG8(14-121);Q86VM9(5-517);Q9H307(89-717);Q96P70(930-993);O15397(883-943);Q9HCG8(361-449);P17480(336-764);Q9HCG8(735-901);Q13144(455-541);Q6NUM6(216-292);Q6ZTN6(479-506);Q9BZF1(312-405);Q6PL24(234-254);O75155(319-340)
P43115	S	1.40E-03	6.38E-03	Q99569(72-345);Q9HCG8(662-908);Q9H307(551-711);O94887(370-520);Q96CN4(2-80);Q5SWA1(431-622);Q96N67(861-970);Q14689(70-208);Q86VM9(522-926);P17480(698-764);Q86YS7(249-329);Q9BZF1(13-120);Q8N3P4(1310-1409);Q9NQ66(465-569);Q15287(4-157)
P43115	K	9.63E-04	7.51E-03	P17480(97-675);Q96AQ6(475-565);Q9HCG8(718-908);Q9BZF1(75-138);Q86VM9(751-948);Q9NQ66(911-1156);Q15287(7-66);Q9UI10(29-122)
P43115	D	1.17E-05	1.21E-05	Q9NQ66(506-519);Q86VM9(190-204);O95373(881-958);O75155(311-346);Q5SWA1(441-473);P17480(680-764)
Q9BX46	Q	1.63E-04	5.96E-04	Q92817(44-347);Q92817(669-1679);P07476(30-579)
Q9Y240	Q	1.03E-05	1.83E-05	Q9NVF7(248-353);Q5JSZ5(468-647);Q6P2H3(385-657);Q9Y6D9(42-570)
P04798	P	1.12E-03	2.62E-02	O60885(205-344);P55196(1678-1708);Q15459(2-47);O60885(458-483);Q15459(547-680);Q9NTZ6(176-256);P55196(1346-1392);Q9NTZ6(802-844);Q15459(369-407);P78344(498-539);Q92530(224-264);O60885(750-1190)
Q08830	S	5.26E-06	6.91E-06	Q9H425(120-217);Q6PIJ6(477-909);Q9H6E5(233-309);Q15555(193-239);Q99700(192-947);P55196(1114-1339);Q96GS4(32-199);Q6DCA0(27-101);Q9NUQ6(358-520);Q03188(43-717);Q66K74(470-960);Q9NWH9(272-553);Q2TBE0(293-442)
Q08830	K	2.67E-06	2.23E-05	Q66K74(503-564);Q2TBE0(13-545);Q9NWH9(458-552);P55196(138-236);Q9BQ70(124-138);Q9NUQ6(64-92);Q03188(396-593);P78332(831-858)
Q08830	E	8.93E-06	1.61E-05	P78332(297-388);P19447(3-55);Q9NXF7(12-41);P78332(826-1048);P78332(588-656);Q8NBJ4(310-364);Q99700(427-482);Q6PIJ6(517-637);Q9NWH9(57-907);Q92974(923-986);P55196(1408-1679);Q02818(167-456);Q9H089(251-356);Q15555(280-326);Q8N543(371-431)
O75037	P	8.50E-04	3.92E-03	P29400(59-1453);P33240(349-398);Q9Y2X9(58-96);P46379(946-992);P46379(195-273);P46379(394-681);Q8IUC6(614-678);Q8IUC6(240-371)
O75037	E	2.96E-02	4.77E-02	O94906(58-156);Q9NRF9(74-147);Q7Z4S6(529-829);Q8IWA0(758-815)
Q96GS4	Q	1.02E-14	1.12E-14	Q8N4C6(374-2064);Q2TAC2(16-548);Q9H2D6(1284-1451);Q9BQS8(233-1169);Q9BV73(9-2383);Q9H2D6(1939-2362)
Q8WVE6	Q	1.52E-04	1.81E-03	Q9ULQ1(745-813);Q7Z589(681-1094);Q7Z589(399-438)
Q9NS85	S	8.75E-05	1.87E-04	O75717(842-991);Q5VV67(1348-1523);Q9UHY1(2-53);Q15714(6-976);Q9ULG1(1332-1555);Q5JTV8(153-331)
Q9NS85	E	3.92E-04	7.56E-04	Q9ULG1(1270-1321);Q8N2W9(471-492);Q9P1Z2(150-546);O75717(980-1103);O75717(818-878);Q7Z6M4(322-381);Q9ULW3(2-34);Q9UHY1(44-113)
Q9BXJ5	G	1.06E-07	6.34E-07	P08572(43-1483);P20908(469-1570);Q7Z7E8(13-38);Q5KU26(443-588);P02458(117-1217);Q05707(1654-1757);P12110(256-588);Q05707(1462-1608)
Q9BXJ5	P	1.48E-05	1.02E-04	P08572(146-224);P20908(470-516);P12110(504-587);P20908(648-1577);P02458(118-1216);Q5T011(1896-1915);Q05707(1655-1756);Q5KU26(444-609);Q5T011(2424-2436);Q05707(1463-1598);P08572(330-445);P08572(586-879)
Q9BXJ5	E	3.23E-03	1.14E-02	Q8TDJ6(415-471);Q7Z7E8(178-240);Q58WW2(514-660);P20908(250-415);P35269(158-356);Q8IVL6(678-735);Q8TDJ6(1970-2041);P40337(6-55)
Q86U38	S	5.29E-04	3.12E-02	Q8WYA1(476-586);Q9UGU0(2-1487);Q12952(159-303);Q96JN0(9-373);Q6ZRV2(679-1115);Q9Y232(114-216)
Q8WWY8	E	2.41E-03	3.76E-03	Q9UPV0(216-1088);Q9UKB3(114-167)
Q8WWY8	Q	2.61E-04	3.13E-04	Q9UPV0(601-1041)
Q9NXC2	S	2.46E-09	3.59E-07	O15534(929-1116);O15534(40-137);Q8NDL9(599-857);Q8IUD2(3-122);Q6GYQ0(339-385);O15534(613-727);Q6GYQ0(711-1007);Q9BWT7(461-574);O95248(1720-1764);Q2PPJ7(713-929);Q86X10(353-428)
Q9NXC2	E	1.74E-12	8.76E-12	O15534(1229-1273);Q15149(1482-2751);Q9BWT7(262-287);Q8IUD2(193-1008);O95248(87-111)
Q9NXC2	Q	1.89E-11	4.65E-08	Q9BWT7(114-432);Q15149(1236-2756)
Q9NXC2	A	6.97E-06	5.07E-04	Q15149(1500-2302)
Q96A37	E	2.82E-06	5.73E-03	O95714(51-86);Q86WJ1(559-713);P49454(6-2859);P35240(317-471);P18887(408-533);P18858(12-258)
Q96A37	P	3.24E-04	4.85E-02	Q07157(1224-1261);Q8IY63(348-426);Q4VCS5(973-1037);P18887(258-288);Q07157(1421-1441);P18887(426-454);P35240(479-496);O95271(20-83);P36941(372-402)
Q8NFC6	S	1.24E-09	1.29E-08	Q9NYZ3(166-624);P49848(542-672);Q14134(2-186);Q6ZRV2(679-1115);Q9UKX7(68-315);O15047(185-1078);Q86YJ7(445-580);Q9Y6A5(130-506)
Q92544	K	1.80E-13	7.71E-10	Q9UG63(7-25);O94880(75-137);P16401(16-226);O94880(798-865);Q92522(19-213);P29375(1490-1587);Q9H6T3(62-87);Q2TB10(236-661);Q9NZM3(348-754);Q9H930(142-294);Q05682(276-665)
Q92544	E	3.13E-04	8.60E-03	Q05682(2-632);Q8WU90(218-426);Q9H6T3(9-124);Q96GN5(21-212);Q9NZM3(689-754);O94880(19-302);Q2TB10(155-225);Q9NZM3(351-480)
Q8TCT1	E	1.09E-02	2.03E-02	P26583(131-209);Q14697(177-228);P14314(113-397);P43487(5-47);P16949(48-149);Q02790(416-458);P34932(499-838);P43487(146-201);P29966(50-332)
Q9P0K8	Q	7.76E-23	1.83E-22	Q15596(1107-1268);Q7Z589(681-1094);Q9ULU4(826-877);Q9UHF7(937-1045);Q9UQE7(672-1006);Q86UP3(1731-1847);Q9Y6D9(42-570);Q13952(120-335);Q2TAL8(85-235);Q2KHR3(1060-1144);Q8WXI9(432-520);P22670(4-284);O14776(169-254);Q2TAL8(419-466);P20226(53-125);Q9UQR1(35-150);Q86UP3(3268-3338);Q7Z589(399-438)
Q9P0K8	K	3.27E-09	2.60E-08	Q14839(50-133);Q86UP3(3131-3172);Q9UQE7(245-495);Q969R5(614-647);Q14683(170-454);Q8WY36(311-774);Q2KHR3(1419-1507);O95391(477-575);Q9UQR1(308-343);Q12789(1205-1245);Q14839(258-358);Q92769(439-484);O60264(1009-1051);Q6ZSZ6(644-705);P28370(51-163)
Q6ZQN5	K	2.22E-02	2.68E-02	Q9BQ75(46-100);P26640(229-273);Q92538(1431-1471);P51608(9-365);Q9UQ80(344-376)
Q6ZQN5	S	1.36E-04	3.01E-04	Q9UPW6(440-471);Q7Z5K2(65-510);Q29RF7(1159-1316);Q12951(219-368);P52948(3-726);Q92538(218-371);Q13835(16-244);P55265(549-707);P56178(11-269);P40425(319-430);Q14671(590-830)
P55318	A	1.62E-03	4.63E-03	P35453(14-124);O43823(572-689);Q9BXK1(2-126);Q96S55(144-215)
P13533	S	2.41E-06	1.27E-04	Q3B7T1(212-272);A6H8Y1(18-141);Q68D10(228-558);O95696(801-925);A6H8Y1(2425-2610);O60318(8-436);Q9UPU5(2541-2604);Q8N0Z3(784-828);Q8N0Z3(178-330)
P13533	K	2.88E-04	7.17E-03	Q9BQG0(1145-1327);Q68D10(31-273);A6H8Y1(134-183);A6H8Y1(338-407);P05114(3-99)
Q9C009	K	6.63E-15	1.97E-14	P26640(229-273);Q9GZR7(70-178);Q8IWZ3(1415-1480);O95347(177-494);Q15291(435-505);Q14839(258-358);O95347(706-1014);Q9GZR7(769-853);Q13435(319-563);Q5BKZ1(238-303);Q9H6F5(212-359);Q12789(1205-1245);Q99575(896-922);Q9NTJ3(331-611);O60264(1009-1051);P28370(51-163);Q14839(50-133);Q8IWZ3(813-864);Q12800(236-264);P78316(174-249);Q15020(567-623);Q6PKG0(185-251);Q9BVJ6(221-336);Q9NRZ9(43-196);P78362(257-2…
Q9C009	T	1.32E-03	1.60E-03	P52948(72-414);Q7Z3K3(39-326);Q8IWZ3(985-1060);Q8IWZ3(1508-1557)
Q9C009	Q	1.26E-02	1.58E-02	Q9H6F5(73-153);Q13435(142-195);Q01826(590-650);Q13435(842-892);Q14671(475-523);Q8WXI9(432-520);Q8IWZ3(730-872);Q96I24(493-572)
Q12952	K	8.35E-14	8.04E-13	Q86UP3(3131-3172);P26640(229-273);Q9NRL2(273-400);O94874(382-473);Q8TAE8(183-202);Q9UQE7(245-495);Q3KQU3(129-221);Q86WJ1(630-673);O95347(177-494);Q92538(1431-1471);O95347(706-1014);P42695(148-186);Q9P2E9(34-634);Q12789(1205-1245);Q3KQU3(404-441);Q9NTJ3(331-611);O60264(1009-1051);P28370(51-163);Q9H4L7(310-353);Q9UQ80(344-376);Q9NRZ9(43-196);Q9NRL2(642-697);Q9NUQ8(111-175);Q92769(439-484);Q9Y2R4(66…
Q12952	Q	5.60E-05	1.33E-04	Q9P2E9(198-1406);Q8IVW6(5-39);Q3KQU3(171-230);Q86UP3(1731-1847);Q8TAE8(80-202);Q01826(590-650);Q9UQE7(672-1006);Q86UP3(3268-3338)
Q12952	A	9.84E-03	1.58E-02	O60264(2-56);P28370(5-50);Q8N196(290-633);Q8N196(2-134);Q8TAE8(201-222);P07199(131-303)
Q9UKX3	Q	9.84E-10	2.60E-09	Q8N4C6(374-2064);Q9NR09(1048-1080);Q08379(185-887);O15063(681-766);Q96BD5(1-109);O60293(364-487)
Q9UKX3	P	2.79E-03	6.94E-03	Q96BD5(209-257);Q08379(449-458);O15063(689-753);Q6PII3(414-449);O15063(1037-1050);Q14978(285-309);O60293(542-616)
Q9UKX3	S	1.07E-16	1.76E-15	Q8IY57(72-179);Q9NR09(440-620);P16144(1401-1521);Q00613(214-464);Q9ULL1(445-1383);Q14978(28-623);O15063(904-1032);Q08379(12-173);O15063(522-617);Q9ULL1(4-108);O60293(2-219);O95425(45-992)
Q9UKX3	K	1.79E-07	3.92E-06	Q6PII3(255-308);Q14978(59-679);Q6PII3(19-98);O60293(739-996);O60293(191-514);Q8IY57(73-107)
O15353	K	2.18E-04	3.76E-04	Q12800(236-264);P26640(229-273);Q8TAQ2(263-329);Q9NZI7(233-261);Q9UNY4(148-196);Q86UP2(40-217)
O00400	E	1.51E-03	3.90E-03	P14625(750-802);Q86UK7(304-385);P27824(513-578);O00165(29-40);P27824(273-354);P08238(186-303);P35240(317-471);P14625(283-368);P26641(211-278);P67936(18-231);Q92878(190-1106)
O00400	K	2.13E-03	1.25E-02	Q8WWK9(23-93);P26641(219-253);Q8N5G2(345-549);P46013(2465-3254)
O00400	S	1.56E-03	2.74E-02	Q8N5G2(294-363);Q8WWK9(106-373);Q9UPU5(2541-2604);Q86UK7(346-601);Q07065(3-101);Q9Y2X7(349-453);P46013(125-899);Q8NI35(1337-1410);Q16891(101-273)
Q99853	S	1.45E-20	7.29E-20	Q9UPW6(440-471);Q7Z5K2(65-510);P49792(2185-2298);Q8IVW6(310-560);Q04637(1058-1209);O95071(1500-1789);P55265(549-707);Q9NUA8(130-231);Q04724(159-334);Q9NSC2(75-1308);Q7Z6Z7(1993-3618);Q04726(160-417);P49916(832-913);Q12789(434-607);Q92538(218-371);Q86UP3(2-643);O95071(85-154);Q86UP3(3408-3559);Q86UP3(2292-2440);Q29RF7(1159-1316);O95071(933-1085);Q86T24(121-370);O95071(578-628);Q14C86(566-1133);Q99…
Q99853	K	5.23E-05	2.41E-04	Q86UP3(3131-3172);P26640(229-273);Q8TAE8(183-202);O94874(382-473);Q9UQE7(245-495);Q9NUA8(672-804);Q86WJ1(630-673);O95347(177-494);Q92538(1431-1471);O75367(116-167);Q12789(1205-1245);Q9NTJ3(331-611);O95347(706-1014);O60264(1009-1051);Q9UQ80(344-376);Q14683(170-454)
Q99853	D	3.12E-03	5.50E-03	Q7Z6Z7(2426-2461);Q15003(341-389);P29692(150-170);Q7Z5K2(456-468);O95071(1986-2011);Q86UP3(2293-2313)
Q8IXL6	P	8.31E-03	8.38E-03	P02810(69-165);P02765(254-305);P25054(1420-1443);Q14653(151-191);Q99640(5-72);Q99217(74-172);Q04206(317-428);Q14766(100-130);Q9NP70(104-205);P84157(35-102);Q9NRM1(83-189)
Q8IXL6	E	6.79E-10	2.81E-09	P52655(278-333);Q8NBJ4(310-364);P01210(121-181);P05067(380-455);Q02818(167-456);P10451(183-312);O94769(207-291);P84157(71-198);P13611(1348-1395);Q9UK55(27-65);Q16821(232-320);Q14515(48-422);Q13316(23-490);P25054(1131-1175);O14745(92-149);P13611(2099-2174);Q92932(422-509);Q8WXD2(359-459);P05060(62-658);P25054(1529-1577);P05067(191-296)
Q8IXL6	S	1.50E-25	2.32E-25	P05060(215-335);P13611(1435-3045);Q92932(687-728);Q16821(259-1075);P12259(738-1472);Q09666(5686-5873);P25054(236-351);Q9NQ76(59-525);O14745(260-357);Q9BUN1(87-195);P01100(4-376);Q13316(23-480);P25054(713-2837);P02671(270-626)
Q8IXL6	T	7.15E-09	3.47E-08	P13611(1651-1807);P05067(264-283);P13611(515-1296)
