# Supplementary material for: Functional Tuning of Intrinsically Disordered Regions in Human Proteins by Composition Bias
Source: Biomolecules. 2022 Oct 15;12(10):1486. doi: 10.3390/biom12101486 (PMC9599065; doi:10.3390/biom12101486)
Supplement: Supplementary file 1 [file biomolecules-12-01486-s001.zip › Supplementary File S3.csv]

hub	CBR	interactor	DIBS	DIBS start	DIBS stop	CBR start	CBR stop	overlap
O00499	S	P01106	DI1000001	55	68	136	293	FALSE
O00499	E	P01106	DI1000001	55	68	241	278	FALSE
Q92793	P	P04637	DI1000002	367	386	58	92	FALSE
P32780	P	P04637	DI1000003	41	62	58	92	TRUE
Q09472	P	P04637	DI1000004	35	59	58	92	TRUE
P63165	S	O75928	DI1000007	466	490	437	613	TRUE
Q09472	P	P04637	DI1000008	1	39	58	92	FALSE
P09429	P	P04637	DI1000009	1	93	58	92	TRUE
Q9H7E2	S	P24928	DI1000013	1804	1816	1504	1970	TRUE
Q9ULH1	P	P25054	DI1000014	1578	1596	1420	1443	FALSE
Q9ULH1	Q	P25054	DI1000014	1578	1596	181	264	FALSE
P26368	G	Q15637	DI1000015	13	25	381	393	FALSE
P26368	P	Q15637	DI1000015	13	25	324	637	FALSE
P61956	T	Q6VMQ6	DI1000019	938	981	1019	1122	FALSE
P61956	P	Q6VMQ6	DI1000019	938	981	1126	1164	FALSE
P63165	E	Q9UER7	DI1000021	719	740	383	595	FALSE
P27694	P	P04637	DI1000033	33	60	58	92	TRUE
Q99496	K	Q8N488	DI1000035	143	179	77	114	FALSE
Q99496	S	Q8N488	DI1000035	143	179	99	227	TRUE
Q6XZF7	P	O00401	DI1000037	346	357	277	392	TRUE
P35222	K	P25054	DI1000040	1484	1498	1734	1821	FALSE
P35222	Q	P25054	DI1000040	1484	1498	181	264	FALSE
P35222	P	P25054	DI1000040	1484	1498	1420	1443	FALSE
O75475	G	Q03164	DI1000041	140	160	14	81	FALSE
O15169	Q	P25054	DI1000044	2034	2049	181	264	FALSE
O15169	P	P25054	DI1000044	2034	2049	1420	1443	FALSE
P32780	S	Q01831	DI1000045	105	156	325	524	FALSE
P35222	K	P25054	DI1000049	1469	1529	1734	1821	FALSE
P35222	Q	P25054	DI1000049	1469	1529	181	264	FALSE
P35222	P	P25054	DI1000049	1469	1529	1420	1443	FALSE
P49841	H	O15169	DI1000050	383	400	530	541	FALSE
P11940	P	Q9HCJ0	DI1000063	1382	1399	1215	1222	FALSE
Q12888	P	P04637	DI1000073	363	377	58	92	FALSE
Q12888	P	P04637	DI1000074	376	387	58	92	FALSE
P46937	P	Q15797	DI1000076	222	233	179	252	TRUE
P46937	S	Q15797	DI1000076	222	233	169	214	FALSE
P38919	E	O15234	DI3000003	137	286	65	235	TRUE
P38919	G	O15234	DI3000003	137	286	18	58	FALSE
P38919	S	O15234	DI3000003	137	286	9	155	TRUE
P61326	E	O15234	DI3000003	137	286	65	235	TRUE
P61326	G	O15234	DI3000003	137	286	18	58	FALSE
P61326	S	O15234	DI3000003	137	286	9	155	TRUE
Q9Y5S9	G	O15234	DI3000003	137	286	18	58	FALSE
Q9Y5S9	S	O15234	DI3000003	137	286	9	155	TRUE
Q9Y5S9	E	O15234	DI3000003	137	286	65	235	TRUE
P63279	E	P49792	DI2000003	2627	2695	2668	2770	TRUE
P61956	E	P49792	DI2000003	2627	2695	2668	2770	TRUE
P63279	E	P49792	DI2000004	2631	2695	2668	2770	TRUE
P63165	E	P49792	DI2000004	2631	2695	2668	2770	TRUE
Q99816	Q	O14964	DI1000091	346	354	728	772	FALSE
Q99816	P	O14964	DI1000091	346	354	346	394	TRUE
Q00987	S	O15350	DI1000092	10	25	2	145	TRUE
O43791	K	O75367	DI1000093	167	181	116	167	FALSE
O95400	P	P06729	DI1000094	294	304	265	338	TRUE
P55196	P	P11274	DI1000097	1266	1271	84	128	FALSE
P11940	G	Q9H074	DI1000099	123	144	10	36	FALSE
P11940	P	Q9H074	DI1000099	123	144	45	98	FALSE
P62993	P	P29353	DI1000104	423	435	374	417	FALSE
P62993	P	Q9UQC2	DI1000105	508	522	351	374	FALSE
P62993	P	Q9UQC2	DI1000106	350	358	351	374	TRUE
P11940	E	Q99700	DI1000111	912	928	427	482	FALSE
Q06455	E	Q99081	DI1000114	11	28	517	599	FALSE
Q05397	P	P49023	DI1000117	142	153	46	53	FALSE
Q05397	P	P49023	DI1000118	263	274	46	53	FALSE
Q14289	P	P49023	DI1000119	262	274	46	53	FALSE
Q14289	P	P49023	DI1000120	262	274	46	53	FALSE
P35222	K	Q9NQB0	DI1000126	12	50	320	434	FALSE
P35222	E	Q9NQB0	DI1000126	12	50	22	91	TRUE
P55884	D	O75822	DI1000138	45	55	43	57	TRUE
P60953	P	Q9NQU5	DI1000140	11	45	273	300	FALSE
P00533	P	Q9UJM3	DI1000141	336	398	274	356	TRUE
P06400	P	Q14209	DI1000148	410	427	304	367	FALSE
Q9GZU7	S	P24928	DI1000151	1795	1803	1504	1970	TRUE
Q9BX66	P	P18206	DI1000155	857	867	837	878	TRUE
Q9BX66	P	P18206	DI1000156	870	879	837	878	TRUE
Q9UBZ9	S	Q15054	DI1000162	231	246	123	237	TRUE
P12004	S	Q15054	DI3000005	452	466	123	237	FALSE
P06241	P	P27986	DI1000165	91	104	84	99	TRUE
Q9H6T3	E	P07900	DI1000166	726	732	223	311	FALSE
Q9H6T3	E	P07900	DI2000011	726	732	223	311	FALSE
Q96T60	E	P18887	DI1000171	515	522	408	533	TRUE
P63165	P	P29590	DI1000172	546	574	3	46	FALSE
P63165	S	P29590	DI1000172	546	574	458	592	TRUE
P46937	G	O15105	DI1000186	206	217	20	88	FALSE
P46937	G	O15105	DI1000187	204	217	20	88	FALSE
Q9HCE7	G	O15105	DI1000188	203	217	20	88	FALSE
P46934	P	P37088	DI1000193	638	648	613	653	TRUE
Q13526	P	P10636	DI1000196	542	554	489	568	TRUE
Q13526	S	P10636	DI1000196	542	554	380	558	TRUE
Q92900	K	Q9HAU5	DI1000203	1105	1198	4	186	FALSE
Q92900	Q	Q9HAU5	DI1000203	1105	1198	1176	1256	TRUE
Q9H8S9	E	Q13188	DI1000206	371	401	293	376	TRUE
O60885	E	Q9BZ95	DI1000208	593	605	178	247	FALSE
O60885	P	Q9BZ95	DI1000208	593	605	128	151	FALSE
O60885	E	Q9BZ95	DI1000209	152	163	178	247	FALSE
O60885	P	Q9BZ95	DI1000209	152	163	128	151	FALSE
P03372	Q	Q15596	DI2000015	688	696	1107	1268	FALSE
P20248	P	Q01094	DI2000016	87	95	45	87	FALSE
P20248	P	P04637	DI2000017	376	386	58	92	FALSE
P20248	P	P06400	DI2000018	868	878	2	43	FALSE
Q07869	K	Q9Y618	DI1000211	2347	2365	657	685	FALSE
Q07869	A	Q9Y618	DI1000211	2347	2365	791	923	FALSE
P04150	Q	Q15596	DI1000212	734	754	1107	1268	FALSE
Q96RT1	P	P04626	DI1000213	1247	1255	1102	1162	FALSE
P31947	S	P04049	DI2000024	255	264	198	359	TRUE
P31947	S	P04049	DI2000027	618	625	198	359	FALSE
P63104	S	P04049	DI2000028	229	264	198	359	TRUE
P62136	S	O75807	DI1000224	552	591	206	301	FALSE
P62136	A	O75807	DI1000224	552	591	568	666	TRUE
P62136	P	O75807	DI1000224	552	591	514	550	FALSE
Q93009	P	P04637	DI1000226	361	367	58	92	FALSE
Q93009	P	P04637	DI1000227	358	363	58	92	FALSE
Q8WTS6	P	P04637	DI1000228	369	377	58	92	FALSE
Q96EB6	P	P04637	DI1000229	379	385	58	92	FALSE
P31947	P	P04637	DI2000032	385	393	58	92	FALSE
P04150	K	O75376	DI2000033	2258	2276	482	553	FALSE
P04150	A	O75376	DI2000033	2258	2276	592	604	FALSE
P53779	E	O60239	DI1000237	341	350	6	182	FALSE
Q16539	P	P49137	DI1000238	370	393	10	44	FALSE
Q9UHX1	P	Q96AE4	DI1000241	27	52	450	532	FALSE
P62136	P	P06400	DI1000242	870	882	2	43	FALSE
Q9H0R8	E	Q14596	DI1000243	726	738	687	731	TRUE
P11940	E	Q8IYD1	DI1000244	59	73	111	185	FALSE
P11940	S	Q8IYD1	DI1000244	59	73	2	49	FALSE
Q06455	K	Q9Y618	DI1000246	1109	1121	657	685	FALSE
O14593	S	P56524	DI1000248	343	359	288	374	TRUE
O14593	E	P56524	DI1000248	343	359	510	587	FALSE
O14593	S	P48382	DI1000249	167	183	439	496	FALSE
Q9H9E1	S	P56524	DI1000250	343	359	288	374	TRUE
Q9H9E1	E	P56524	DI1000250	343	359	510	587	FALSE
Q9H9E1	P	Q9H0W5	DI1000251	494	510	64	90	FALSE
Q9H9E1	E	Q9H0W5	DI1000251	494	510	275	455	FALSE
Q9H9E1	P	Q2KHR2	DI1000252	85	101	847	867	FALSE
Q9H9E1	Q	Q2KHR2	DI1000252	85	101	207	224	FALSE
P61964	E	O14686	DI1000255	5337	5347	729	879	FALSE
P61964	G	Q03164	DI1000256	3764	3776	14	81	FALSE
P61964	A	Q03164	DI1000256	3764	3776	59	121	FALSE
P61964	K	O15047	DI1000259	1492	1502	828	857	FALSE
P61964	G	O15047	DI1000259	1492	1502	441	448	FALSE
P61964	D	Q9UPS6	DI1000260	1745	1755	1103	1123	FALSE
P61964	E	Q9UPS6	DI1000260	1745	1755	965	1312	FALSE
Q15691	E	Q03001	DI2000037	7541	7570	3610	3955	FALSE
Q12888	P	P04637	DI1000271	377	386	58	92	FALSE
Q14653	P	Q7Z434	DI1000277	433	450	97	153	FALSE
Q14653	S	Q7Z434	DI1000277	433	450	121	446	TRUE
Q14653	S	Q8IUC6	DI1000278	199	219	168	393	TRUE
Q9GZU7	S	P24928	DI1000292	1796	1803	1504	1970	TRUE
P63165	P	P29590	DI1000295	546	574	3	46	FALSE
P63165	S	P29590	DI1000295	546	574	458	592	TRUE
P61964	D	Q9H9L4	DI1000303	406	417	144	179	FALSE
P10275	Q	Q15596	DI1000311	740	753	1107	1268	FALSE
Q9H2K2	P	P78314	DI1000319	410	425	186	418	TRUE
P62993	T	P05067	DI1000329	754	762	264	283	FALSE
